# Supplementary material for: An endoribonuclease-based feedforward controller for decoupling resource-limited genetic modules in mammalian cells
Source: Nat Commun. 2020 Nov 10;11:5690. doi: 10.1038/s41467-020-19126-9 (PMC7656454; doi:10.1038/s41467-020-19126-9)
Supplement: Supplementary file 4 — Source Data [file 41467_2020_19126_MOESM4_ESM.zip]

Archive with 376 entries (371 files):
- Source Data/
- Source Data/Jones 2020 NComm Dist Cell Counts.xlsx
- Source Data/Jones 2020 NComm Fit Params.xlsx
- Source Data/Jones 2020 NComm Medians.xlsx
- Source Data/Jones 2020 NComm qPCR Analysis.xlsx
- Source Data/Jones 2020 NComm Sim Params.xlsx
- Source Data/Jones 2020 NComm Transfections.xlsx
- Source Data/Plasmids/
- Source Data/Plasmids/Backbones/
- Source Data/Plasmids/Backbones/pBD22.XcR.gb
- Source Data/Plasmids/Backbones/pL0-3 Backbone.gb
- Source Data/Plasmids/Backbones/pL0-5.1 Backbone.gb
- Source Data/Plasmids/Backbones/pL0-5.2 Backbone (JGv2).gb
- Source Data/Plasmids/Backbones/pL0-G Backbone.gb
- Source Data/Plasmids/Backbones/pL0-I Backbone.gb
- Source Data/Plasmids/Backbones/pL0-P.1 Backbone.gb
- Source Data/Plasmids/Backbones/pL0-P.2 Backbone (JGv2).gb
- Source Data/Plasmids/Backbones/pL0-T Backbone.gb
- Source Data/Plasmids/Backbones/pLV-RJ v2F.gb
- Source Data/Plasmids/Backbones/pLV-RJ v2R.gb
- Source Data/Plasmids/Backbones/pLV-RJ v3F.gb
- Source Data/Plasmids/Backbones/pLV-RJ v3R.gb
- Source Data/Plasmids/Backbones/pLV-RJ v4F.gb
- Source Data/Plasmids/Backbones/pLV-RJ v4R.gb
- Source Data/Plasmids/Backbones/pLV-RJ.gb
- Source Data/Plasmids/Backbones/S1-2.gb
- Source Data/Plasmids/Backbones/S2-3.gb
- Source Data/Plasmids/Backbones/S3-4.gb
- Source Data/Plasmids/Backbones/S4-5.gb
- Source Data/Plasmids/Backbones/S5-6.gb
- Source Data/Plasmids/Backbones/S6-7.gb
- Source Data/Plasmids/Backbones/S7-8.gb
- Source Data/Plasmids/Backbones/S8-9.gb
- Source Data/Plasmids/Backbones/S9-10.gb
- Source Data/Plasmids/Backbones/ST1-2.gb
- Source Data/Plasmids/Backbones/ST2-1.gb
- Source Data/Plasmids/Backbones/ST2-3.gb
- Source Data/Plasmids/Backbones/ST3-2.gb
- Source Data/Plasmids/Backbones/ST3-4X.gb
- Source Data/Plasmids/Backbones/ST4X-3.gb
- Source Data/Plasmids/Backbones/T2-XS.gb
- Source Data/Plasmids/Backbones/T3-XS.gb
- Source Data/Plasmids/Cloning/
- Source Data/Plasmids/Cloning/3.1 In.gb
- Source Data/Plasmids/Cloning/5.1 In.gb
- Source Data/Plasmids/Cloning/5.2 In.gb
- Source Data/Plasmids/Cloning/AG14883.gb
- Source Data/Plasmids/Cloning/AG53962.gb
- Source Data/Plasmids/Cloning/aRJ_00072.gb
- Source Data/Plasmids/Cloning/aRJ_00088.gb
- Source Data/Plasmids/Cloning/bGH.gb
- Source Data/Plasmids/Cloning/CasErec.gb
- Source Data/Plasmids/Cloning/EBFP2.gb
- Source Data/Plasmids/Cloning/EYFP.gb
- Source Data/Plasmids/Cloning/hEF1a.gb
- Source Data/Plasmids/Cloning/iRFP-720.gb
- Source Data/Plasmids/Cloning/iRFP720.gb
- Source Data/Plasmids/Cloning/JG13.56.gb
- Source Data/Plasmids/Cloning/JG13.57.gb
- Source Data/Plasmids/Cloning/JG13.58.gb
- Source Data/Plasmids/Cloning/JG13.59.gb
- Source Data/Plasmids/Cloning/JG13.60.gb
- Source Data/Plasmids/Cloning/JG13.61.gb
- Source Data/Plasmids/Cloning/JG13.62.gb
- Source Data/Plasmids/Cloning/JG13.63.gb
- Source Data/Plasmids/Cloning/JG13.64.gb
- Source Data/Plasmids/Cloning/JG400.gb
- Source Data/Plasmids/Cloning/LR903.gb
- Source Data/Plasmids/Cloning/mKate2.gb
- Source Data/Plasmids/Cloning/mKO2.gb
- Source Data/Plasmids/Cloning/pBD03.001.gb
- Source Data/Plasmids/Cloning/pBD05.006.gb
- Source Data/Plasmids/Cloning/pBD06.009.gb
- Source Data/Plasmids/Cloning/pBjh_3260.gb
- Source Data/Plasmids/Cloning/pBjh_3368.gb
- Source Data/Plasmids/Cloning/pBjh_3399.gb
- Source Data/Plasmids/Cloning/pBjh_3413.gb
- Source Data/Plasmids/Cloning/pBjh_3728.gb
- Source Data/Plasmids/Cloning/pBjh_3750.gb
- Source Data/Plasmids/Cloning/pBjh_3818.gb
- Source Data/Plasmids/Cloning/pBjh_3820.gb
- Source Data/Plasmids/Cloning/pBjh_3951.gb
- Source Data/Plasmids/Cloning/pBjh_3976.gb
- Source Data/Plasmids/Cloning/pBjh_4066.gb
- Source Data/Plasmids/Cloning/pBjh_4067.gb
- Source Data/Plasmids/Cloning/pBjh_4068.gb
- Source Data/Plasmids/Cloning/pBjh_4069.gb
- Source Data/Plasmids/Cloning/pBjh_4070.gb
- Source Data/Plasmids/Cloning/pBjh_4071.gb
- Source Data/Plasmids/Cloning/pBjh_4078.gb
- Source Data/Plasmids/Cloning/pBjh_4142.gb
- Source Data/Plasmids/Cloning/pBjh_4150.gb
- Source Data/Plasmids/Cloning/pBjh_4320.gb
- Source Data/Plasmids/Cloning/pBjh_4322.gb
- Source Data/Plasmids/Cloning/pBjh_4323.gb
- Source Data/Plasmids/Cloning/pBjh_4428.gb
- Source Data/Plasmids/Cloning/pBjh_4429.gb
- Source Data/Plasmids/Cloning/pBjh_4433.gb
- Source Data/Plasmids/Cloning/pBjh_4480.gb
- Source Data/Plasmids/Cloning/pBjh_4481.gb
- Source Data/Plasmids/Cloning/pBjh_4560.gb
- Source Data/Plasmids/Cloning/pBjh_4594.gb
- Source Data/Plasmids/Cloning/pBjh_5042.gb
- Source Data/Plasmids/Cloning/pJB770.gb
- Source Data/Plasmids/Cloning/pKK_487.gb
- Source Data/Plasmids/Cloning/pRJ_00009.gb
- Source Data/Plasmids/Cloning/pRJ_00010.gb
- Source Data/Plasmids/Cloning/pRJ_00011.gb
- Source Data/Plasmids/Cloning/pRJ_00012.gb
- Source Data/Plasmids/Cloning/pRJ_00013.gb
- Source Data/Plasmids/Cloning/pRJ_00014.gb
- Source Data/Plasmids/Cloning/pRJ_00015.gb
- Source Data/Plasmids/Cloning/pRJ_00016.gb
- Source Data/Plasmids/Cloning/pRJ_00017.gb
- Source Data/Plasmids/Cloning/pRJ_00018.gb
- Source Data/Plasmids/Cloning/pRJ_00019.gb
- Source Data/Plasmids/Cloning/pRJ_00020.gb
- Source Data/Plasmids/Cloning/pRJ_00021.gb
- Source Data/Plasmids/Cloning/pRJ_00022.gb
- Source Data/Plasmids/Cloning/pRJ_00023.gb
- Source Data/Plasmids/Cloning/pRJ_00025.gb
- Source Data/Plasmids/Cloning/pRJ_00026.gb
- Source Data/Plasmids/Cloning/pRJ_00027.gb
- Source Data/Plasmids/Cloning/pRJ_00028.gb
- Source Data/Plasmids/Cloning/pRJ_00029.gb
- Source Data/Plasmids/Cloning/pRJ_00030.gb
- Source Data/Plasmids/Cloning/pRJ_00031.gb
- Source Data/Plasmids/Cloning/pRJ_00032.gb
- Source Data/Plasmids/Cloning/pRJ_00038.gb
- Source Data/Plasmids/Cloning/pRJ_00063.gb
- Source Data/Plasmids/Cloning/pRJ_00064.gb
- Source Data/Plasmids/Cloning/pRJ_00065.gb
- Source Data/Plasmids/Cloning/pRJ_00089.gb
- Source Data/Plasmids/Cloning/pRJ_00090.gb
- Source Data/Plasmids/Cloning/pRJ_00095.gb
- Source Data/Plasmids/Cloning/pRJ_00096.gb
- Source Data/Plasmids/Cloning/pRJ_00097.gb
- Source Data/Plasmids/Cloning/pRJ_00098.gb
- Source Data/Plasmids/Cloning/pRJ_00099.gb
- Source Data/Plasmids/Cloning/pRJ_00100.gb
- Source Data/Plasmids/Cloning/pRJ_00104.gb
- Source Data/Plasmids/Cloning/pRJ_00105.gb
- Source Data/Plasmids/Cloning/pRJ_00106.gb
- Source Data/Plasmids/Cloning/pRJ_00107.gb
- Source Data/Plasmids/Cloning/pRJ_00126.gb
- Source Data/Plasmids/Cloning/pRJ_00127.gb
- Source Data/Plasmids/Cloning/pRJ_00128.gb
- Source Data/Plasmids/Cloning/pRJ_00129.gb
- Source Data/Plasmids/Cloning/pRJ_00136.gb
- Source Data/Plasmids/Cloning/pRJ_00137.gb
- Source Data/Plasmids/Cloning/pRJ_00138.gb
- Source Data/Plasmids/Cloning/pRJ_00139.gb
- Source Data/Plasmids/Cloning/pRJ_00140.gb
- Source Data/Plasmids/Cloning/pRJ_00141.gb
- Source Data/Plasmids/Cloning/pRJ_00148.gb
- Source Data/Plasmids/Cloning/pRJ_00149.gb
- Source Data/Plasmids/Cloning/pRJ_00228.gb
- Source Data/Plasmids/Cloning/pRJ_00229.gb
- Source Data/Plasmids/Cloning/pRJ_00230.gb
- Source Data/Plasmids/Cloning/pRJ_00231.gb
- Source Data/Plasmids/Cloning/pRJ_00232.gb
- Source Data/Plasmids/Cloning/pRJ_00242.gb
- Source Data/Plasmids/Cloning/pRJ_00253.gb
- Source Data/Plasmids/Cloning/pRJ_00254.gb
- Source Data/Plasmids/Cloning/pRJ_00255.gb
- Source Data/Plasmids/Cloning/pRJ_00256.gb
- Source Data/Plasmids/Cloning/pRJ_00257.gb
- Source Data/Plasmids/Cloning/pRJ_00278.gb
- Source Data/Plasmids/Cloning/pRJ_00289.gb
- Source Data/Plasmids/Cloning/pRJ_00311.gb
- Source Data/Plasmids/Cloning/pRJ_00312.gb
- Source Data/Plasmids/Cloning/pRJ_00325.gb
- Source Data/Plasmids/Cloning/pRJ_00328.gb
- Source Data/Plasmids/Cloning/pRJ_00329.gb
- Source Data/Plasmids/Cloning/pRJ_00330.gb
- Source Data/Plasmids/Cloning/pRJ_00331.gb
- Source Data/Plasmids/Cloning/pRJ_00332.gb
- Source Data/Plasmids/Cloning/pRJ_00333.gb
- Source Data/Plasmids/Cloning/pRJ_00335.gb
- Source Data/Plasmids/Cloning/pRJ_00336.gb
- Source Data/Plasmids/Cloning/pRJ_00337.gb
- Source Data/Plasmids/Cloning/pRJ_00338.gb
- Source Data/Plasmids/Cloning/pRJ_00341.gb
- Source Data/Plasmids/Cloning/pRJ_00342.gb
- Source Data/Plasmids/Cloning/pRJ_00343.gb
- Source Data/Plasmids/Cloning/pRJ_00344.gb
- Source Data/Plasmids/Cloning/pRJ_00345.gb
- Source Data/Plasmids/Cloning/pRJ_00364.gb
- Source Data/Plasmids/Cloning/pRJ_00404.gb
- Source Data/Plasmids/Cloning/pRJ_00405.gb
- Source Data/Plasmids/Cloning/Rb-Glob.gb
- Source Data/Plasmids/Cloning/T1.gb
- Source Data/Plasmids/Cloning/tdTomato.gb
- Source Data/Plasmids/Cloning/tRJ_00314.gb
- Source Data/Plasmids/Cloning/tRJ_00534.gb
- Source Data/Plasmids/Cloning/tRJ_00752.gb
- Source Data/Plasmids/Cloning/tRJ_00804.gb
- Source Data/Plasmids/Cloning/tRJ_00825.gb
- Source Data/Plasmids/Cloning/tRJ_00843.gb
- Source Data/Plasmids/Cloning/tRJ_00854.gb
- Source Data/Plasmids/Cloning/tRJ_00862.gb
- Source Data/Plasmids/Cloning/tRJ_00878.gb
- Source Data/Plasmids/Cloning/tRJ_00879.gb
- Source Data/Plasmids/Cloning/tRJ_00880.gb
- Source Data/Plasmids/Cloning/tRJ_00881.gb
- Source Data/Plasmids/Cloning/tRJ_00882.gb
- Source Data/Plasmids/Cloning/tRJ_00883.gb
- Source Data/Plasmids/Experiments/
- Source Data/Plasmids/Experiments/1_2_hEF1a_mKate.gb
- Source Data/Plasmids/Experiments/AG12259.gb
- Source Data/Plasmids/Experiments/AG12260.gb
- Source Data/Plasmids/Experiments/aRJ_00034.gb
- Source Data/Plasmids/Experiments/aRJ_00035.gb
- Source Data/Plasmids/Experiments/aRJ_00036.gb
- Source Data/Plasmids/Experiments/aRJ_00037.gb
- Source Data/Plasmids/Experiments/aRJ_00038.gb
- Source Data/Plasmids/Experiments/aRJ_00039.gb
- Source Data/Plasmids/Experiments/aRJ_00040.gb
- Source Data/Plasmids/Experiments/aRJ_00041.gb
- Source Data/Plasmids/Experiments/aRJ_00042.gb
- Source Data/Plasmids/Experiments/aRJ_00043.gb
- Source Data/Plasmids/Experiments/aRJ_00044.gb
- Source Data/Plasmids/Experiments/aRJ_00045.gb
- Source Data/Plasmids/Experiments/aRJ_00078.gb
- Source Data/Plasmids/Experiments/aRJ_00083.gb
- Source Data/Plasmids/Experiments/aRJ_00084.gb
- Source Data/Plasmids/Experiments/aRJ_00085.gb
- Source Data/Plasmids/Experiments/aRJ_00086.gb
- Source Data/Plasmids/Experiments/aRJ_00087.gb
- Source Data/Plasmids/Experiments/aRJ_00089.gb
- Source Data/Plasmids/Experiments/aRJ_00090.gb
- Source Data/Plasmids/Experiments/aRJ_00099.gb
- Source Data/Plasmids/Experiments/aRJ_00118.gb
- Source Data/Plasmids/Experiments/aRJ_00119.gb
- Source Data/Plasmids/Experiments/aRJ_00120.gb
- Source Data/Plasmids/Experiments/aRJ_00121.gb
- Source Data/Plasmids/Experiments/aRJ_00122.gb
- Source Data/Plasmids/Experiments/aRJ_00123.gb
- Source Data/Plasmids/Experiments/aRJ_00130.gb
- Source Data/Plasmids/Experiments/pBD12.002.gb
- Source Data/Plasmids/Experiments/pBD21.016.gb
- Source Data/Plasmids/Experiments/pBD21.026.gb
- Source Data/Plasmids/Experiments/pBD21.038.gb
- Source Data/Plasmids/Experiments/pBjh_4086.gb
- Source Data/Plasmids/Experiments/pBjh_4087.gb
- Source Data/Plasmids/Experiments/pBjh_4088.gb
- Source Data/Plasmids/Experiments/pBjh_4089.gb
- Source Data/Plasmids/Experiments/pBjh_4090.gb
- Source Data/Plasmids/Experiments/pBjh_4091.gb
- Source Data/Plasmids/Experiments/pBjh_4213.gb
- Source Data/Plasmids/Experiments/pBjh_4681.gb
- Source Data/Plasmids/Experiments/pBjh_4682.gb
- Source Data/Plasmids/Experiments/pBjh_4720.gb
- Source Data/Plasmids/Experiments/pDT7004.gb
- Source Data/Plasmids/Experiments/pT-GTW6-CMV-mKate.gb
- Source Data/Plasmids/Experiments/tRJ_00009.gb
- Source Data/Plasmids/Experiments/tRJ_00010.gb
- Source Data/Plasmids/Experiments/tRJ_00011.gb
- Source Data/Plasmids/Experiments/tRJ_00012.gb
- Source Data/Plasmids/Experiments/tRJ_00013.gb
- Source Data/Plasmids/Experiments/tRJ_00014.gb
- Source Data/Plasmids/Experiments/tRJ_00021.gb
- Source Data/Plasmids/Experiments/tRJ_00022.gb
- Source Data/Plasmids/Experiments/tRJ_00031.gb
- Source Data/Plasmids/Experiments/tRJ_00032.gb
- Source Data/Plasmids/Experiments/tRJ_00033.gb
- Source Data/Plasmids/Experiments/tRJ_00034.gb
- Source Data/Plasmids/Experiments/tRJ_00035.gb
- Source Data/Plasmids/Experiments/tRJ_00036.gb
- Source Data/Plasmids/Experiments/tRJ_00037.gb
- Source Data/Plasmids/Experiments/tRJ_00038.gb
- Source Data/Plasmids/Experiments/tRJ_00039.gb
- Source Data/Plasmids/Experiments/tRJ_00040.gb
- Source Data/Plasmids/Experiments/tRJ_00041.gb
- Source Data/Plasmids/Experiments/tRJ_00042.gb
- Source Data/Plasmids/Experiments/tRJ_00054.gb
- Source Data/Plasmids/Experiments/tRJ_00082.gb
- Source Data/Plasmids/Experiments/tRJ_00117.gb
- Source Data/Plasmids/Experiments/tRJ_00118.gb
- Source Data/Plasmids/Experiments/tRJ_00119.gb
- Source Data/Plasmids/Experiments/tRJ_00120.gb
- Source Data/Plasmids/Experiments/tRJ_00121.gb
- Source Data/Plasmids/Experiments/tRJ_00122.gb
- Source Data/Plasmids/Experiments/tRJ_00123.gb
- Source Data/Plasmids/Experiments/tRJ_00124.gb
- Source Data/Plasmids/Experiments/tRJ_00144.gb
- Source Data/Plasmids/Experiments/tRJ_00145.gb
- Source Data/Plasmids/Experiments/tRJ_00146.gb
- Source Data/Plasmids/Experiments/tRJ_00147.gb
- Source Data/Plasmids/Experiments/tRJ_00154.gb
- Source Data/Plasmids/Experiments/tRJ_00155.gb
- Source Data/Plasmids/Experiments/tRJ_00156.gb
- Source Data/Plasmids/Experiments/tRJ_00184.gb
- Source Data/Plasmids/Experiments/tRJ_00185.gb
- Source Data/Plasmids/Experiments/tRJ_00186.gb
- Source Data/Plasmids/Experiments/tRJ_00187.gb
- Source Data/Plasmids/Experiments/tRJ_00188.gb
- Source Data/Plasmids/Experiments/tRJ_00189.gb
- Source Data/Plasmids/Experiments/tRJ_00190.gb
- Source Data/Plasmids/Experiments/tRJ_00191.gb
[truncated: 76 more entries]
