# Supplementary material for: An endoribonuclease-based feedforward controller for decoupling resource-limited genetic modules in mammalian cells
Source: Nat Commun. 2020 Nov 10;11:5690. doi: 10.1038/s41467-020-19126-9 (PMC7656454; doi:10.1038/s41467-020-19126-9)
Supplement: Supplementary file 4 — Source Data [file 41467_2020_19126_MOESM4_ESM.zip › Source Data/Jones 2020 NComm Dist Cell Counts.xlsx]

## Sheet: Fig 4
Panel (e)
Device	Repeat	Gal4-VPR (ng)	# Cells
UR/64	R1	0	8009
UR/64	R1	30	1466
UR/64	R2	0	13580
UR/64	R2	30	4107
UR/64	R3	0	8622
UR/64	R3	30	1737
4xU_CasE	R1	0	11324
4xU_CasE	R1	30	3898
4xU_CasE	R2	0	20945
4xU_CasE	R2	30	10867
4xU_CasE	R3	0	17297
4xU_CasE	R3	30	7541

## Sheet: Fig S1
Panel (b)		# Cells
Cell line	Gal4-{AD}	hEF1a:Output 1	CMV:Output 2	UAS:Output 3
HEK293FT	None	48997	48997	48999
HEK293FT	VP16	22104	22104	23909
HEK293FT	VPR	22597	22597	24338
HEK293FT	VP64	27892	27892	29605
HEK293FT	p65	18952	18952	21072
HEK293FT	Rta	20179	20179	21507
HEK293FT	Hsf1	28676	28676	29156
HEK293FT	YY1	34617	34617	34619
HEK293FT	E1A	35587	35587	35632
HEK293FT	9aaTAD	34023	34023	34080
HEK293FT	HMGB1	39810	39810	39810
HEK293FT	Tet1	42989	42989	43001
CHOK1	None	1184	1184	1184
CHOK1	VP16	382	382	469
CHOK1	VPR	655	655	755
CHOK1	VP64	744	744	796
CHOK1	p65	514	514	610
CHOK1	Rta	667	667	871
CHOK1	Hsf1	736	736	766
CHOK1	YY1	520	520	521
CHOK1	E1A	381	381	383
CHOK1	9aaTAD	427	427	428
CHOK1	HMGB1	814	814	817
CHOK1	Tet1	1071	1071	1072

## Sheet: Fig S3
Panels (d)-(e)		# Cells
Gal4-{AD}	Gal4 (ng)	Output 1	Output 2
None	50	9006	8424
None	16.67	9701	9266
None	5.56	11944	11462
None	1.85	7176	6905
None	0.62	9638	9278
None	0	10887	10529
VP64	50	9222	10237
VP64	16.67	8944	9303
VP64	5.56	7814	7883
VP64	1.85	5148	5052
VP64	0.62	4272	4134
VP64	0	3287	3177
VP16	50	6469	7700
VP16	16.67	7479	8314
VP16	5.56	5833	6071
VP16	1.85	6168	6142
VP16	0.62	6441	6335
VP16	0	4189	4049
Rta	50	3186	4585
Rta	16.67	6624	7912
Rta	5.56	4837	5276
Rta	1.85	6149	6320
Rta	0.62	4815	4770
Rta	0	3577	3427
p65	50	3591	5203
p65	16.67	5326	6656
p65	5.56	5203	5934
p65	1.85	6182	6571
p65	0.62	4751	4781
p65	0	4301	4132
VPR	50	5680	7178
VPR	16.67	5889	6836
VPR	5.56	6087	6625
VPR	1.85	4729	4872
VPR	0.62	3821	3785
VPR	0	4865	4702

## Sheet: Fig S4
Panel (c)
	Competitor	CMV:mKate
	Dummy	33401
	Gal4-VP16	30601
	Gal4-VPR	19815
Panel (d)		# Cells
+/- UAS	Competitor	hEF1a:Output 1	CMV:Output 2	UAS:Output 3
(-)	Inert	106136	118232	106138
(-)	Fluc2	99658	110236	99659
(-)	Gal4	112716	124267	112719
(-)	VPR	121050	128446	121051
(-)	Gal4-VPR	49182	58126	49184
(+)	Inert	115282	127636	115286
(+)	Fluc2	107242	118953	107242
(+)	Gal4	112178	123764	112180
(+)	VPR	121222	128305	121225
(+)	Gal4-VPR	39085	45090	42334

## Sheet: Fig S7
Panel (b)
Gal4-{AD}	# Cells
None	7873
VP16	5632
VPR	5477
VP64	12360
p65	7923
Rta	5559
Hsf1	1968
YY1	11725
E1A	9619
9aaTADs	11913
HMGB1	18822
Tet1	17514

## Sheet: Fig S19
Panel (d)
Device	Repeat	Gal4-VPR (ng)	# Cells
UR/64	R1	0	7992
UR/64	R1	30	1454
UR/64	R2	0	13532
UR/64	R2	30	4087
UR/64	R3	0	8567
UR/64	R3	30	1695
4xU_CasE	R1	0	10749
4xU_CasE	R1	30	3572
4xU_CasE	R2	0	20162
4xU_CasE	R2	30	10247
4xU_CasE	R3	0	16195
4xU_CasE	R3	30	6543

## Sheet: Fig S34
Panel (a)
Cell line	Device	# Cells
HEK293	UR	7352
HEK293	UR/10	8221
HEK293	UR/100	8913
HEK293	CasE	4950
HEK293	1xU-CasE	9023
HEK293	2xU-CasE	10124
HEK293	4xU-CasE	9616
HEK293	8xU-CasE	10077
HEK293FT	UR	12008
HEK293FT	UR/10	3915
HEK293FT	UR/100	8609
HEK293FT	CasE	3911
HEK293FT	1xU-CasE	10407
HEK293FT	2xU-CasE	10705
HEK293FT	4xU-CasE	7904
HEK293FT	8xU-CasE	15776
HeLa	UR	1593
HeLa	UR/10	1664
HeLa	UR/100	1659
HeLa	CasE	937
HeLa	1xU-CasE	1485
HeLa	2xU-CasE	1841
HeLa	4xU-CasE	1713
HeLa	8xU-CasE	1457
U2OS	UR	4989
U2OS	UR/10	7213
U2OS	UR/100	6060
U2OS	CasE	566
U2OS	1xU-CasE	1602
U2OS	2xU-CasE	2356
U2OS	4xU-CasE	2586
U2OS	8xU-CasE	2311
Vero	UR	2201
Vero	UR/10	3764
Vero	UR/100	4168
Vero	CasE	2218
Vero	1xU-CasE	2579
Vero	2xU-CasE	2303
Vero	4xU-CasE	2602
Vero	8xU-CasE	1939
CHOK1	UR	12638
CHOK1	UR/10	14758
CHOK1	UR/100	14933
CHOK1	CasE	6301
CHOK1	1xU-CasE	10213
CHOK1	2xU-CasE	11586
CHOK1	4xU-CasE	12528
CHOK1	8xU-CasE	13732

## Sheet: Fig S35
Panel (a)
Cell line	Device	# Cells
HEK293	UR	11711
HEK293	UR/10	18900
HEK293	UR/100	17920
HEK293	CasE	17228
HEK293	1xU-CasE	21606
HEK293	2xU-CasE	20672
HEK293	4xU-CasE	21672
HEK293	8xU-CasE	23942
HEK293FT	UR	796
HEK293FT	UR/10	5259
HEK293FT	UR/100	16173
HEK293FT	CasE	12882
HEK293FT	1xU-CasE	14715
HEK293FT	2xU-CasE	13295
HEK293FT	4xU-CasE	11119
HEK293FT	8xU-CasE	14311
HeLa	UR	3086
HeLa	UR/10	2613
HeLa	UR/100	2573
HeLa	CasE	2859
HeLa	1xU-CasE	2237
HeLa	2xU-CasE	2228
HeLa	4xU-CasE	2390
HeLa	8xU-CasE	2593
U2OS	UR	3383
U2OS	UR/10	3741
U2OS	UR/100	3681
U2OS	CasE	2942
U2OS	1xU-CasE	2796
U2OS	2xU-CasE	2814
U2OS	4xU-CasE	2413
U2OS	8xU-CasE	3290
Vero	UR	3524
Vero	UR/10	3723
Vero	UR/100	4479
Vero	CasE	5938
Vero	1xU-CasE	6088
Vero	2xU-CasE	6223
Vero	4xU-CasE	6265
Vero	8xU-CasE	5690
CHOK1	UR	11634
CHOK1	UR/10	13976
CHOK1	UR/100	13850
CHOK1	CasE	5801
CHOK1	1xU-CasE	10314
CHOK1	2xU-CasE	12370
CHOK1	4xU-CasE	13204
CHOK1	8xU-CasE	13228

## Sheet: Fig S38
Panel (c)
Device	# Cells
miR_contr	20032
miR_3p	20667
miR_5p	20752
CasE_3p_contr	24025
CasE_3p_2xU	19334
CasE_3p	15737
CasE_5p_contr	21061
CasE_5p	19756
CasE_5p_1xU	22086
CasE_5p_2xU	21069
CasE_5p_4xU	21131
CasE_5p_8xU	21683

## Sheet: Fig S39
	# Cells
Device	12 hrs	24 hrs	48 hrs	72 hrs	96 hrs	120 hrs
miR_contr	3245	10614	20032	17824	21584	12091
miR_3p	2498	11993	20667	23638	19388	10828
miR_5p	2945	11744	20752	23756	19212	10156
CasE_3p_contr	4067	14448	24025	27519	21875	14895
CasE_3p_2xU	1685	8774	19334	22499	14759	9894
CasE_3p	1237	7326	15737	17697	12940	8446
CasE_5p_contr	3204	13390	21061	23523	21624	14953
CasE_5p	2990	12936	19756	24124	18337	14898
CasE_5p_1xU	3880	13094	22086	23589	20149	16882
CasE_5p_2xU	3259	11788	21069	24313	20185	16418
CasE_5p_4xU	3742	11544	21131	23701	19872	16298
CasE_5p_8xU	3896	11456	21683	24854	21742	16146
