# Supplementary material for: An endoribonuclease-based feedforward controller for decoupling resource-limited genetic modules in mammalian cells
Source: Nat Commun. 2020 Nov 10;11:5690. doi: 10.1038/s41467-020-19126-9 (PMC7656454; doi:10.1038/s41467-020-19126-9)
Supplement: Supplementary file 4 — Source Data [file 41467_2020_19126_MOESM4_ESM.zip › Source Data/Jones 2020 NComm Sim Params.xlsx]

## Sheet: SI Fig 14
Parameter	Value (Panel)					Unit	Description
	(b)	(c)	(d)	(e)	(f)
	10	10	10	10	10	nM hr^-1	Lumped production rate of u (TA)
	10	10	10	10	10	nM hr^-1	Lumped production rate of x (output)
	0.1	0.1	0.1	varies	varies	hr^-1	Degradation rate of u
	0.015	0.015	varies	0.015	varies	hr^-1	Degradation rate of x
	30	30	30	30	30	nM	KD between promoter of u and RTX
	30	varies	30	30	30	nM	KD between promoter of x and RTX
	80	80	80	80	80	nM	KD between u and RTX
	600	600	600	600	600	nM	Total amount of RTX
	varies	varies	varies	varies	varies	ng	DNA dosage of u
	1	1	1	1	1	unitless	DNA dosage of x
	0.031	0.031	0.031	0.031	0.031	hr^-1	Fitting parameter
	varies	23.64	23.64	23.64	23.64	ng	Fitting parameter
Based on equations (36) and (38) in Supplementary Information

## Sheet: SI Fig 32
Parameter	Value (Panel)			Unit	Description
	(a-b)	(c)	(d)
	10	10	10	nM hr^-1	Lumped production rate of u (TA)
	10	10	10	nM hr^-1	Lumped production rate of x (CasE)
	0.0032	0.0032	0.0032	nM hr^-1	Transcription rate of y (Output)
	316.2	316.2	316.2	hr^-1	Translation rate of y
	0.1	0.1	0.1	hr^-1	Degradation rate of u
	varies	0.015	varies	hr^-1	Degradation rate of x
	0.015	varies	varies	hr^-1	Degradation rate of y
	30	30	30	nM	KD between promoter of u and RTX
	30	30	30	nM	KD between promoter of x and RTX
	80	80	80	nM	KD between u and RTX
	600	600	600	nM	Total amount of RTX
	300	300	300	hr^-1	Catalytic rate of x
	800	800	800	nM	Michaelis constant for x
	varies	varies	varies	ng	DNA dosage of u
	1	1	1	unitless	DNA dosage of x
	0.031	0.031	0.031	hr^-1	Fitting parameter
	23.64	23.64	23.64	ng	Fitting parameter
Based on equations (76)-(77) in Supplementary Information

## Sheet: SI Fig 40
Parameter	Value	Unit	Description
	1	nM^-1 hr^-1	Association rate of promoter with transcriptional resource
	1	hr^-1	Dissociation rate of promoter with transcriptional resource
	1	hr^-1	Transcription rate constant of y (output)
	varies	hr^-1	Transcription rate constant x (CasE)
	1	hr^-1	Translation rate constant of y
	1	hr^-1	Translation rate constant of y
	0.027	hr^-1	Degradation rate constant of y (protein)
	varies	hr^-1	Degradation rate constant rate of x (protein)
	0.28	hr^-1	Degradation rate constant of y mRNA transcript
	0.28	hr^-1	Degradation rate constant of x mRNA transcript
	10	hr^-1	Catalytic rate of x
	1	nM^-1 hr^-1	Association rate of y mRNA and CasE
	1	hr^-1	Dissociation rate of y mRNA and Case
	1	nM^-1 hr^-1	Association rate of mRNA with translational resource
	1	hr^-1	Association rate of mRNA with translational resource
	100	nM	Initial DNA dosage
	500	nM	Concentration of transcriptional resource
	1000	nM	Concentration of translational resource
	0.057	hr^-1	Cell division (dilution) rate
decay rate constant = degradation rate constant + dilution rate
Based on equations (43) & (75) in Supplementary Information
