# Supplementary material for: An endoribonuclease-based feedforward controller for decoupling resource-limited genetic modules in mammalian cells
Source: Nat Commun. 2020 Nov 10;11:5690. doi: 10.1038/s41467-020-19126-9 (PMC7656454; doi:10.1038/s41467-020-19126-9)
Supplement: Supplementary file 4 — Source Data [file 41467_2020_19126_MOESM4_ESM.zip › Source Data/Plasmids/Backbones/pBD22.XcR.gb]

LOCUS       pBD22.XcR               3265 bp    DNA     circular UNA 14-OCT-2020
DEFINITION  pL2 Backbone, SapI Seqs TX-1 [KanR, RFP, SapI].
ACCESSION   urn.local.jones.s-cizqql0
VERSION     urn.local.jones.s-cizqql0
KEYWORDS    .
SOURCE      
  ORGANISM  .
FEATURES             Location/Qualifiers
     protein_bind    41..46
                     /created_by="User"
                     /label="AatII (post-GG cut)"
     protein_bind    complement(41..46)
                     /created_by="User"
                     /label="AatII (post-GG cut)"
     source          <72..>1103
                     /invitrogen="""722"
                     /label="Invitrogen vector 722"
     CDS             178..987
                     /invitrogen="""1210000"
                     /label="Kan(R)"
     rep_origin      1108..1781
                     /label="pUC Origin"
     misc_feature    1464..1469
                     /Recognition_pattern="G^TGCAC"
                     /annotation_group="GTGCAC"
                     /label="ApaLI"
                     /note="Geneious type: restriction site"
     source          1785..>1898
                     /invitrogen="""722"
                     /label="Invitrogen vector 722"
     primer_bind     1822..1841
                     /Mismatches=0
                     /created_by="primer3"
                     /annotation_group="612499489552558e4dee7-b262-4abe-b962-04
                     f8f58b1efe"
                     /%GC="50.0"
                     /Tm="58.3"
                     /Hairpin_Tm="None"
                     /Self_Dimer_Tm="None"
                     /Sequence="ATTACCGCCTTTGAGTGAGC"
                     /label="G00101"
     ligation        1896..1898
                     /label="Ligation"
     primer_bind     1904..1919
                     /Sequence="GTAAAACGACGGCCAG"
                     /Hairpin_Tm="None"
                     /Tm="52.4"
                     /Self_Dimer_Tm="None"
                     /%GC="56.3"
                     /created_by="primer3"
                     /label="M13F"
     gg_overhang     1925..1927
                     /created_by="User"
                     /label="pL1 T1"
     ligation        1925..1927
                     /label="Ligation"
     protein_bind    complement(1929..1935)
                     /created_by="User"
                     /label="SapI Bind"
     ligation        1949..1951
                     /label="Ligation"
     Gibson_Overhang 1954..1998
                     /ApEinfo_fwdcolor="#8000ff"
                     /ApEinfo_revcolor="green"
                     /ApEinfo_graphicformat="arrow_data {{0 1 2 0 0 -1} {} 0}
                     width 5 offset 0"
                     /modified_by="User"
                     /label="pL1 S1"
     misc_feature    1954
                     /ApEinfo_fwdcolor="#00ff00"
                     /ApEinfo_revcolor="green"
                     /ApEinfo_graphicformat="arrow_data {{0 1 2 0 0 -1} {} 0}
                     width 5 offset 0"
                     /label="attP21"
     protein_bind    2007..2024
                     /created_by="User"
                     /label="I-SceI Bind"
     misc_feature    2025..2044
                     /ApEinfo_fwdcolor="cyan"
                     /ApEinfo_revcolor="green"
                     /ApEinfo_graphicformat="arrow_data {{0 1 2 0 0 -1} {} 0}
                     width 5 offset 0"
                     /label="New Feature"
     misc_feature    2044..2084
                     /ApEinfo_fwdcolor="#ffcc66"
                     /ApEinfo_revcolor="green"
                     /ApEinfo_graphicformat="arrow_data {{0 1 2 0 0 -1} {} 0}
                     width 5 offset 0"
                     /label="Term rrn"
     misc_feature    2108..2181
                     /created_by="User"
                     /Imported_from="<a
                     href=""http://wishart.biology.ualberta.ca/PlasMapper"">Pla
                     sMapper</a>"
                     /Transferred_From="pTet, PLtet prom"
                     /Transferred_Similarity="100.00% -> 82.43%"
                     /modified_by="User"
                     /label="pTet; PLtet prom"
                     /note="Geneious type: Promoter_prokaryotic"
     misc_feature    2108..2151
                     /Imported_from="<a
                     href=""http://wishart.biology.ualberta.ca/PlasMapper"">Pla
                     sMapper</a>"
                     /Transferred_From="tetO reg"
                     /Transferred_Similarity="88.64%"
                     /label="tetO reg"
                     /note="Geneious type: regulatory sequence"
     cds             2188..2865
                     /created_by="User"
                     /Transferred_From="mRFP"
                     /Transferred_Similarity="100.00%"
                     /label="mRFP"
     domain          2191..2862
                     /Imported_from="<a
                     href=""http://wishart.biology.ualberta.ca/PlasMapper"">Pla
                     sMapper</a>"
                     /Transferred_From="DsRed2 reporter"
                     /Transferred_Similarity="74.93%"
                     /modified_by="jones"
                     /label="DsRed2 reporter"
     terminator      2913..2956
                     /Imported_from="<a
                     href=""http://wishart.biology.ualberta.ca/PlasMapper"">Pla
                     sMapper</a>"
                     /created_by="User"
                     /Transferred_From="T1 term, rrnB_T1 term"
                     /Transferred_Similarity="100.00% -> 97.73%"
                     /label="T1 term; rrnB_T1 term"
     terminator      2997..3016
                     /Imported_from="<a
                     href=""http://wishart.biology.ualberta.ca/PlasMapper"">Pla
                     sMapper</a>"
                     /Transferred_From="stem_loop_early_T7 term"
                     /Transferred_Similarity="100.00%"
                     /label="stem_loop_early_T7 term"
     misc_feature    complement(3104..3123)
                     /ApEinfo_fwdcolor="cyan"
                     /ApEinfo_revcolor="green"
                     /ApEinfo_graphicformat="arrow_data {{0 1 2 0 0 -1} {} 0}
                     width 5 offset 0"
                     /label="JG_pL0_fwd3"
     misc_feature    complement(3117..3136)
                     /Mismatches=0
                     /created_by="primer3"
                     /annotation_group="612507086143809ca3feb-8a83-416a-bc1c-a5
                     508d6848ae"
                     /%GC="50.0"
                     /Tm="58.3"
                     /Hairpin_Tm="None"
                     /Self_Dimer_Tm="None"
                     /Sequence="ATTACCGCCTTTGAGTGAGC"
                     /label="G00101"
                     /note="Geneious type: primer_bind_reverse"
     protein_bind    complement(3137..3154)
                     /created_by="User"
                     /label="I-SceI Bind"
     Gibson_Overhang 3158..3202
                     /ApEinfo_fwdcolor="#6666ff"
                     /ApEinfo_revcolor="green"
                     /ApEinfo_graphicformat="arrow_data {{0 1 2 0 0 -1} {} 0}
                     width 5 offset 0"
                     /modified_by="User"
                     /label="pL1 S3"
     ligation        3205..3207
                     /label="Ligation"
     protein_bind    3221..3227
                     /created_by="User"
                     /label="SapI Bind"
     gg_overhang     3229..3231
                     /created_by="User"
                     /label="pL1 TX"
     ligation        3245..3247
                     /label="Ligation"
     misc_feature    complement(3251..4)
                     /created_by="User"
                     /Sequence="AATAGGCGTATCACGAGGC"
                     /Hairpin_Tm="46.1"
                     /Tm="57.1"
                     /Self_Dimer_Tm="2.4"
                     /%GC="52.6"
                     /created_by="primer3"
                     /modified_by="jones"
                     /label="BP0170"
                     /note="Geneious type: primer_bind_reverse"
     source          <4369..1784
                     /invitrogen="""722"
                     /label="Invitrogen vector 722"
ORIGIN      
        1 tatttttata ggttaatgtc atgataataa tggtttctta gacgtcaggt ggcacttttc
       61 ggggaaatgt gctggcccgt gtctcaaaat ctctgatgtt acattgcaca agataaaaat
      121 atatcatcat gaacaataaa actgtctgct tacataaaca gtaatacaag gggtgttatg
      181 agccatattc aacgggaaac gtcgaggccg cgattaaatt ccaacatgga tgctgattta
      241 tatgggtata aatgggctcg cgataatgtc gggcaatcag gtgcgacaat ctatcgcttg
      301 tatgggaagc ccgatgcgcc agagttgttt ctgaaacatg gcaaaggtag cgttgccaat
      361 gatgttacag atgagatggt cagactaaac tggctgacgg aatttatgcc tcttccgacc
      421 atcaagcatt ttatccgtac tcctgatgat gcatggttac tcaccactgc gatccccgga
      481 aaaacagcat tccaggtatt agaagaatat cctgattcag gtgaaaatat tgttgatgcg
      541 ctggcagtgt tcctgcgccg gttgcattcg attcctgttt gtaattgtcc ttttaacagc
      601 gatcgcgtat ttcgtctcgc tcaggcgcaa tcacgaatga ataacggttt ggttgatgcg
      661 agtgattttg atgacgagcg taatggctgg cctgttgaac aagtctggaa agaaatgcat
      721 aaacttttgc cattctcacc ggattcagtc gtcactcatg gtgatttctc acttgataac
      781 cttatttttg acgaggggaa attaataggt tgtattgatg ttggacgagt cggaatcgca
      841 gaccgatacc aggatcttgc catcctatgg aactgcctcg gtgagttttc tccttcatta
      901 cagaaacggc tttttcaaaa atatggtatt gataatcctg atatgaataa attgcagttt
      961 catttgatgc tcgatgagtt tttctaatca gaattggtta attggttgta acactggcag
     1021 agcattacgc tgacttgacg ggacggcgca agctcatgac caaaatccct taacgtgagt
     1081 tacgcgtcgt tccactgagc gtcagacccc gtagaaaaga tcaaaggatc ttcttgagat
     1141 cctttttttc tgcgcgtaat ctgctgcttg caaacaaaaa aaccaccgct accagcggtg
     1201 gtttgtttgc cggatcaaga gctaccaact ctttttccga aggtaactgg cttcagcaga
     1261 gcgcagatac caaatactgt tcttctagtg tagccgtagt taggccacca cttcaagaac
     1321 tctgtagcac cgcctacata cctcgctctg ctaatcctgt taccagtggc tgctgccagt
     1381 ggcgataagt cgtgtcttac cgggttggac tcaagacgat agttaccgga taaggcgcag
     1441 cggtcgggct gaacgggggg ttcgtgcaca cagcccagct tggagcgaac gacctacacc
     1501 gaactgagat acctacagcg tgagctatga gaaagcgcca cgcttcccga agggagaaag
     1561 gcggacaggt atccggtaag cggcagggtc ggaacaggag agcgcacgag ggagcttcca
     1621 gggggaaacg cctggtatct ttatagtcct gtcgggtttc gccacctctg acttgagcgt
     1681 cgatttttgt gatgctcgtc aggggggcgg agcctatgga aaaacgccag caacgcggcc
     1741 tttttacggt tcctggcctt ttgctggcct tttgctcaca tgttctttcc tgcgttatcc
     1801 cctgattctg tggataaccg tattaccgcc tttgagtgag ctgataccgc tcgccgcagc
     1861 cgaacgaccg agcgcagcga gtcagtgagc gaggaagcag agcgtaaaac gacggccagg
     1921 cagtaccaga agagcccgag tcttgcactc tgtggtttac cgagctctta ttggttttca
     1981 aacttcattg actgtgcctt aattaatagg gataacaggg taatgtatca cgaggcagaa
     2041 tttcagataa aaaaaatcct tagctttcgc taaggatgat ttctggaatt cgcggccgct
     2101 tctagagtcc ctatcagtga tagagattga catccctatc agtgatagag atactgagca
     2161 ctactagaga aagaggagaa atactagatg gcttcctccg aagacgttat caaagagttc
     2221 atgcgtttca aagttcgtat ggaaggttcc gttaacggtc acgagttcga aatcgaaggt
     2281 gaaggtgaag gtcgtccgta cgaaggtacc cagaccgcta aactgaaagt taccaaaggt
     2341 ggtccgctgc cgttcgcttg ggacatcctg tccccgcagt tccagtacgg ttccaaagct
     2401 tacgttaaac acccggctga catcccggac tacctgaaac tgtccttccc ggaaggtttc
     2461 aaatgggaac gtgttatgaa cttcgaagac ggtggtgttg ttaccgttac ccaggactcc
     2521 tccctgcaag acggtgagtt catctacaaa gttaaactgc gtggtaccaa cttcccgtcc
     2581 gacggtccgg ttatgcagaa aaaaaccatg ggttgggaag cttccaccga acgtatgtac
     2641 ccggaagacg gtgctctgaa aggtgaaatc aaaatgcgtc tgaaactgaa agacggtggt
     2701 cactacgacg ctgaagttaa aaccacctac atggctaaaa aaccggttca gctgccgggt
     2761 gcttacaaaa ccgacatcaa actggacatc acctcccaca acgaagacta caccatcgtt
     2821 gaacagtacg aacgtgctga aggtcgtcac tccaccggtg cttaataacg ctgatagtgc
     2881 tagtgtagat cgctactaga gccaggcatc aaataaaacg aaaggctcag tcgaaagact
     2941 gggcctttcg ttttatctgt tgtttgtcgg tgaacgctct ctactagagt cacactggct
     3001 caccttcggg tgggcctttc tgcgtttata tactagtagg atcctaactc gacgtgcagg
     3061 cttcctcgct cactgactcg ctgcgctcgg tcgttcggct gcggcgagcg gtatcagctc
     3121 actcaaaggc ggtaatatta ccctgttatc cctaaccggt ctaataccca atctctcgtc
     3181 ttatccagat gttttatacg ccacgaagtg ggctggacgc gctcttcaag agttcgcaat
     3241 tcaggaaagg gcctcgtgat acgcc
//
