# Supplementary material for: An endoribonuclease-based feedforward controller for decoupling resource-limited genetic modules in mammalian cells
Source: Nat Commun. 2020 Nov 10;11:5690. doi: 10.1038/s41467-020-19126-9 (PMC7656454; doi:10.1038/s41467-020-19126-9)
Supplement: Supplementary file 4 — Source Data [file 41467_2020_19126_MOESM4_ESM.zip › Source Data/Plasmids/Backbones/pLV-RJ v2R.gb]

LOCUS       pLV-RJ_v2R              8055 bp ds-DNA     circular SYN 05-FEB-2020
DEFINITION  Moclo-Compatible Lentiviral Backbone v2 <rev> [AmpR/KanR, RFP,
            BsmBI/SapI].
ACCESSION
VERSION     .
KEYWORDS    pFUGW actual sequence (verified 12.10.2016).
SOURCE      
  ORGANISM  .
REFERENCE   1  (bases 1 to 9955)
  AUTHORS   .
  TITLE     Direct Submission
  JOURNAL   Exported Monday, Feb 6, 2017 from SnapGene Viewer 3.3.2
            http://www.snapgene.com
FEATURES             Location/Qualifiers
     source          1..>3720
                     /organism="synthetic DNA construct"
                     /mol_type="other DNA"
     misc_feature    35..40
                     /Recognition_pattern="G^TGCAC"
                     /annotation_group="GTGCAC"
                     /label="ApaLI"
                     /note="Geneious type: restriction site"
     misc_feature    78..86
                     /Recognition_pattern="CAGNNN^CTG"
                     /annotation_group="CAGNNNCTG"
                     /label="AlwNI"
                     /note="Geneious type: restriction site"
     source          <182..>202
                     /organism="synthetic DNA construct"
                     /mol_type="other DNA"
     primer_bind     182..202
                     /created_by="User"
                     /Sequence="GCTTAGGGTTAGGCGTTTTGC"
                     /Hairpin_Tm="45.4"
                     /Tm="60.1"
                     /Self_Dimer_Tm="None"
                     /%GC="52.4"
                     /created_by="primer3"
                     /modified_by="User"
                     /label="RJ_00477Fa"
     protein_bind    231..236
                     /created_by="User"
                     /label="MluI"
     source          <239..>834
                     /organism="synthetic DNA construct"
                     /mol_type="other DNA"
     promoter        240..835
                     /note="CMVp"
                     /note="CMV_immearly_promoter"
                     /modified_by="User"
                     /label="CMV IE promoter"
     misc_feature    252..257
                     /Recognition_pattern="A^CTAGT"
                     /annotation_group="ACTAGT"
                     /label="SpeI"
                     /note="Geneious type: restriction site"
     enhancer        312..718
                     /note="CAG_enhancer"
     protein_bind    complement(351..356)
                     /created_by="User"
                     /Transferred_From="pRJ_00025"
                     /Transferred_Similarity="100.00%"
                     /label="SP1 Binding Site"
     protein_bind    complement(365..370)
                     /created_by="User"
                     /Transferred_From="pRJ_00025"
                     /Transferred_Similarity="100.00%"
                     /label="SP1 Binding Site"
     protein_bind    373..380
                     /created_by="User"
                     /Transferred_From="pRJ_00025"
                     /Transferred_Similarity="100.00%"
                     /label="CREB Response Element (CRE)"
     protein_bind    414..423
                     /created_by="User"
                     /Transferred_From="pRJ_00025"
                     /Transferred_Similarity="100.00%"
                     /label="NFkB Binding Site"
     protein_bind    426..433
                     /created_by="User"
                     /Transferred_From="pRJ_00025"
                     /Transferred_Similarity="100.00%"
                     /label="CREB Response Element (CRE)"
     protein_bind    509..516
                     /created_by="User"
                     /Transferred_From="pRJ_00025"
                     /Transferred_Similarity="100.00%"
                     /label="CREB Response Element (CRE)"
     protein_bind    565..574
                     /created_by="User"
                     /Transferred_From="pRJ_00025"
                     /Transferred_Similarity="100.00%"
                     /label="NFkB Binding Site"
     misc_feature    613..618
                     /Recognition_pattern="C^CATGG"
                     /annotation_group="CCATGG"
                     /label="NcoI"
                     /note="Geneious type: restriction site"
     protein_bind    662..668
                     /created_by="User"
                     /Transferred_From="pRJ_00025"
                     /Transferred_Similarity="100.00%"
                     /label="AP-1 Binding Site"
     protein_bind    670..679
                     /created_by="User"
                     /Transferred_From="pRJ_00025"
                     /Transferred_Similarity="100.00%"
                     /label="NFkB Binding Site"
     protein_bind    695..702
                     /created_by="User"
                     /Transferred_From="pRJ_00025"
                     /Transferred_Similarity="100.00%"
                     /label="CREB Response Element (CRE)"
     promoter        721..835
                     /created_by="User"
                     /modified_by="User"
                     /label="Minimal CMV"
     protein_bind    733..742
                     /created_by="User"
                     /Transferred_From="pRJ_00025"
                     /Transferred_Similarity="100.00%"
                     /label="NFkB Binding Site"
     protein_bind    complement(760..765)
                     /created_by="User"
                     /Transferred_From="pRJ_00025"
                     /Transferred_Similarity="100.00%"
                     /label="SP1 Binding Site"
     protein_bind    779..784
                     /created_by="User"
                     /Transferred_From="pRJ_00025"
                     /Transferred_Similarity="100.00%"
                     /label="SP1 Binding Site"
     promoter        807..813
                     /created_by="User"
                     /label="TATA Box"
     misc_RNA        835
                     /created_by="User"
                     /label="+1 Site"
     5'UTR           836..1170
                     /created_by="User"
                     /label="HIV 5'UTR"
     LTR             836..1015
                     /note="5'LTR"
                     /note="HIV-1_5_LTR"
                     /modified_by="User"
                     /label="HIV-1 5' LTR"
     enhancer        836..892
                     /created_by="jones"
                     /label="TAR"
     protein_bind    836..841
                     /created_by="User"
                     /label="BsaI Bind"
     misc_feature    836..841
                     /Recognition_pattern="GGTCTC(1/5)"
                     /annotation_group="GGTCTC"
                     /label="BsaI"
                     /note="Geneious type: restriction site"
     primer_bind     1017..1034
                     /created_by="jones"
                     /Sequence="TGGCGCCCGAACAGGGAC"
                     /label="HIV-1 Primer Bind"
     primer_bind     1024..1043
                     /created_by="User"
                     /Sequence="CGAACAGGGACTTGAAAGCG"
                     /label="RJ_00477Fb"
     misc_RNA        1126..1170
                     /note="Psi"
     5'utr           1171..2593
                     /note="5' Viral freatures"
                     /modified_by="User"
                     /Transferred_From="pFUGW"
                     /Transferred_Similarity="100.00%"
                     /label="HIV Flap"
     source          <1171..>1532
                     /organism="synthetic DNA construct"
                     /mol_type="other DNA"
     misc_feature    1171..1532
                     /created_by="User"
                     /label="Part of Gag peptide"
     misc_feature    complement(1462..1489)
                     /Mismatches=0
                     /Extension="CAGATCGTCTCTGTTCC"
                     /created_by="primer3"
                     /annotation_group="769227926143634940ff62a-fa64-4729-bb17-
                     02da1ca8dfdb"
                     /%GC="42.9"
                     /Tm="62.2"
                     /Hairpin_Tm="35.7"
                     /Self_Dimer_Tm="None"
                     /Sequence="TCCTCTATCTTGTCTAAAGCTTCCTTGG"
                     /label="RJ_00425Rf"
                     /note="Geneious type: primer_bind_reverse"
     misc_difference complement(1488..1494)
                     /created_by="User"
                     /label="Removed SapI Bind"
     misc_difference 1490
                     /created_by="User"
                     /label="A --> G"
     ligation        1491..1494
                     /created_by="User"
                     /label="Ligation"
     misc_difference 1493
                     /created_by="User"
                     /label="G --> A"
     primer_bind     1494..1518
                     /Mismatches=0
                     /Extension="CAGATCGTCTCAGGAA"
                     /created_by="primer3"
                     /annotation_group="76922712600138884499a70-3091-495b-952d-
                     6dfc56febe63"
                     /%GC="44.0"
                     /Tm="61.7"
                     /Hairpin_Tm="None"
                     /Self_Dimer_Tm="None"
                     /Sequence="CAAAACAAAAGTAAGACCACCGCAC"
                     /label="RJ_00425Fa"
     source          <1533..>2415
                     /organism="synthetic DNA construct"
                     /mol_type="other DNA"
     misc_feature    1533..2390
                     /created_by="User"
                     /modified_by="User"
                     /label="Part of Env peptide"
     CDS             1558..2445
                     /created_by="User"
                     /modified_by="User"
                     /label="Putative CDS"
     misc_RNA        1680..1913
                     /note="RRE"
                     /modified_by="User"
     primer_bind     1800..1818
                     /created_by="User"
                     /Sequence="GCTGAGGGCTATTGAGGCG"
                     /label="RJ_00477Fc"
     misc_feature    1822..1830
                     /Recognition_pattern="CAGNNN^CTG"
                     /annotation_group="CAGNNNCTG"
                     /label="AlwNI"
                     /note="Geneious type: restriction site"
     misc_feature    1906..1914
                     /Recognition_pattern="CAGNNN^CTG"
                     /annotation_group="CAGNNNCTG"
                     /label="AlwNI"
                     /note="Geneious type: restriction site"
     source          <2416..>2593
                     /organism="synthetic DNA construct"
                     /mol_type="other DNA"
     misc_feature    2416..2593
                     /created_by="User"
                     /label="Part of Pol peptide"
     misc_RNA        2444..2459
                     /note="cPPT"
     primer_bind     2558..2578
                     /Sequence="CGGGTTTATTACAGGGACAGC"
                     /Hairpin_Tm="None"
                     /Tm="58.7"
                     /Self_Dimer_Tm="None"
                     /%GC="52.4"
                     /created_by="primer3"
                     /label="RJ_00381Fa"
     misc_feature    complement(2593..2616)
                     /Sequence="TGGAGCCGACACGGGTTAATTAAC"
                     /Hairpin_Tm="57.4"
                     /Tm="63.2"
                     /Self_Dimer_Tm="18.3"
                     /%GC="50.0"
                     /created_by="primer3"
                     /Extension="ATACGCGTCTCACTCC"
                     /modified_by="User"
                     /label="RJ_00245Ra"
                     /note="Geneious type: primer_bind_reverse"
     misc_feature    complement(2593..2616)
                     /Mismatches=0
                     /Extension="CAGGTCTCCTGAGACG"
                     /created_by="primer3"
                     /annotation_group="7692275730451698752ec9e-072c-46b2-ab7a-
                     3e65e1ff8e12"
                     /%GC="50.0"
                     /Tm="63.2"
                     /Hairpin_Tm="57.4"
                     /Self_Dimer_Tm="18.3"
                     /Sequence="TGGAGCCGACACGGGTTAATTAAC"
                     /label="RJ_00425Ra"
                     /note="Geneious type: primer_bind_reverse"
     misc_feature    complement(2593..2616)
                     /Mismatches=0
                     /Extension="CAAGACGCTTGAGACG"
                     /created_by="primer3"
                     /annotation_group="769227630425499e69e5be6-3405-47ba-9da6-
                     b28c68941dd1"
                     /%GC="50.0"
                     /Tm="63.2"
                     /Hairpin_Tm="57.4"
                     /Self_Dimer_Tm="18.3"
                     /Sequence="TGGAGCCGACACGGGTTAATTAAC"
                     /label="RJ_00425Rb"
                     /note="Geneious type: primer_bind_reverse"
     protein_bind    2594..2601
                     /created_by="User"
                     /label="PacI Bind"
     source          complement(<2617..>2623)
                     /organism="synthetic DNA construct"
                     /mol_type="other DNA"
     protein_bind    2617..2622
                     /created_by="User"
                     /label="BsmBI Bind"
     misc_feature    2617..2622
                     /Recognition_pattern="CGTCTC(1/5)"
                     /annotation_group="CGTCTC"
                     /label="BsmBI"
                     /note="Geneious type: restriction site"
     gg_overhang     complement(2624..2627)
                     /created_by="User"
                     /label="pL0 T"
     ligation        2624..2627
                     /created_by="User"
                     /label="Ligation"
     source          join(complement(<2624..>2627),complement(<2624..>2627))
                     /organism="synthetic DNA construct"
                     /mol_type="other DNA"
     gg_overhang     complement(2628..2630)
                     /created_by="User"
                     /label="pL1 TX"
     protein_bind    complement(2632..2638)
                     /created_by="User"
                     /label="SapI Bind"
     misc_feature    complement(2632..2638)
                     /Recognition_pattern="GCTCTTC(1/4)"
                     /annotation_group="GCTCTTC"
                     /label="SapI"
                     /note="Geneious type: restriction site"
     primer_bind     2639..2661
                     /Sequence="CGTATCACGAGGCAGAATTTCAG"
                     /Hairpin_Tm="46.5"
                     /Tm="59.8"
                     /Self_Dimer_Tm="None"
                     /%GC="47.8"
                     /created_by="primer3"
                     /Extension="GAGTGAGACG"
                     /modified_by="User"
                     /label="RJ_00246Fa"
     primer_bind     2639..2661
                     /Mismatches=0
                     /Extension="CAGATCGTCTCAGGAGACCTGAAGAGC"
                     /created_by="primer3"
                     /annotation_group="76922724478752551c72f7c-94b0-4235-9b4d-
                     eccc74fff8da"
                     /%GC="47.8"
                     /Tm="59.8"
                     /Hairpin_Tm="46.5"
                     /Self_Dimer_Tm="None"
                     /Sequence="CGTATCACGAGGCAGAATTTCAG"
                     /label="RJ_00425Fb"
     primer_bind     2639..2661
                     /Mismatches=0
                     /Extension="CAGATCGTCTCAAGCGTCTTGAAGAGC"
                     /created_by="primer3"
                     /annotation_group="7692273024499484411281d-dd29-4963-b042-
                     510e553d59d5"
                     /%GC="47.8"
                     /Tm="59.8"
                     /Hairpin_Tm="46.5"
                     /Self_Dimer_Tm="None"
                     /Sequence="CGTATCACGAGGCAGAATTTCAG"
                     /label="RJ_00425Fc"
     misc_feature    2701..2706
                     /Recognition_pattern="G^AATTC"
                     /annotation_group="GAATTC"
                     /label="EcoRI"
                     /note="Geneious type: restriction site"
     misc_feature    2716..2721
                     /Recognition_pattern="T^CTAGA"
                     /annotation_group="TCTAGA"
                     /label="XbaI"
                     /note="Geneious type: restriction site"
     misc_feature    2723..2776
                     /created_by="User"
                     /label="Ptet"
                     /note="Geneious type: promoter prokaryotic"
     repressor       2723..2741
                     /created_by="User"
                     /label="TetO"
     repressor       2748..2766
                     /created_by="User"
                     /label="TetO"
     motif           2781..2796
                     /created_by="User"
                     /label="RBS"
     CDS             2803..3480
                     /ApEinfo_fwdcolor="#ff6666"
                     /ApEinfo_revcolor="green"
                     /ApEinfo_graphicformat="arrow_data {{0 1 2 0 0 -1} {} 0}
                     width 5 offset 0"
                     /modified_by="User"
                     /label="RFP"
     misc_feature    2815..2820
                     /Recognition_pattern="GAAGAC(2/6)"
                     /annotation_group="GAAGAC"
                     /label="BbsI"
                     /note="Geneious type: restriction site"
     promoter        2831
                     /created_by="User"
                     /modified_by="User"
                     /X-Transferred_From="pRJ_00027"
                     /X-Transferred_Similarity="100.00%"
                     /Transferred_From="pFUGW"
                     /Transferred_Similarity="100.00%"
                     /label="+1 Site"
     misc_feature    3100..3105
                     /Recognition_pattern="GAAGAC(2/6)"
                     /annotation_group="GAAGAC"
                     /label="BbsI"
                     /note="Geneious type: restriction site"
     misc_feature    3221..3226
                     /Recognition_pattern="C^CATGG"
                     /annotation_group="CCATGG"
                     /label="NcoI"
                     /note="Geneious type: restriction site"
     misc_feature    3259..3264
                     /Recognition_pattern="GAAGAC(2/6)"
                     /annotation_group="GAAGAC"
                     /label="BbsI"
                     /note="Geneious type: restriction site"
     misc_feature    3418..3423
                     /Recognition_pattern="GAAGAC(2/6)"
                     /annotation_group="GAAGAC"
                     /label="BbsI"
                     /note="Geneious type: restriction site"
     rRNA            3516..3596
                     /created_by="User"
                     /label="5S rRNA"
     misc_feature    3647..3652
                     /Recognition_pattern="A^CTAGT"
                     /annotation_group="ACTAGT"
                     /label="SpeI"
                     /note="Geneious type: restriction site"
     misc_feature    complement(3654..3674)
                     /Sequence="CTGCACGTCGAGTTAGGATCC"
                     /Hairpin_Tm="None"
                     /Tm="60.5"
                     /Self_Dimer_Tm="2.5"
                     /%GC="57.1"
                     /created_by="primer3"
                     /Extension="GCGTGAGACG"
                     /modified_by="User"
                     /label="RJ_00246Ra"
                     /note="Geneious type: primer_bind_reverse"
     misc_feature    complement(3654..3674)
                     /Mismatches=0
                     /Extension="CAGATCGTCTCAAGCGTCTTGAAGAGC"
                     /created_by="primer3"
                     /annotation_group="76922769883816169765ab9-5dfb-4fe2-a013-
                     c97dfdc6df18"
                     /%GC="57.1"
                     /Tm="60.5"
                     /Hairpin_Tm="None"
                     /Self_Dimer_Tm="2.5"
                     /Sequence="CTGCACGTCGAGTTAGGATCC"
                     /label="RJ_00425Rc"
                     /note="Geneious type: primer_bind_reverse"
     misc_feature    complement(3654..3674)
                     /Mismatches=0
                     /Extension="CAGATCGTCTCAGGAGACCTGAAGAGC"
                     /created_by="primer3"
                     /annotation_group="769227756683240ccf3ab40-34c0-4cd1-8221-
                     d4c23d7d8ebd"
                     /%GC="57.1"
                     /Tm="60.5"
                     /Hairpin_Tm="None"
                     /Self_Dimer_Tm="2.5"
                     /Sequence="CTGCACGTCGAGTTAGGATCC"
                     /label="RJ_00425Rd"
                     /note="Geneious type: primer_bind_reverse"
     misc_feature    3654..3659
                     /Recognition_pattern="G^GATCC"
                     /annotation_group="GGATCC"
                     /label="BamHI"
                     /note="Geneious type: restriction site"
     source          complement(<3675..>3681)
                     /organism="synthetic DNA construct"
                     /mol_type="other DNA"
     protein_bind    3675..3681
                     /created_by="User"
                     /label="SapI Bind"
     misc_feature    3675..3681
                     /Recognition_pattern="GCTCTTC(1/4)"
                     /annotation_group="GCTCTTC"
                     /label="SapI"
                     /note="Geneious type: restriction site"
     gg_overhang     complement(3683..3685)
                     /created_by="User"
                     /label="pL1 T1"
     misc_feature    3683..3688
                     /Recognition_pattern="GGTCTC(1/5)"
                     /annotation_group="GGTCTC"
                     /label="BsaI"
                     /note="Geneious type: restriction site"
     gg_overhang     complement(3686..3689)
                     /created_by="User"
                     /label="pL0 I"
     ligation        3686..3689
                     /created_by="User"
                     /label="Ligation"
     source          join(complement(<3686..>3689),complement(<3686..>3689))
                     /organism="synthetic DNA construct"
                     /mol_type="other DNA"
     source          complement(<3690..>3696)
                     /organism="synthetic DNA construct"
                     /mol_type="other DNA"
     misc_feature    complement(3691..3711)
                     /Sequence="GTCGACGGTATCGATCGTCTC"
                     /Hairpin_Tm="59.3"
                     /Tm="60.1"
                     /Self_Dimer_Tm="27.0"
                     /%GC="57.1"
                     /created_by="primer3"
                     /modified_by="User"
                     /label="RJ_00433Ra"
                     /note="Geneious type: primer_bind_reverse"
     protein_bind    complement(3691..3696)
                     /created_by="User"
                     /label="BsmBI Bind"
     misc_feature    complement(3691..3696)
                     /Recognition_pattern="CGTCTC(1/5)"
                     /annotation_group="CGTCTC"
                     /label="BsmBI"
                     /note="Geneious type: restriction site"
     primer_bind     3697..3717
                     /Sequence="ATCGATACCGTCGACCTCGAG"
                     /Hairpin_Tm="59.3"
                     /Tm="61.2"
                     /Self_Dimer_Tm="22.7"
                     /%GC="57.1"
                     /created_by="primer3"
                     /Extension="TGCAGCGTCTCACGCT"
                     /modified_by="User"
                     /label="RJ_00245Fa"
     primer_bind     3697..3717
                     /Mismatches=0
                     /Extension="CAAGACGCTTGAGACG"
                     /created_by="primer3"
                     /annotation_group="769227360292206eba57eef-9743-4040-a304-
                     2cc142d15ee7"
                     /%GC="57.1"
                     /Tm="61.2"
                     /Hairpin_Tm="59.3"
                     /Self_Dimer_Tm="22.7"
                     /Sequence="ATCGATACCGTCGACCTCGAG"
                     /label="RJ_00425Fd"
     primer_bind     3697..3717
                     /Sequence="ATCGATACCGTCGACCTCGAG"
                     /Hairpin_Tm="59.3"
                     /Tm="61.2"
                     /Self_Dimer_Tm="22.7"
                     /%GC="57.1"
                     /Extension="CAGGTCTCCTGAGACG"
                     /modified_by="User"
                     /label="RJ_00425Fe"
     protein_bind    3712..3717
                     /created_by="User"
                     /label="XhoI Bind"
     misc_feature    3712..3717
                     /Recognition_pattern="C^TCGAG"
                     /annotation_group="CTCGAG"
                     /label="XhoI"
                     /note="Geneious type: restriction site"
     protein_bind    complement(3715..3720)
                     /created_by="User"
                     /label="BsaI Bind"
     misc_feature    complement(3715..3720)
                     /Recognition_pattern="GGTCTC(1/5)"
                     /annotation_group="GGTCTC"
                     /label="BsaI"
                     /note="Geneious type: restriction site"
     source          <3721..8055
                     /organism="synthetic DNA construct"
                     /mol_type="other DNA"
     source          <3721..>3983
                     /organism="synthetic DNA construct"
                     /mol_type="other DNA"
     primer_bind     3721..3749
                     /Sequence="TAGAAAAACATGGAGCAATCACAAGTAGC"
                     /Hairpin_Tm="None"
                     /Tm="62.5"
                     /Self_Dimer_Tm="None"
                     /%GC="37.9"
                     /created_by="primer3"
                     /label="RJ_00433Fa"
     misc_feature    3721..3983
                     /created_by="User"
                     /label="Part of Nef peptide"
     misc_feature    complement(3732..3754)
                     /Sequence="GTATTGCTACTTGTGATTGCTCC"
                     /Hairpin_Tm="None"
                     /Tm="57.8"
                     /Self_Dimer_Tm="None"
                     /%GC="43.5"
                     /created_by="primer3"
                     /label="RJ_00381Ra"
                     /note="Geneious type: primer_bind_reverse"
     primer_bind     complement(3732..3754)
                     /Mismatches=0
                     /%GC="43.5"
                     /Hairpin_Tm="None"
                     /Self_Dimer_Tm="None"
                     /Tm="57.8"
                     /annotation_group="33160272909616005b5397a0-0751-4856-8500
                     -41d29da82b81"
                     /Sequence="GTATTGCTACTTGTGATTGCTCC"
                     /created_by="primer3"
                     /label="RJ_00381Ra "
     misc_RNA        3884..3905
                     /label="U3PPT"
     misc_RNA        3884..3899
                     /note="cPPT"
     misc_feature    3925..3930
                     /Recognition_pattern="GAAGAC(2/6)"
                     /annotation_group="GAAGAC"
                     /label="BbsI"
                     /note="Geneious type: restriction site"
     3'UTR           3984..4317
                     /created_by="User"
                     /Transferred_From="pFUGW"
                     /Transferred_Similarity="100.00%"
                     /modified_by="User"
                     /label="HIV 3'UTR"
     LTR             4221..4401
                     /note="del3'LTR"
                     /note="truncHIV-1_3_LTR"
                     /modified_by="User"
                     /label="Truncated HIV-1 3' LTR"
     enhancer        4222..4278
                     /created_by="jones"
                     /label="TAR"
     protein_bind    4222..4227
                     /created_by="User"
                     /label="BsaI Bind"
     misc_feature    4222..4227
                     /Recognition_pattern="GGTCTC(1/5)"
                     /annotation_group="GGTCTC"
                     /label="BsaI"
                     /note="Geneious type: restriction site"
     misc_feature    complement(4427..4444)
                     /created_by="User"
                     /Sequence="TAGAAGGCACAGTCGAGG"
                     /label="QB0008 (bGH_Rev)"
                     /note="Geneious type: primer_bind_reverse"
     terminator      4430..4657
                     /note="bGH-Ter"
                     /note="bGH_PA_terminator"
     polyA_signal    4523..4528
                     /created_by="User"
                     /label="polyA"
     misc_feature    4615..4620
                     /Recognition_pattern="GAAGAC(2/6)"
                     /annotation_group="GAAGAC"
                     /label="BbsI"
                     /note="Geneious type: restriction site"
     rep_origin      4703..5131
                     /direction="LEFT"
                     /note="f1 bacteriophage origin of replication; arrow
                     indicates direction of (+) strand synthesis"
                     /ApEinfo_fwdcolor="#999999"
                     /ApEinfo_revcolor="#999999"
                     /ApEinfo_graphicformat="arrow_data {{0 1 2 0 0 -1} {} 0}
                     width 5 offset 0"
                     /label="f1 ori"
     source          complement(<4703..>5135)
                     /organism="synthetic DNA construct"
                     /mol_type="other DNA"
                     /ApEinfo_fwdcolor="pink"
                     /ApEinfo_revcolor="pink"
                     /ApEinfo_graphicformat="arrow_data {{0 1 2 0 0 -1} {} 0}
                     width 5 offset 0"
                     /label="source:synthetic DNA construct"
     primer_bind     complement(4790..4809)
                     /note="F1 origin, reverse primer"
                     /ApEinfo_fwdcolor="#14c0bd"
                     /ApEinfo_revcolor="#4ec02b"
                     /ApEinfo_graphicformat="arrow_data {{0 1 2 0 0 -1} {} 0}
                     width 5 offset 0"
                     /label="F1ori-R"
     primer_bind     5000..5021
                     /note="F1 origin, forward primer"
                     /ApEinfo_fwdcolor="#14c0bd"
                     /ApEinfo_revcolor="#4ec02b"
                     /ApEinfo_graphicformat="arrow_data {{0 1 2 0 0 -1} {} 0}
                     width 5 offset 0"
                     /label="F1ori-F"
     misc_feature    complement(5101..5135)
                     /Mismatches=0
                     /Extension="CAGATCGTCTCAGCCA"
                     /created_by="primer3"
                     /annotation_group="769227867680770c47beb97-5aae-4214-bac9-
                     6c421569709d"
                     /%GC="25.7"
                     /Tm="62.0"
                     /Hairpin_Tm="35.4"
                     /Self_Dimer_Tm="4.8"
                     /Sequence="AATTAATTCGCGTTAAATTTTTGTTAAATCAGCTC"
                     /label="RJ_00425Re"
                     /note="Geneious type: primer_bind_reverse"
     ligation        5136..5139
                     /created_by="User"
                     /label="Ligation"
     misc_feature    5136..5150
                     /Sequence="TGGCCCGTGTCTCAA"
                     /Hairpin_Tm="None"
                     /Tm="54.0"
                     /Self_Dimer_Tm="None"
                     /%GC="60.0"
                     /created_by="primer3"
                     /label="fwd"
                     /note="Geneious type: primer_bind_reverse"
     source          <5136..>6126
                     /invitrogen="""722"
                     /label="Invitrogen vector 722"
     CDS             5241..6056
                     /created_by="User"
                     /label="KanR"
     misc_feature    complement(5540..5560)
                     /Sequence="AATGCTGTTTTCCCGGGGATC"
                     /Hairpin_Tm="None"
                     /Tm="61.0"
                     /Self_Dimer_Tm="10.7"
                     /%GC="52.4"
                     /created_by="primer3"
                     /label="RJ_00330Ra"
                     /note="Geneious type: primer_bind_reverse"
     primer_bind     5546..5565
                     /Sequence="CGGGAAAACAGCATTCCAGG"
                     /Hairpin_Tm="46.7"
                     /Tm="59.5"
                     /Self_Dimer_Tm="11.2"
                     /%GC="55.0"
                     /created_by="primer3"
                     /label="RJ_00330Fa"
     misc_difference 5682..5687
                     /created_by="User"
                     /label="Removed BsmBI Site"
     ligation        5684..5687
                     /created_by="User"
                     /label="Ligation"
     misc_difference 5684
                     /created_by="User"
                     /label="T-->A"
     misc_difference 5687
                     /created_by="User"
                     /label="C-->A"
     misc_feature    5921..5926
                     /ApEinfo_label="BBb scar"
                     /ApEinfo_fwdcolor="cyan"
                     /ApEinfo_revcolor="green"
                     /ApEinfo_graphicformat="arrow_data {{0 1 2 0 0 -1} {} 0}
                     width 5 offset 0"
                     /label="BBb scar(1)"
     misc_feature    complement(6112..6126)
                     /Sequence="ATGAGCTTGCGCCGT"
                     /Hairpin_Tm="36.6"
                     /Tm="56.0"
                     /Self_Dimer_Tm="None"
                     /%GC="60.0"
                     /created_by="primer3"
                     /label="rev"
                     /note="Geneious type: primer_bind_reverse"
     ligation        6125..6128
                     /created_by="User"
                     /modified_by="User"
                     /label="Ligation"
     primer_bind     6127..6146
                     /Sequence="GCTTCCTCGCTCACTGACTC"
                     /Hairpin_Tm="None"
                     /Tm="60.5"
                     /Self_Dimer_Tm="None"
                     /%GC="60.0"
                     /Extension="CAGATCGTCTCGAT"
                     /modified_by="User"
                     /label="RJ_00425Ff"
     rep_origin      complement(6303..6891)
                     /created_by="User"
                     /X-Transferred_From="pFUGW extraction"
                     /X-Transferred_Similarity="100.00%"
                     /Transferred_From="pFUGW"
                     /Transferred_Similarity="100.00%"
                     /modified_by="User"
                     /label="pUC ori"
     source          <6303..>8027
                     /organism="synthetic DNA construct"
                     /mol_type="other DNA"
     misc_feature    6556..6561
                     /Recognition_pattern="G^TGCAC"
                     /annotation_group="GTGCAC"
                     /label="ApaLI"
                     /note="Geneious type: restriction site"
     misc_feature    6653..6661
                     /Recognition_pattern="CAGNNN^CTG"
                     /annotation_group="CAGNNNCTG"
                     /label="AlwNI"
                     /note="Geneious type: restriction site"
     ligation        complement(6695..6714)
                     /created_by="jones"
                     /label="pBR322ori_F"
     CDS             complement(7062..7922)
                     /note="Amp"
     protein_bind    complement(7202..7207)
                     /created_by="User"
                     /label="BsaI Bind"
     misc_feature    complement(7202..7207)
                     /Recognition_pattern="GGTCTC(1/5)"
                     /annotation_group="GGTCTC"
                     /label="BsaI"
                     /note="Geneious type: restriction site"
     misc_feature    7802..7807
                     /Recognition_pattern="G^TGCAC"
                     /annotation_group="GTGCAC"
                     /label="ApaLI"
                     /note="Geneious type: restriction site"
     motif           complement(7923..7936)
                     /created_by="User"
                     /label="RBS"
     misc_feature    complement(7937..8027)
                     /created_by="User"
                     /X-Transferred_From="pFUGW extraction"
                     /X-Transferred_Similarity="100.00%"
                     /Transferred_From="pFUGW"
                     /Transferred_Similarity="100.00%"
                     /label="AmpR Promoter"
                     /note="Geneious type: promoter_prokaryotic"
ORIGIN      
        1 gtcgacggat cgggagatct cccgatcccc tatggtgcac tctcagtaca atctgctctg
       61 atgccgcata gttaagccag tatctgctcc ctgcttgtgt gttggaggtc gctgagtagt
      121 gcgcgagcaa aatttaagct acaacaaggc aaggcttgac cgacaattgc atgaagaatc
      181 tgcttagggt taggcgtttt gcgctgcttc gcgatgtacg ggccagatat acgcgttgac
      241 attgattatt gactagttat taatagtaat caattacggg gtcattagtt catagcccat
      301 atatggagtt ccgcgttaca taacttacgg taaatggccc gcctggctga ccgcccaacg
      361 acccccgccc attgacgtca ataatgacgt atgttcccat agtaacgcca atagggactt
      421 tccattgacg tcaatgggtg gagtatttac ggtaaactgc ccacttggca gtacatcaag
      481 tgtatcatat gccaagtacg ccccctattg acgtcaatga cggtaaatgg cccgcctggc
      541 attatgccca gtacatgacc ttatgggact ttcctacttg gcagtacatc tacgtattag
      601 tcatcgctat taccatggtg atgcggtttt ggcagtacat caatgggcgt ggatagcggt
      661 ttgactcacg gggatttcca agtctccacc ccattgacgt caatgggagt ttgttttggc
      721 accaaaatca acgggacttt ccaaaatgtc gtaacaactc cgccccattg acgcaaatgg
      781 gcggtaggcg tgtacggtgg gaggtctata taagcagcgc gttttgcctg tactgggtct
      841 ctctggttag accagatctg agcctgggag ctctctggct aactagggaa cccactgctt
      901 aagcctcaat aaagcttgcc ttgagtgctt caagtagtgt gtgcccgtct gttgtgtgac
      961 tctggtaact agagatccct cagacccttt tagtcagtgt ggaaaatctc tagcagtggc
     1021 gcccgaacag ggacttgaaa gcgaaaggga aaccagagga gctctctcga cgcaggactc
     1081 ggcttgctga agcgcgcacg gcaagaggcg aggggcggcg actggtgagt acgccaaaaa
     1141 ttttgactag cggaggctag aaggagagag atgggtgcga gagcgtcagt attaagcggg
     1201 ggagaattag atcgcgatgg gaaaaaattc ggttaaggcc agggggaaag aaaaaatata
     1261 aattaaaaca tatagtatgg gcaagcaggg agctagaacg attcgcagtt aatcctggcc
     1321 tgttagaaac atcagaaggc tgtagacaaa tactgggaca gctacaacca tcccttcaga
     1381 caggatcaga agaacttaga tcattatata atacagtagc aaccctctat tgtgtgcatc
     1441 aaaggataga gataaaagac accaaggaag ctttagacaa gatagaggag gaacaaaaca
     1501 aaagtaagac caccgcacag caagcggccg ctgatcttca gacctggagg aggagatatg
     1561 agggacaatt ggagaagtga attatataaa tataaagtag taaaaattga accattagga
     1621 gtagcaccca ccaaggcaaa gagaagagtg gtgcagagag aaaaaagagc agtgggaata
     1681 ggagctttgt tccttgggtt cttgggagca gcaggaagca ctatgggcgc agcgtcaatg
     1741 acgctgacgg tacaggccag acaattattg tctggtatag tgcagcagca gaacaatttg
     1801 ctgagggcta ttgaggcgca acagcatctg ttgcaactca cagtctgggg catcaagcag
     1861 ctccaggcaa gaatcctggc tgtggaaaga tacctaaagg atcaacagct cctggggatt
     1921 tggggttgct ctggaaaact catttgcacc actgctgtgc cttggaatgc tagttggagt
     1981 aataaatctc tggaacagat ttggaatcac acgacctgga tggagtggga cagagaaatt
     2041 aacaattaca caagcttaat acactcctta attgaagaat cgcaaaacca gcaagaaaag
     2101 aatgaacaag aattattgga attagataaa tgggcaagtt tgtggaattg gtttaacata
     2161 acaaattggc tgtggtatat aaaattattc ataatgatag taggaggctt ggtaggttta
     2221 agaatagttt ttgctgtact ttctatagtg aatagagtta ggcagggata ttcaccatta
     2281 tcgtttcaga cccacctccc aaccccgagg ggacccgaca ggcccgaagg aatagaagaa
     2341 gaaggtggag agagagacag agacagatcc attcgattag tgaacggatc ggcactgcgt
     2401 gcgccaattc tgcagacaaa tggcagtatt catccacaat tttaaaagaa aaggggggat
     2461 tggggggtac agtgcagggg aaagaatagt agacataata gcaacagaca tacaaactaa
     2521 agaattacaa aaacaaatta caaaaattca aaattttcgg gtttattaca gggacagcag
     2581 agatccagtt tggttaatta acccgtgtcg gctccacgtc tcaagcgtct tgaagagccg
     2641 tatcacgagg cagaatttca gataaaaaaa atccttagct ttcgctaagg atgatttctg
     2701 gaattcgcgg ccgcttctag agtccctatc agtgatagag attgacatcc ctatcagtga
     2761 tagagatact gagcactact agagaaagag gagaaatact agatggcttc ctccgaagac
     2821 gttatcaaag agttcatgcg tttcaaagtt cgtatggaag gttccgttaa cggtcacgag
     2881 ttcgaaatcg aaggtgaagg tgaaggtcgt ccgtacgaag gtacccagac cgctaaactg
     2941 aaagttacca aaggtggtcc gctgccgttc gcttgggaca tcctgtcccc gcagttccag
     3001 tacggttcca aagcttacgt taaacacccg gctgacatcc cggactacct gaaactgtcc
     3061 ttcccggaag gtttcaaatg ggaacgtgtt atgaacttcg aagacggtgg tgttgttacc
     3121 gttacccagg actcctccct gcaagacggt gagttcatct acaaagttaa actgcgtggt
     3181 accaacttcc cgtccgacgg tccggttatg cagaaaaaaa ccatgggttg ggaagcttcc
     3241 accgaacgta tgtacccgga agacggtgct ctgaaaggtg aaatcaaaat gcgtctgaaa
     3301 ctgaaagacg gtggtcacta cgacgctgaa gttaaaacca cctacatggc taaaaaaccg
     3361 gttcagctgc cgggtgctta caaaaccgac atcaaactgg acatcacctc ccacaacgaa
     3421 gactacacca tcgttgaaca gtacgaacgt gctgaaggtc gtcactccac cggtgcttaa
     3481 taacgctgat agtgctagtg tagatcgcta ctagagccag gcatcaaata aaacgaaagg
     3541 ctcagtcgaa agactgggcc tttcgtttta tctgttgttt gtcggtgaac gctctctact
     3601 agagtcacac tggctcacct tcgggtgggc ctttctgcgt ttatatacta gtaggatcct
     3661 aactcgacgt gcaggctctt caggtctcct gagacgatcg ataccgtcga cctcgagacc
     3721 tagaaaaaca tggagcaatc acaagtagca atacagcagc taccaatgct gattgtgcct
     3781 ggctagaagc acaagaggag gaggaggtgg gttttccagt cacacctcag gtacctttaa
     3841 gaccaatgac ttacaaggca gctgtagatc ttagccactt tttaaaagaa aaggggggac
     3901 tggaagggct aattcactcc caacgaagac aagatatcct tgatctgtgg atctaccaca
     3961 cacaaggcta cttccctgat tggcagaact acacaccagg gccagggatc agatatccac
     4021 tgacctttgg atggtgctac aagctagtac cagttgagca agagaaggta gaagaagcca
     4081 atgaaggaga gaacacccgc ttgttacacc ctgtgagcct gcatgggatg gatgacccgg
     4141 agagagaagt attagagtgg aggtttgaca gccgcctagc atttcatcac atggcccgag
     4201 agctgcatcc ggactgtact gggtctctct ggttagacca gatctgagcc tgggagctct
     4261 ctggctaact agggaaccca ctgcttaagc ctcaataaag cttgccttga gtgcttcaag
     4321 tagtgtgtgc ccgtctgttg tgtgactctg gtaactagag atccctcaga cccttttagt
     4381 cagtgtggaa aatctctagc agggcccgtt taaacccgct gatcagcctc gactgtgcct
     4441 tctagttgcc agccatctgt tgtttgcccc tcccccgtgc cttccttgac cctggaaggt
     4501 gccactccca ctgtcctttc ctaataaaat gaggaaattg catcgcattg tctgagtagg
     4561 tgtcattcta ttctgggggg tggggtgggg caggacagca agggggagga ttgggaagac
     4621 aatagcaggc atgctgggga tgcggtgggc tctatggctt ctgaggcgga aagaaccagc
     4681 tggggctcta gggggtatcc ccacgcgccc tgtagcggcg cattaagcgc ggcgggtgtg
     4741 gtggttacgc gcagcgtgac cgctacactt gccagcgccc tagcgcccgc tcctttcgct
     4801 ttcttccctt cctttctcgc cacgttcgcc ggctttcccc gtcaagctct aaatcggggg
     4861 ctccctttag ggttccgatt tagtgcttta cggcacctcg accccaaaaa acttgattag
     4921 ggtgatggtt cacgtagtgg gccatcgccc tgatagacgg tttttcgccc tttgacgttg
     4981 gagtccacgt tctttaatag tggactcttg ttccaaactg gaacaacact caaccctatc
     5041 tcggtctatt cttttgattt ataagggatt ttgccgattt cggcctattg gttaaaaaat
     5101 gagctgattt aacaaaaatt taacgcgaat taatttggcc cgtgtctcaa aatctctgat
     5161 gttacattgc acaagataaa ataatatcat catgaacaat aaaactgtct gcttacataa
     5221 acagtaatac aaggggtgtt atgagccata ttcaacggga aacgtcttgc tccaggccgc
     5281 gattaaattc caacatggat gctgatttat atgggtataa atgggctcgc gataatgtcg
     5341 ggcaatcagg tgcgacaatc tatcgattgt atgggaagcc cgatgcgcca gagttgtttc
     5401 tgaaacatgg caaaggtagc gttgccaatg atgttacaga tgagatggtc agactaaact
     5461 ggctgacgga atttatgcct cttccgacca tcaagcattt tatccgtact cctgatgatg
     5521 catggttact caccactgcg atccccggga aaacagcatt ccaggtatta gaagaatatc
     5581 ctgattcagg tgaaaatatt gttgatgcgc tggcagtgtt cctgcgccgg ttgcattcga
     5641 ttcctgtttg taattgtcct tttaacagcg atcgcgtatt tcgactagct caggcgcaat
     5701 cacgaatgaa taacggtttg gttgatgcga gtgattttga tgacgagcgt aatggctggc
     5761 ctgttgaaca agtctggaaa gaaatgcata agcttttgcc attctcaccg gattcagtcg
     5821 tcactcatgg tgatttctca cttgataacc ttatttttga cgaggggaaa ttaataggtt
     5881 gtattgatgt tggacgagtc ggaatcgcag accgatacca ggatcttgcc atcctatgga
     5941 actgcctcgg tgagttttct ccttcattac agaaacggct ttttcaaaaa tatggtattg
     6001 ataatcctga tatgaataaa ttgcagtttc atttgatgct cgatgagttt ttctaatcag
     6061 aattggttaa ttggttgtaa cactggcaga gcattacgct gacttgacgg gacggcgcaa
     6121 gctcatgctt cctcgctcac tgactcgctg cgctcggtcg ttcggctgcg gcgagcggta
     6181 tcagctcact caaaggcggt aatacggtta tccacagaat caggggataa cgcaggaaag
     6241 aacatgtgag caaaaggcca gcaaaaggcc aggaaccgta aaaaggccgc gttgctggcg
     6301 tttttccata ggctccgccc ccctgacgag catcacaaaa atcgacgctc aagtcagagg
     6361 tggcgaaacc cgacaggact ataaagatac caggcgtttc cccctggaag ctccctcgtg
     6421 cgctctcctg ttccgaccct gccgcttacc ggatacctgt ccgcctttct cccttcggga
     6481 agcgtggcgc tttctcatag ctcacgctgt aggtatctca gttcggtgta ggtcgttcgc
     6541 tccaagctgg gctgtgtgca cgaacccccc gttcagcccg accgctgcgc cttatccggt
     6601 aactatcgtc ttgagtccaa cccggtaaga cacgacttat cgccactggc agcagccact
     6661 ggtaacagga ttagcagagc gaggtatgta ggcggtgcta cagagttctt gaagtggtgg
     6721 cctaactacg gctacactag aagaacagta tttggtatct gcgctctgct gaagccagtt
     6781 accttcggaa aaagagttgg tagctcttga tccggcaaac aaaccaccgc tggtagcggt
     6841 ggtttttttg tttgcaagca gcagattacg cgcagaaaaa aaggatctca agaagatcct
     6901 ttgatctttt ctacggggtc tgacgctcag tggaacgaaa actcacgtta agggattttg
     6961 gtcatgagat tatcaaaaag gatcttcacc tagatccttt taaattaaaa atgaagtttt
     7021 aaatcaatct aaagtatata tgagtaaact tggtctgaca gttaccaatg cttaatcagt
     7081 gaggcaccta tctcagcgat ctgtctattt cgttcatcca tagttgcctg actccccgtc
     7141 gtgtagataa ctacgatacg ggagggctta ccatctggcc ccagtgctgc aatgataccg
     7201 cgagacccac gctcaccggc tccagattta tcagcaataa accagccagc cggaagggcc
     7261 gagcgcagaa gtggtcctgc aactttatcc gcctccatcc agtctattaa ttgttgccgg
     7321 gaagctagag taagtagttc gccagttaat agtttgcgca acgttgttgc cattgctaca
     7381 ggcatcgtgg tgtcacgctc gtcgtttggt atggcttcat tcagctccgg ttcccaacga
     7441 tcaaggcgag ttacatgatc ccccatgttg tgcaaaaaag cggttagctc cttcggtcct
     7501 ccgatcgttg tcagaagtaa gttggccgca gtgttatcac tcatggttat ggcagcactg
     7561 cataattctc ttactgtcat gccatccgta agatgctttt ctgtgactgg tgagtactca
     7621 accaagtcat tctgagaata gtgtatgcgg cgaccgagtt gctcttgccc ggcgtcaata
     7681 cgggataata ccgcgccaca tagcagaact ttaaaagtgc tcatcattgg aaaacgttct
     7741 tcggggcgaa aactctcaag gatcttaccg ctgttgagat ccagttcgat gtaacccact
     7801 cgtgcaccca actgatcttc agcatctttt actttcacca gcgtttctgg gtgagcaaaa
     7861 acaggaaggc aaaatgccgc aaaaaaggga ataagggcga cacggaaatg ttgaatactc
     7921 atactcttcc tttttcaata ttattgaagc atttatcagg gttattgtct catgagcgga
     7981 tacatatttg aatgtattta gaaaaataaa caaatagggg ttccgcgcac atttccccga
     8041 aaagtgccac ctgac
//
