# Supplementary material for: An endoribonuclease-based feedforward controller for decoupling resource-limited genetic modules in mammalian cells
Source: Nat Commun. 2020 Nov 10;11:5690. doi: 10.1038/s41467-020-19126-9 (PMC7656454; doi:10.1038/s41467-020-19126-9)
Supplement: Supplementary file 4 — Source Data [file 41467_2020_19126_MOESM4_ESM.zip › Source Data/Plasmids/Backbones/pLV-RJ v4F.gb]

LOCUS       pLV-RJ_v4F              9134 bp ds-DNA     circular SYN 05-FEB-2020
DEFINITION  Moclo-Compatible Lentiviral Backbone v4 [AmpR/KanR, RFP,
            BsmBI/SapI].
ACCESSION
VERSION     .
KEYWORDS    pFUGW actual sequence (verified 12.10.2016).
SOURCE      
  ORGANISM  .
REFERENCE   1  (bases 1 to 9955)
  AUTHORS   .
  TITLE     Direct Submission
  JOURNAL   Exported Monday, Feb 6, 2017 from SnapGene Viewer 3.3.2
            http://www.snapgene.com
FEATURES             Location/Qualifiers
     source          1..>3653
                     /organism="synthetic DNA construct"
                     /mol_type="other DNA"
     misc_feature    35..40
                     /Recognition_pattern="G^TGCAC"
                     /annotation_group="GTGCAC"
                     /label="ApaLI"
                     /note="Geneious type: restriction site"
     misc_feature    78..86
                     /Recognition_pattern="CAGNNN^CTG"
                     /annotation_group="CAGNNNCTG"
                     /label="AlwNI"
                     /note="Geneious type: restriction site"
     source          <182..>202
                     /organism="synthetic DNA construct"
                     /mol_type="other DNA"
     primer_bind     182..202
                     /created_by="User"
                     /Sequence="GCTTAGGGTTAGGCGTTTTGC"
                     /Hairpin_Tm="45.4"
                     /Tm="60.1"
                     /Self_Dimer_Tm="None"
                     /%GC="52.4"
                     /created_by="primer3"
                     /modified_by="User"
                     /label="RJ_00477Fa"
     protein_bind    231..236
                     /created_by="User"
                     /label="MluI"
     source          <239..>834
                     /organism="synthetic DNA construct"
                     /mol_type="other DNA"
     promoter        240..835
                     /note="CMVp"
                     /note="CMV_immearly_promoter"
                     /modified_by="User"
                     /label="CMV IE promoter"
     misc_feature    252..257
                     /Recognition_pattern="A^CTAGT"
                     /annotation_group="ACTAGT"
                     /label="SpeI"
                     /note="Geneious type: restriction site"
     enhancer        312..718
                     /note="CAG_enhancer"
     protein_bind    complement(351..356)
                     /created_by="User"
                     /Transferred_From="pRJ_00025"
                     /Transferred_Similarity="100.00%"
                     /label="SP1 Binding Site"
     protein_bind    complement(365..370)
                     /created_by="User"
                     /Transferred_From="pRJ_00025"
                     /Transferred_Similarity="100.00%"
                     /label="SP1 Binding Site"
     protein_bind    373..380
                     /created_by="User"
                     /Transferred_From="pRJ_00025"
                     /Transferred_Similarity="100.00%"
                     /label="CREB Response Element (CRE)"
     protein_bind    414..423
                     /created_by="User"
                     /Transferred_From="pRJ_00025"
                     /Transferred_Similarity="100.00%"
                     /label="NFkB Binding Site"
     protein_bind    426..433
                     /created_by="User"
                     /Transferred_From="pRJ_00025"
                     /Transferred_Similarity="100.00%"
                     /label="CREB Response Element (CRE)"
     protein_bind    509..516
                     /created_by="User"
                     /Transferred_From="pRJ_00025"
                     /Transferred_Similarity="100.00%"
                     /label="CREB Response Element (CRE)"
     protein_bind    565..574
                     /created_by="User"
                     /Transferred_From="pRJ_00025"
                     /Transferred_Similarity="100.00%"
                     /label="NFkB Binding Site"
     misc_feature    613..618
                     /Recognition_pattern="C^CATGG"
                     /annotation_group="CCATGG"
                     /label="NcoI"
                     /note="Geneious type: restriction site"
     protein_bind    662..668
                     /created_by="User"
                     /Transferred_From="pRJ_00025"
                     /Transferred_Similarity="100.00%"
                     /label="AP-1 Binding Site"
     protein_bind    670..679
                     /created_by="User"
                     /Transferred_From="pRJ_00025"
                     /Transferred_Similarity="100.00%"
                     /label="NFkB Binding Site"
     protein_bind    695..702
                     /created_by="User"
                     /Transferred_From="pRJ_00025"
                     /Transferred_Similarity="100.00%"
                     /label="CREB Response Element (CRE)"
     promoter        721..835
                     /created_by="User"
                     /modified_by="User"
                     /label="Minimal CMV"
     protein_bind    733..742
                     /created_by="User"
                     /Transferred_From="pRJ_00025"
                     /Transferred_Similarity="100.00%"
                     /label="NFkB Binding Site"
     protein_bind    complement(760..765)
                     /created_by="User"
                     /Transferred_From="pRJ_00025"
                     /Transferred_Similarity="100.00%"
                     /label="SP1 Binding Site"
     protein_bind    779..784
                     /created_by="User"
                     /Transferred_From="pRJ_00025"
                     /Transferred_Similarity="100.00%"
                     /label="SP1 Binding Site"
     promoter        807..813
                     /created_by="User"
                     /label="TATA Box"
     misc_RNA        835
                     /created_by="User"
                     /label="+1 Site"
     5'UTR           836..1170
                     /created_by="User"
                     /label="HIV 5'UTR"
     LTR             836..1015
                     /note="5'LTR"
                     /note="HIV-1_5_LTR"
                     /modified_by="User"
                     /label="HIV-1 5' LTR"
     enhancer        836..892
                     /created_by="jones"
                     /label="TAR"
     protein_bind    836..841
                     /created_by="User"
                     /label="BsaI Bind"
     misc_feature    836..841
                     /Recognition_pattern="GGTCTC(1/5)"
                     /annotation_group="GGTCTC"
                     /label="BsaI"
                     /note="Geneious type: restriction site"
     primer_bind     1017..1034
                     /created_by="jones"
                     /Sequence="TGGCGCCCGAACAGGGAC"
                     /label="HIV-1 Primer Bind"
     primer_bind     1024..1043
                     /Sequence="CGAACAGGGACTTGAAAGCG"
                     /Hairpin_Tm="34.6"
                     /Tm="59.5"
                     /Self_Dimer_Tm="None"
                     /%GC="55.0"
                     /created_by="primer3"
                     /modified_by="User"
                     /label="RJ_00477Fb"
     misc_RNA        1126..1170
                     /note="Psi"
     5'utr           1171..2593
                     /note="5' Viral freatures"
                     /modified_by="User"
                     /Transferred_From="pFUGW"
                     /Transferred_Similarity="100.00%"
                     /label="HIV Flap"
     source          <1171..>1532
                     /organism="synthetic DNA construct"
                     /mol_type="other DNA"
     misc_feature    1171..1532
                     /created_by="User"
                     /label="Part of Gag peptide"
     misc_feature    complement(1462..1489)
                     /Mismatches=0
                     /Extension="CAGATCGTCTCTGTTCC"
                     /created_by="primer3"
                     /annotation_group="7692684231864104d9b89b2-8791-4c00-a428-
                     e53b7d4f7909"
                     /%GC="42.9"
                     /Tm="62.2"
                     /Hairpin_Tm="35.7"
                     /Self_Dimer_Tm="None"
                     /Sequence="TCCTCTATCTTGTCTAAAGCTTCCTTGG"
                     /label="RJ_00425Rf"
                     /note="Geneious type: primer_bind_reverse"
     misc_difference complement(1488..1494)
                     /created_by="User"
                     /label="Removed SapI Bind"
     misc_difference 1490
                     /created_by="User"
                     /label="A --> G"
     ligation        1491..1494
                     /created_by="User"
                     /label="Ligation"
     misc_difference 1493
                     /created_by="User"
                     /label="G --> A"
     primer_bind     1494..1518
                     /Mismatches=0
                     /Extension="CAGATCGTCTCAGGAA"
                     /created_by="primer3"
                     /annotation_group="769267660381736fa03e7bc-1972-42b3-9022-
                     3b1a5b83d60f"
                     /%GC="44.0"
                     /Tm="61.7"
                     /Hairpin_Tm="None"
                     /Self_Dimer_Tm="None"
                     /Sequence="CAAAACAAAAGTAAGACCACCGCAC"
                     /label="RJ_00425Fa"
     source          <1533..>2415
                     /organism="synthetic DNA construct"
                     /mol_type="other DNA"
     misc_feature    1533..2390
                     /created_by="User"
                     /modified_by="User"
                     /label="Part of Env peptide"
     CDS             1558..2445
                     /created_by="User"
                     /modified_by="User"
                     /label="Putative CDS"
     misc_RNA        1680..1913
                     /note="RRE"
                     /modified_by="User"
     primer_bind     1800..1818
                     /created_by="User"
                     /Sequence="GCTGAGGGCTATTGAGGCG"
                     /label="RJ_00477Fc"
     misc_feature    1822..1830
                     /Recognition_pattern="CAGNNN^CTG"
                     /annotation_group="CAGNNNCTG"
                     /label="AlwNI"
                     /note="Geneious type: restriction site"
     misc_feature    1906..1914
                     /Recognition_pattern="CAGNNN^CTG"
                     /annotation_group="CAGNNNCTG"
                     /label="AlwNI"
                     /note="Geneious type: restriction site"
     source          <2416..>2593
                     /organism="synthetic DNA construct"
                     /mol_type="other DNA"
     misc_feature    2416..2593
                     /created_by="User"
                     /label="Part of Pol peptide"
     misc_RNA        2444..2459
                     /note="cPPT"
     primer_bind     2558..2578
                     /Sequence="CGGGTTTATTACAGGGACAGC"
                     /Hairpin_Tm="None"
                     /Tm="58.7"
                     /Self_Dimer_Tm="None"
                     /%GC="52.4"
                     /created_by="primer3"
                     /label="RJ_00381Fa"
     misc_feature    <2594..2616
                     /Source="referenceToDocument:
                     urn:local:nikashakiba:c8-aj5qmno"
                     /label="pLV-RJ v2F PCR Product (NS_06_G5, NS_06_G7)
                     (concatenated sequence 1)"
                     /note="Geneious type: Concatenated sequence"
     source          <2594..>2616
                     /organism="synthetic DNA construct"
                     /mol_type="other DNA"
     protein_bind    2594..2601
                     /created_by="User"
                     /label="PacI Bind"
     primer_bind     complement(2601..2616)
                     /Sequence="TGGAGCCGACACGGGT"
                     /Hairpin_Tm="60.6"
                     /Tm="60.2"
                     /Self_Dimer_Tm="14.5"
                     /%GC="68.8"
                     /created_by="primer3"
                     /label="NS_06_G7"
     gg_overhang     2617..2619
                     /created_by="jones"
                     /label="pL1 T1"
     misc_feature    <2617..>2661
                     /Source="referenceToDocument:
                     urn:local:nikashakiba:cl-aj5qopo"
                     /label="pLV-RJ v2F PCR Product (NS_06_G6, NS_06_G8)
                     (concatenated sequence 2)"
                     /note="Geneious type: Concatenated sequence"
     protein_bind    complement(2621..2627)
                     /created_by="nikashakiba"
                     /label="SapI bind"
     misc_feature    complement(2621..2627)
                     /Recognition_pattern="GCTCTTC(1/4)"
                     /annotation_group="GCTCTTC"
                     /label="SapI"
                     /note="Geneious type: restriction site"
     gg_overhang     2628..2631
                     /created_by="jones"
                     /label="pL0 I"
     protein_bind    complement(2633..2638)
                     /created_by="nikashakiba"
                     /label="BsmBI bind"
     misc_feature    complement(2633..2638)
                     /Recognition_pattern="CGTCTC(1/5)"
                     /annotation_group="CGTCTC"
                     /label="BsmBI"
                     /note="Geneious type: restriction site"
     source          <2639..>2661
                     /organism="synthetic DNA construct"
                     /mol_type="other DNA"
     primer_bind     2639..2661
                     /Sequence="CGTATCACGAGGCAGAATTTCAG"
                     /Hairpin_Tm="46.1"
                     /Tm="59.8"
                     /Self_Dimer_Tm="None"
                     /%GC="47.8"
                     /created_by="primer3"
                     /Extension="CCCGTGTCGGCTCCAACCTGAAGAGCGGAGTGAGACG"
                     /modified_by="nikashakiba"
                     /label="NS_06_G6"
     primer_bind     2639..2661
                     /Sequence="CGTATCACGAGGCAGAATTTCAG"
                     /Hairpin_Tm="46.1"
                     /Tm="59.8"
                     /Self_Dimer_Tm="None"
                     /%GC="47.8"
                     /created_by="primer3"
                     /Extension="CCCGTGTCGGCTCCATCTTGAAGAGCAGCGTGAGACG"
                     /modified_by="jones"
                     /label="RJ_00492Fa"
     misc_feature    2701..2706
                     /Recognition_pattern="G^AATTC"
                     /annotation_group="GAATTC"
                     /label="EcoRI"
                     /note="Geneious type: restriction site"
     misc_feature    2716..2721
                     /Recognition_pattern="T^CTAGA"
                     /annotation_group="TCTAGA"
                     /label="XbaI"
                     /note="Geneious type: restriction site"
     misc_feature    2723..2776
                     /created_by="User"
                     /label="Ptet"
                     /note="Geneious type: promoter prokaryotic"
     repressor       2723..2741
                     /created_by="User"
                     /label="TetO"
     repressor       2748..2766
                     /created_by="User"
                     /label="TetO"
     motif           2781..2796
                     /created_by="User"
                     /label="RBS"
     CDS             2803..3480
                     /ApEinfo_fwdcolor="#ff6666"
                     /ApEinfo_revcolor="green"
                     /ApEinfo_graphicformat="arrow_data {{0 1 2 0 0 -1} {} 0}
                     width 5 offset 0"
                     /modified_by="User"
                     /label="RFP"
     misc_feature    2815..2820
                     /Recognition_pattern="GAAGAC(2/6)"
                     /annotation_group="GAAGAC"
                     /label="BbsI"
                     /note="Geneious type: restriction site"
     promoter        2831
                     /created_by="User"
                     /modified_by="User"
                     /X-Transferred_From="pRJ_00027"
                     /X-Transferred_Similarity="100.00%"
                     /Transferred_From="pFUGW"
                     /Transferred_Similarity="100.00%"
                     /label="+1 Site"
     misc_feature    3100..3105
                     /Recognition_pattern="GAAGAC(2/6)"
                     /annotation_group="GAAGAC"
                     /label="BbsI"
                     /note="Geneious type: restriction site"
     misc_feature    3221..3226
                     /Recognition_pattern="C^CATGG"
                     /annotation_group="CCATGG"
                     /label="NcoI"
                     /note="Geneious type: restriction site"
     misc_feature    3259..3264
                     /Recognition_pattern="GAAGAC(2/6)"
                     /annotation_group="GAAGAC"
                     /label="BbsI"
                     /note="Geneious type: restriction site"
     misc_feature    3418..3423
                     /Recognition_pattern="GAAGAC(2/6)"
                     /annotation_group="GAAGAC"
                     /label="BbsI"
                     /note="Geneious type: restriction site"
     rRNA            3516..3596
                     /created_by="User"
                     /label="5S rRNA"
     misc_feature    3647..3652
                     /Recognition_pattern="A^CTAGT"
                     /annotation_group="ACTAGT"
                     /label="SpeI"
                     /note="Geneious type: restriction site"
     misc_feature    <3654..3674
                     /Source="referenceToDocument:
                     urn:local:nikashakiba:cl-aj5qopo"
                     /label="pLV-RJ v2F PCR Product (NS_06_G6, NS_06_G8)
                     (concatenated sequence 2)"
                     /note="Geneious type: Concatenated sequence"
     misc_feature    complement(3654..3674)
                     /created_by="nikashakiba"
                     /Sequence="CTGCACGTCGAGTTAGGATCC"
                     /Hairpin_Tm="None"
                     /Tm="60.5"
                     /Self_Dimer_Tm="2.5"
                     /%GC="57.1"
                     /created_by="primer3"
                     /modified_by="nikashakiba"
                     /label="NS_06_G8"
                     /note="Geneious type: primer_bind_reverse"
     source          <3654..>3674
                     /organism="synthetic DNA construct"
                     /mol_type="other DNA"
     misc_feature    3654..3659
                     /Recognition_pattern="G^GATCC"
                     /annotation_group="GGATCC"
                     /label="BamHI"
                     /note="Geneious type: restriction site"
     misc_feature    <3675..>3720
                     /Source="referenceToDocument:
                     urn:local:nikashakiba:c8-aj5qmno"
                     /label="pLV-RJ v2F PCR Product (NS_06_G5, NS_06_G7)
                     (concatenated sequence 1)"
                     /note="Geneious type: Concatenated sequence"
     protein_bind    3675..3680
                     /created_by="nikashakiba"
                     /label="BsmBI bind"
     misc_feature    3675..3680
                     /Recognition_pattern="CGTCTC(1/5)"
                     /annotation_group="CGTCTC"
                     /label="BsmBI"
                     /note="Geneious type: restriction site"
     gg_overhang     3682..3685
                     /created_by="jones"
                     /label="pL0 T"
     protein_bind    3686..3692
                     /created_by="nikashakiba"
                     /label="SapI bind"
     misc_feature    3686..3692
                     /Recognition_pattern="GCTCTTC(1/4)"
                     /annotation_group="GCTCTTC"
                     /label="SapI"
                     /note="Geneious type: restriction site"
     gg_overhang     3694..3696
                     /created_by="jones"
                     /label="pL1 TX"
     source          <3697..>3720
                     /organism="synthetic DNA construct"
                     /mol_type="other DNA"
     primer_bind     3697..3716
                     /created_by="nikashakiba"
                     /Sequence="ATCGATACCGTCGACCTCGA"
                     /Hairpin_Tm="59.3"
                     /Tm="60.3"
                     /Self_Dimer_Tm="21.5"
                     /%GC="55.0"
                     /created_by="primer3"
                     /Extension="TAACTCGACGTGCAGCGTCTCACGCTGCTCTTCAAGA"
                     /modified_by="nikashakiba"
                     /label="NS_06_G5"
     primer_bind     3697..3716
                     /Sequence="ATCGATACCGTCGACCTCGA"
                     /Hairpin_Tm="59.3"
                     /Tm="60.3"
                     /Self_Dimer_Tm="21.5"
                     /%GC="55.0"
                     /created_by="primer3"
                     /Extension="TAACTCGACGTGCAGCGTCTCACTCCGCTCTTCAGGT"
                     /modified_by="jones"
                     /label="RJ_00492Fb"
     protein_bind    3712..3717
                     /created_by="User"
                     /label="XhoI Bind"
     misc_feature    3712..3717
                     /Recognition_pattern="C^TCGAG"
                     /annotation_group="CTCGAG"
                     /label="XhoI"
                     /note="Geneious type: restriction site"
     protein_bind    complement(3715..3720)
                     /created_by="User"
                     /label="BsaI Bind"
     misc_feature    complement(3715..3720)
                     /Recognition_pattern="GGTCTC(1/5)"
                     /annotation_group="GGTCTC"
                     /label="BsaI"
                     /note="Geneious type: restriction site"
     source          <3721..9134
                     /organism="synthetic DNA construct"
                     /mol_type="other DNA"
     source          <3721..>3983
                     /organism="synthetic DNA construct"
                     /mol_type="other DNA"
     primer_bind     3721..3749
                     /Sequence="TAGAAAAACATGGAGCAATCACAAGTAGC"
                     /Hairpin_Tm="None"
                     /Tm="62.5"
                     /Self_Dimer_Tm="None"
                     /%GC="37.9"
                     /created_by="primer3"
                     /label="RJ_00433Fa"
     misc_feature    3721..3983
                     /created_by="User"
                     /label="Part of Nef peptide"
     misc_feature    complement(3732..3754)
                     /Sequence="GTATTGCTACTTGTGATTGCTCC"
                     /Hairpin_Tm="None"
                     /Tm="57.8"
                     /Self_Dimer_Tm="None"
                     /%GC="43.5"
                     /created_by="primer3"
                     /label="RJ_00381Ra"
                     /note="Geneious type: primer_bind_reverse"
     primer_bind     complement(3732..3754)
                     /Mismatches=0
                     /%GC="43.5"
                     /Hairpin_Tm="None"
                     /Self_Dimer_Tm="None"
                     /Tm="57.8"
                     /annotation_group="3316026685055100e17c724f-c47f-4985-aa7c
                     -9fcfd5ff0b55"
                     /Sequence="GTATTGCTACTTGTGATTGCTCC"
                     /created_by="primer3"
                     /label="RJ_00381Ra "
     misc_RNA        3884..3905
                     /label="U3PPT"
     misc_RNA        3884..3899
                     /note="cPPT"
     misc_feature    3925..3930
                     /Recognition_pattern="GAAGAC(2/6)"
                     /annotation_group="GAAGAC"
                     /label="BbsI"
                     /note="Geneious type: restriction site"
     3'UTR           3984..4317
                     /created_by="User"
                     /Transferred_From="pFUGW"
                     /Transferred_Similarity="100.00%"
                     /modified_by="User"
                     /label="HIV 3'UTR"
     LTR             4221..4401
                     /note="del3'LTR"
                     /note="truncHIV-1_3_LTR"
                     /modified_by="User"
                     /label="Truncated HIV-1 3' LTR"
     enhancer        4222..4278
                     /created_by="jones"
                     /label="TAR"
     protein_bind    4222..4227
                     /created_by="User"
                     /label="BsaI Bind"
     misc_feature    4222..4227
                     /Recognition_pattern="GGTCTC(1/5)"
                     /annotation_group="GGTCTC"
                     /label="BsaI"
                     /note="Geneious type: restriction site"
     misc_feature    complement(4427..4444)
                     /created_by="User"
                     /Sequence="TAGAAGGCACAGTCGAGG"
                     /label="QB0008 (bGH_Rev)"
                     /note="Geneious type: primer_bind_reverse"
     terminator      4430..4657
                     /note="bGH-Ter"
                     /note="bGH_PA_terminator"
     polyA_signal    4523..4528
                     /created_by="User"
                     /label="polyA"
     misc_feature    4615..4620
                     /Recognition_pattern="GAAGAC(2/6)"
                     /annotation_group="GAAGAC"
                     /label="BbsI"
                     /note="Geneious type: restriction site"
     rep_origin      4703..5131
                     /direction="LEFT"
                     /note="f1 bacteriophage origin of replication; arrow
                     indicates direction of (+) strand synthesis"
                     /ApEinfo_fwdcolor="#999999"
                     /ApEinfo_revcolor="#999999"
                     /ApEinfo_graphicformat="arrow_data {{0 1 2 0 0 -1} {} 0}
                     width 5 offset 0"
                     /label="f1 ori"
     source          complement(<4703..>5135)
                     /organism="synthetic DNA construct"
                     /mol_type="other DNA"
                     /ApEinfo_fwdcolor="pink"
                     /ApEinfo_revcolor="pink"
                     /ApEinfo_graphicformat="arrow_data {{0 1 2 0 0 -1} {} 0}
                     width 5 offset 0"
                     /label="source:synthetic DNA construct"
     primer_bind     complement(4790..4809)
                     /note="F1 origin, reverse primer"
                     /ApEinfo_fwdcolor="#14c0bd"
                     /ApEinfo_revcolor="#4ec02b"
                     /ApEinfo_graphicformat="arrow_data {{0 1 2 0 0 -1} {} 0}
                     width 5 offset 0"
                     /label="F1ori-R"
     primer_bind     5000..5021
                     /note="F1 origin, forward primer"
                     /ApEinfo_fwdcolor="#14c0bd"
                     /ApEinfo_revcolor="#4ec02b"
                     /ApEinfo_graphicformat="arrow_data {{0 1 2 0 0 -1} {} 0}
                     width 5 offset 0"
                     /label="F1ori-F"
     misc_feature    complement(5101..5135)
                     /Mismatches=0
                     /Extension="CAGATCGTCTCAGCCA"
                     /created_by="primer3"
                     /annotation_group="769268365318764561dfc68-2f42-40ca-bab0-
                     792e5f919e23"
                     /%GC="25.7"
                     /Tm="62.0"
                     /Hairpin_Tm="35.4"
                     /Self_Dimer_Tm="4.8"
                     /Sequence="AATTAATTCGCGTTAAATTTTTGTTAAATCAGCTC"
                     /label="RJ_00425Re"
                     /note="Geneious type: primer_bind_reverse"
     primer_bind     complement(5101..5135)
                     /Mismatches=0
                     /%GC="25.7"
                     /Hairpin_Tm="None"
                     /Self_Dimer_Tm="5.8"
                     /Tm="62.0"
                     /annotation_group="4052941465208500b3ccbda3-ff50-42c5-9cf1
                     -ab96a8c033f0"
                     /Sequence="AATTAATTCGCGTTAAATTTTTGTTAAATCAGCTC"
                     /created_by="primer3"
                     /label="RJ_00493Ra"
     misc_feature    <5136..>6235
                     /Source="referenceToDocument:
                     urn:local:nikashakiba:c8-aj5qmno"
                     /label="pLV-RJ v2F PCR Product (NS_06_G5, NS_06_G7)
                     (concatenated sequence 1)"
                     /note="Geneious type: Concatenated sequence"
     promoter        5136..5480
                     /note="SV40p"
                     /Transferred_From="pFUGW"
                     /Transferred_Similarity="100.00%"
                     /label="SV40 Promoter"
     source          <5136..>6235
                     /organism="synthetic DNA construct"
                     /mol_type="other DNA"
     source          <5136..>5480
                     /organism="synthetic DNA construct"
                     /mol_type="other DNA"
     source          complement(<5136..>5480)
                     /organism="synthetic DNA construct"
                     /mol_type="other DNA"
                     /ApEinfo_fwdcolor="pink"
                     /ApEinfo_revcolor="pink"
                     /ApEinfo_graphicformat="arrow_data {{0 1 2 0 0 -1} {} 0}
                     width 5 offset 0"
                     /label="source:synthetic DNA construct"
     primer_bind     5136..5158
                     /Mismatches=0
                     /Extension="TAACGCGAATTAATT"
                     /%GC="47.8"
                     /Hairpin_Tm="None"
                     /Self_Dimer_Tm="None"
                     /Tm="59.3"
                     /annotation_group="777731910409800607dbf15-a053-46df-b175-
                     b1175c9ffe5f"
                     /Sequence="CTGTGGAATGTGTGTCAGTTAGG"
                     /created_by="primer3"
                     /label="RJ_00494Fa"
     protein_bind    complement(5163..5172)
                     /created_by="User"
                     /X-Transferred_From="pRJ_00031"
                     /X-Transferred_Similarity="100.00%"
                     /Transferred_From="pFUGW"
                     /Transferred_Similarity="100.00%"
                     /label="NFkB Binding Site"
     protein_bind    complement(5235..5244)
                     /created_by="User"
                     /X-Transferred_From="pRJ_00031"
                     /X-Transferred_Similarity="100.00%"
                     /Transferred_From="pFUGW"
                     /Transferred_Similarity="100.00%"
                     /label="NFkB Binding Site"
     protein_bind    complement(5307..5312)
                     /created_by="User"
                     /X-Transferred_From="pRJ_00031"
                     /X-Transferred_Similarity="100.00%"
                     /Transferred_From="pFUGW"
                     /Transferred_Similarity="100.00%"
                     /label="SP1 Binding Site"
     protein_bind    complement(5319..5324)
                     /created_by="User"
                     /X-Transferred_From="pRJ_00031"
                     /X-Transferred_Similarity="100.00%"
                     /Transferred_From="pFUGW"
                     /Transferred_Similarity="100.00%"
                     /label="SP1 Binding Site"
     rep_origin      complement(5325..5460)
                     /note="SV40 origin of replication"
                     /ApEinfo_fwdcolor="#999999"
                     /ApEinfo_revcolor="#999999"
                     /ApEinfo_graphicformat="arrow_data {{0 1 2 0 0 -1} {} 0}
                     width 5 offset 0"
                     /label="SV40 ori"
     protein_bind    complement(5328..5333)
                     /created_by="User"
                     /X-Transferred_From="pRJ_00031"
                     /X-Transferred_Similarity="100.00%"
                     /Transferred_From="pFUGW"
                     /Transferred_Similarity="100.00%"
                     /label="SP1 Binding Site"
     protein_bind    complement(5340..5345)
                     /created_by="User"
                     /X-Transferred_From="pRJ_00031"
                     /X-Transferred_Similarity="100.00%"
                     /Transferred_From="pFUGW"
                     /Transferred_Similarity="100.00%"
                     /label="SP1 Binding Site"
     protein_bind    complement(5350..5355)
                     /created_by="User"
                     /X-Transferred_From="pRJ_00031"
                     /X-Transferred_Similarity="100.00%"
                     /Transferred_From="pFUGW"
                     /Transferred_Similarity="100.00%"
                     /label="SP1 Binding Site"
     protein_bind    complement(5361..5366)
                     /created_by="User"
                     /X-Transferred_From="pRJ_00031"
                     /X-Transferred_Similarity="100.00%"
                     /Transferred_From="pFUGW"
                     /Transferred_Similarity="100.00%"
                     /label="SP1 Binding Site"
     misc_feature    5366..5371
                     /Recognition_pattern="C^CATGG"
                     /annotation_group="CCATGG"
                     /label="NcoI"
                     /note="Geneious type: restriction site"
     primer_bind     5387..5406
                     /note="SV40 promoter/origin, forward primer"
                     /ApEinfo_fwdcolor="#14c0bd"
                     /ApEinfo_revcolor="#4ec02b"
                     /ApEinfo_graphicformat="arrow_data {{0 1 2 0 0 -1} {} 0}
                     width 5 offset 0"
                     /label="SV40pro-F"
     promoter        5424..5430
                     /created_by="User"
                     /X-Transferred_From="pRJ_00031"
                     /X-Transferred_Similarity="100.00%"
                     /Transferred_From="pFUGW"
                     /Transferred_Similarity="100.00%"
                     /label="Initiator"
     misc_rna        5426
                     /created_by="User"
                     /X-Transferred_From="pRJ_00031"
                     /X-Transferred_Similarity="100.00%"
                     /Transferred_From="pFUGW"
                     /Transferred_Similarity="100.00%"
                     /label="+1 Site"
     source          <5481..>6094
                     /organism="synthetic DNA construct"
                     /mol_type="other DNA"
     promoter        5520..5587
                     /note="EM7p"
                     /label="EM7 Promoter"
     misc_feature    5586..5591
                     /Recognition_pattern="C^CATGG"
                     /annotation_group="CCATGG"
                     /label="NcoI"
                     /note="Geneious type: restriction site"
     CDS             5588..5962
                     /note="Bleo"
     misc_feature    5933..5938
                     /Recognition_pattern="G^TGCAC"
                     /annotation_group="GTGCAC"
                     /label="ApaLI"
                     /note="Geneious type: restriction site"
     3'UTR           5963..6094
                     /created_by="User"
                     /label="Bleo 3'UTR"
     terminator      6095..6214
                     /note="SV40-pA"
                     /label="SV40 Terminator"
     source          <6095..>6214
                     /organism="synthetic DNA construct"
                     /mol_type="other DNA"
     polyA_signal    6123..6128
                     /created_by="User"
                     /label="polyA"
     polyA_signal    6152..6157
                     /created_by="User"
                     /label="polyA"
     primer_bind     complement(6185..6214)
                     /Mismatches=0
                     /Extension="TTGAGACACGGGCCA"
                     /%GC="33.3"
                     /Hairpin_Tm="48.8"
                     /Self_Dimer_Tm="20.7"
                     /Tm="60.6"
                     /annotation_group="7777319721208009f92941a-6f0a-40f9-aff1-
                     a92c8592106e"
                     /Sequence="ATAAGATACATTGATGAGTTTGGACAAACC"
                     /created_by="primer3"
                     /label="RJ_00494Ra"
     ligation        6215..6218
                     /created_by="User"
                     /label="Ligation"
     misc_feature    6215..6229
                     /Sequence="TGGCCCGTGTCTCAA"
                     /Hairpin_Tm="None"
                     /Tm="54.0"
                     /Self_Dimer_Tm="None"
                     /%GC="60.0"
                     /created_by="primer3"
                     /label="fwd"
                     /note="Geneious type: primer_bind_reverse"
     source          <6215..>6235
                     /invitrogen="""722"
                     /label="Invitrogen vector 722"
     primer_bind     6215..6235
                     /Mismatches=0
                     /%GC="52.4"
                     /Hairpin_Tm="None"
                     /Self_Dimer_Tm="None"
                     /Tm="60.6"
                     /annotation_group="7776136609175006c7c7d3a-39d7-4caf-a909-
                     56c6a39326db"
                     /Sequence="TGGCCCGTGTCTCAAAATCTC"
                     /created_by="primer3"
                     /label="RJ_00493Fa"
     source          <6236..>7205
                     /invitrogen="""722"
                     /label="Invitrogen vector 722"
     CDS             6320..7135
                     /created_by="User"
                     /label="KanR"
     misc_feature    complement(6619..6639)
                     /Sequence="AATGCTGTTTTCCCGGGGATC"
                     /Hairpin_Tm="None"
                     /Tm="61.0"
                     /Self_Dimer_Tm="10.7"
                     /%GC="52.4"
                     /created_by="primer3"
                     /label="RJ_00330Ra"
                     /note="Geneious type: primer_bind_reverse"
     primer_bind     6625..6644
                     /Sequence="CGGGAAAACAGCATTCCAGG"
                     /Hairpin_Tm="46.7"
                     /Tm="59.5"
                     /Self_Dimer_Tm="11.2"
                     /%GC="55.0"
                     /created_by="primer3"
                     /label="RJ_00330Fa"
     misc_difference 6761..6766
                     /created_by="User"
                     /label="Removed BsmBI Site"
     ligation        6763..6766
                     /created_by="User"
                     /label="Ligation"
     misc_difference 6763
                     /created_by="User"
                     /label="T-->A"
     misc_difference 6766
                     /created_by="User"
                     /label="C-->A"
     misc_feature    complement(7191..7205)
                     /Sequence="ATGAGCTTGCGCCGT"
                     /Hairpin_Tm="36.6"
                     /Tm="56.0"
                     /Self_Dimer_Tm="None"
                     /%GC="60.0"
                     /created_by="primer3"
                     /label="rev"
                     /note="Geneious type: primer_bind_reverse"
     ligation        7204..7207
                     /created_by="User"
                     /modified_by="User"
                     /label="Ligation"
     primer_bind     7206..7225
                     /Sequence="GCTTCCTCGCTCACTGACTC"
                     /Hairpin_Tm="None"
                     /Tm="60.5"
                     /Self_Dimer_Tm="None"
                     /%GC="60.0"
                     /Extension="CAGATCGTCTCGAT"
                     /modified_by="User"
                     /label="RJ_00425Ff"
     source          <7323..>7970
                     /organism="synthetic DNA construct"
                     /mol_type="other DNA"
     rep_origin      complement(7323..7970)
                     /created_by="User"
                     /X-Transferred_From="pFUGW extraction"
                     /X-Transferred_Similarity="100.00%"
                     /Transferred_From="pFUGW"
                     /Transferred_Similarity="100.00%"
                     /modified_by="User"
                     /label="pUC ori"
     source          <7382..>7970
                     /organism="synthetic DNA construct"
                     /mol_type="other DNA"
     source          <7461..>7484
                     /organism="synthetic DNA construct"
                     /mol_type="other DNA"
     primer_bind     complement(7462..7481)
                     /note="pBR322 origin, forward primer"
                     /label="pBR322ori-F"
     misc_feature    7635..7640
                     /Recognition_pattern="G^TGCAC"
                     /annotation_group="GTGCAC"
                     /label="ApaLI"
                     /note="Geneious type: restriction site"
     misc_feature    7732..7740
                     /Recognition_pattern="CAGNNN^CTG"
                     /annotation_group="CAGNNNCTG"
                     /label="AlwNI"
                     /note="Geneious type: restriction site"
     source          <7971..>9106
                     /organism="synthetic DNA construct"
                     /mol_type="other DNA"
     CDS             complement(8141..9001)
                     /note="Amp"
     protein_bind    complement(8281..8286)
                     /created_by="User"
                     /label="BsaI Bind"
     misc_feature    complement(8281..8286)
                     /Recognition_pattern="GGTCTC(1/5)"
                     /annotation_group="GGTCTC"
                     /label="BsaI"
                     /note="Geneious type: restriction site"
     misc_feature    8881..8886
                     /Recognition_pattern="G^TGCAC"
                     /annotation_group="GTGCAC"
                     /label="ApaLI"
                     /note="Geneious type: restriction site"
     motif           complement(9002..9015)
                     /created_by="User"
                     /label="RBS"
     misc_feature    complement(9016..9106)
                     /created_by="User"
                     /X-Transferred_From="pFUGW extraction"
                     /X-Transferred_Similarity="100.00%"
                     /Transferred_From="pFUGW"
                     /Transferred_Similarity="100.00%"
                     /label="AmpR Promoter"
                     /note="Geneious type: promoter_prokaryotic"
ORIGIN      
        1 gtcgacggat cgggagatct cccgatcccc tatggtgcac tctcagtaca atctgctctg
       61 atgccgcata gttaagccag tatctgctcc ctgcttgtgt gttggaggtc gctgagtagt
      121 gcgcgagcaa aatttaagct acaacaaggc aaggcttgac cgacaattgc atgaagaatc
      181 tgcttagggt taggcgtttt gcgctgcttc gcgatgtacg ggccagatat acgcgttgac
      241 attgattatt gactagttat taatagtaat caattacggg gtcattagtt catagcccat
      301 atatggagtt ccgcgttaca taacttacgg taaatggccc gcctggctga ccgcccaacg
      361 acccccgccc attgacgtca ataatgacgt atgttcccat agtaacgcca atagggactt
      421 tccattgacg tcaatgggtg gagtatttac ggtaaactgc ccacttggca gtacatcaag
      481 tgtatcatat gccaagtacg ccccctattg acgtcaatga cggtaaatgg cccgcctggc
      541 attatgccca gtacatgacc ttatgggact ttcctacttg gcagtacatc tacgtattag
      601 tcatcgctat taccatggtg atgcggtttt ggcagtacat caatgggcgt ggatagcggt
      661 ttgactcacg gggatttcca agtctccacc ccattgacgt caatgggagt ttgttttggc
      721 accaaaatca acgggacttt ccaaaatgtc gtaacaactc cgccccattg acgcaaatgg
      781 gcggtaggcg tgtacggtgg gaggtctata taagcagcgc gttttgcctg tactgggtct
      841 ctctggttag accagatctg agcctgggag ctctctggct aactagggaa cccactgctt
      901 aagcctcaat aaagcttgcc ttgagtgctt caagtagtgt gtgcccgtct gttgtgtgac
      961 tctggtaact agagatccct cagacccttt tagtcagtgt ggaaaatctc tagcagtggc
     1021 gcccgaacag ggacttgaaa gcgaaaggga aaccagagga gctctctcga cgcaggactc
     1081 ggcttgctga agcgcgcacg gcaagaggcg aggggcggcg actggtgagt acgccaaaaa
     1141 ttttgactag cggaggctag aaggagagag atgggtgcga gagcgtcagt attaagcggg
     1201 ggagaattag atcgcgatgg gaaaaaattc ggttaaggcc agggggaaag aaaaaatata
     1261 aattaaaaca tatagtatgg gcaagcaggg agctagaacg attcgcagtt aatcctggcc
     1321 tgttagaaac atcagaaggc tgtagacaaa tactgggaca gctacaacca tcccttcaga
     1381 caggatcaga agaacttaga tcattatata atacagtagc aaccctctat tgtgtgcatc
     1441 aaaggataga gataaaagac accaaggaag ctttagacaa gatagaggag gaacaaaaca
     1501 aaagtaagac caccgcacag caagcggccg ctgatcttca gacctggagg aggagatatg
     1561 agggacaatt ggagaagtga attatataaa tataaagtag taaaaattga accattagga
     1621 gtagcaccca ccaaggcaaa gagaagagtg gtgcagagag aaaaaagagc agtgggaata
     1681 ggagctttgt tccttgggtt cttgggagca gcaggaagca ctatgggcgc agcgtcaatg
     1741 acgctgacgg tacaggccag acaattattg tctggtatag tgcagcagca gaacaatttg
     1801 ctgagggcta ttgaggcgca acagcatctg ttgcaactca cagtctgggg catcaagcag
     1861 ctccaggcaa gaatcctggc tgtggaaaga tacctaaagg atcaacagct cctggggatt
     1921 tggggttgct ctggaaaact catttgcacc actgctgtgc cttggaatgc tagttggagt
     1981 aataaatctc tggaacagat ttggaatcac acgacctgga tggagtggga cagagaaatt
     2041 aacaattaca caagcttaat acactcctta attgaagaat cgcaaaacca gcaagaaaag
     2101 aatgaacaag aattattgga attagataaa tgggcaagtt tgtggaattg gtttaacata
     2161 acaaattggc tgtggtatat aaaattattc ataatgatag taggaggctt ggtaggttta
     2221 agaatagttt ttgctgtact ttctatagtg aatagagtta ggcagggata ttcaccatta
     2281 tcgtttcaga cccacctccc aaccccgagg ggacccgaca ggcccgaagg aatagaagaa
     2341 gaaggtggag agagagacag agacagatcc attcgattag tgaacggatc ggcactgcgt
     2401 gcgccaattc tgcagacaaa tggcagtatt catccacaat tttaaaagaa aaggggggat
     2461 tggggggtac agtgcagggg aaagaatagt agacataata gcaacagaca tacaaactaa
     2521 agaattacaa aaacaaatta caaaaattca aaattttcgg gtttattaca gggacagcag
     2581 agatccagtt tggttaatta acccgtgtcg gctccaacct gaagagcgga gtgagacgcg
     2641 tatcacgagg cagaatttca gataaaaaaa atccttagct ttcgctaagg atgatttctg
     2701 gaattcgcgg ccgcttctag agtccctatc agtgatagag attgacatcc ctatcagtga
     2761 tagagatact gagcactact agagaaagag gagaaatact agatggcttc ctccgaagac
     2821 gttatcaaag agttcatgcg tttcaaagtt cgtatggaag gttccgttaa cggtcacgag
     2881 ttcgaaatcg aaggtgaagg tgaaggtcgt ccgtacgaag gtacccagac cgctaaactg
     2941 aaagttacca aaggtggtcc gctgccgttc gcttgggaca tcctgtcccc gcagttccag
     3001 tacggttcca aagcttacgt taaacacccg gctgacatcc cggactacct gaaactgtcc
     3061 ttcccggaag gtttcaaatg ggaacgtgtt atgaacttcg aagacggtgg tgttgttacc
     3121 gttacccagg actcctccct gcaagacggt gagttcatct acaaagttaa actgcgtggt
     3181 accaacttcc cgtccgacgg tccggttatg cagaaaaaaa ccatgggttg ggaagcttcc
     3241 accgaacgta tgtacccgga agacggtgct ctgaaaggtg aaatcaaaat gcgtctgaaa
     3301 ctgaaagacg gtggtcacta cgacgctgaa gttaaaacca cctacatggc taaaaaaccg
     3361 gttcagctgc cgggtgctta caaaaccgac atcaaactgg acatcacctc ccacaacgaa
     3421 gactacacca tcgttgaaca gtacgaacgt gctgaaggtc gtcactccac cggtgcttaa
     3481 taacgctgat agtgctagtg tagatcgcta ctagagccag gcatcaaata aaacgaaagg
     3541 ctcagtcgaa agactgggcc tttcgtttta tctgttgttt gtcggtgaac gctctctact
     3601 agagtcacac tggctcacct tcgggtgggc ctttctgcgt ttatatacta gtaggatcct
     3661 aactcgacgt gcagcgtctc acgctgctct tcaagaatcg ataccgtcga cctcgagacc
     3721 tagaaaaaca tggagcaatc acaagtagca atacagcagc taccaatgct gattgtgcct
     3781 ggctagaagc acaagaggag gaggaggtgg gttttccagt cacacctcag gtacctttaa
     3841 gaccaatgac ttacaaggca gctgtagatc ttagccactt tttaaaagaa aaggggggac
     3901 tggaagggct aattcactcc caacgaagac aagatatcct tgatctgtgg atctaccaca
     3961 cacaaggcta cttccctgat tggcagaact acacaccagg gccagggatc agatatccac
     4021 tgacctttgg atggtgctac aagctagtac cagttgagca agagaaggta gaagaagcca
     4081 atgaaggaga gaacacccgc ttgttacacc ctgtgagcct gcatgggatg gatgacccgg
     4141 agagagaagt attagagtgg aggtttgaca gccgcctagc atttcatcac atggcccgag
     4201 agctgcatcc ggactgtact gggtctctct ggttagacca gatctgagcc tgggagctct
     4261 ctggctaact agggaaccca ctgcttaagc ctcaataaag cttgccttga gtgcttcaag
     4321 tagtgtgtgc ccgtctgttg tgtgactctg gtaactagag atccctcaga cccttttagt
     4381 cagtgtggaa aatctctagc agggcccgtt taaacccgct gatcagcctc gactgtgcct
     4441 tctagttgcc agccatctgt tgtttgcccc tcccccgtgc cttccttgac cctggaaggt
     4501 gccactccca ctgtcctttc ctaataaaat gaggaaattg catcgcattg tctgagtagg
     4561 tgtcattcta ttctgggggg tggggtgggg caggacagca agggggagga ttgggaagac
     4621 aatagcaggc atgctgggga tgcggtgggc tctatggctt ctgaggcgga aagaaccagc
     4681 tggggctcta gggggtatcc ccacgcgccc tgtagcggcg cattaagcgc ggcgggtgtg
     4741 gtggttacgc gcagcgtgac cgctacactt gccagcgccc tagcgcccgc tcctttcgct
     4801 ttcttccctt cctttctcgc cacgttcgcc ggctttcccc gtcaagctct aaatcggggg
     4861 ctccctttag ggttccgatt tagtgcttta cggcacctcg accccaaaaa acttgattag
     4921 ggtgatggtt cacgtagtgg gccatcgccc tgatagacgg tttttcgccc tttgacgttg
     4981 gagtccacgt tctttaatag tggactcttg ttccaaactg gaacaacact caaccctatc
     5041 tcggtctatt cttttgattt ataagggatt ttgccgattt cggcctattg gttaaaaaat
     5101 gagctgattt aacaaaaatt taacgcgaat taattctgtg gaatgtgtgt cagttagggt
     5161 gtggaaagtc cccaggctcc ccagcaggca gaagtatgca aagcatgcat ctcaattagt
     5221 cagcaaccag gtgtggaaag tccccaggct ccccagcagg cagaagtatg caaagcatgc
     5281 atctcaatta gtcagcaacc atagtcccgc ccctaactcc gcccatcccg cccctaactc
     5341 cgcccagttc cgcccattct ccgccccatg gctgactaat tttttttatt tatgcagagg
     5401 ccgaggccgc ctctgcctct gagctattcc agaagtagtg aggaggcttt tttggaggcc
     5461 taggcttttg caaaaagctc ccgggagctt gtatatccat tttcggatct gatcagcacg
     5521 tgttgacaat taatcatcgg catagtatat cggcatagta taatacgaca aggtgaggaa
     5581 ctaaaccatg gccaagttga ccagtgccgt tccggtgctc accgcgcgcg acgtcgccgg
     5641 agcggtcgag ttctggaccg accggctcgg gttctcccgg gacttcgtgg aggacgactt
     5701 cgccggtgtg gtccgggacg acgtgaccct gttcatcagc gcggtccagg accaggtggt
     5761 gccggacaac accctggcct gggtgtgggt gcgcggcctg gacgagctgt acgccgagtg
     5821 gtcggaggtc gtgtccacga acttccggga cgcctccggg ccggccatga ccgagatcgg
     5881 cgagcagccg tgggggcggg agttcgccct gcgcgacccg gccggcaact gcgtgcactt
     5941 cgtggccgag gagcaggact gacacgtgct acgagatttc gattccaccg ccgccttcta
     6001 tgaaaggttg ggcttcggaa tcgttttccg ggacgccggc tggatgatcc tccagcgcgg
     6061 ggatctcatg ctggagttct tcgcccaccc caacttgttt attgcagctt ataatggtta
     6121 caaataaagc aatagcatca caaatttcac aaataaagca tttttttcac tgcattctag
     6181 ttgtggtttg tccaaactca tcaatgtatc ttattggccc gtgtctcaaa atctctgatg
     6241 ttacattgca caagataaaa taatatcatc atgaacaata aaactgtctg cttacataaa
     6301 cagtaataca aggggtgtta tgagccatat tcaacgggaa acgtcttgct ccaggccgcg
     6361 attaaattcc aacatggatg ctgatttata tgggtataaa tgggctcgcg ataatgtcgg
     6421 gcaatcaggt gcgacaatct atcgattgta tgggaagccc gatgcgccag agttgtttct
     6481 gaaacatggc aaaggtagcg ttgccaatga tgttacagat gagatggtca gactaaactg
     6541 gctgacggaa tttatgcctc ttccgaccat caagcatttt atccgtactc ctgatgatgc
     6601 atggttactc accactgcga tccccgggaa aacagcattc caggtattag aagaatatcc
     6661 tgattcaggt gaaaatattg ttgatgcgct ggcagtgttc ctgcgccggt tgcattcgat
     6721 tcctgtttgt aattgtcctt ttaacagcga tcgcgtattt cgactagctc aggcgcaatc
     6781 acgaatgaat aacggtttgg ttgatgcgag tgattttgat gacgagcgta atggctggcc
     6841 tgttgaacaa gtctggaaag aaatgcataa gcttttgcca ttctcaccgg attcagtcgt
     6901 cactcatggt gatttctcac ttgataacct tatttttgac gaggggaaat taataggttg
     6961 tattgatgtt ggacgagtcg gaatcgcaga ccgataccag gatcttgcca tcctatggaa
     7021 ctgcctcggt gagttttctc cttcattaca gaaacggctt tttcaaaaat atggtattga
     7081 taatcctgat atgaataaat tgcagtttca tttgatgctc gatgagtttt tctaatcaga
     7141 attggttaat tggttgtaac actggcagag cattacgctg acttgacggg acggcgcaag
     7201 ctcatgcttc ctcgctcact gactcgctgc gctcggtcgt tcggctgcgg cgagcggtat
     7261 cagctcactc aaaggcggta atacggttat ccacagaatc aggggataac gcaggaaaga
     7321 acatgtgagc aaaaggccag caaaaggcca ggaaccgtaa aaaggccgcg ttgctggcgt
     7381 ttttccatag gctccgcccc cctgacgagc atcacaaaaa tcgacgctca agtcagaggt
     7441 ggcgaaaccc gacaggacta taaagatacc aggcgtttcc ccctggaagc tccctcgtgc
     7501 gctctcctgt tccgaccctg ccgcttaccg gatacctgtc cgcctttctc ccttcgggaa
     7561 gcgtggcgct ttctcatagc tcacgctgta ggtatctcag ttcggtgtag gtcgttcgct
     7621 ccaagctggg ctgtgtgcac gaaccccccg ttcagcccga ccgctgcgcc ttatccggta
     7681 actatcgtct tgagtccaac ccggtaagac acgacttatc gccactggca gcagccactg
     7741 gtaacaggat tagcagagcg aggtatgtag gcggtgctac agagttcttg aagtggtggc
     7801 ctaactacgg ctacactaga agaacagtat ttggtatctg cgctctgctg aagccagtta
     7861 ccttcggaaa aagagttggt agctcttgat ccggcaaaca aaccaccgct ggtagcggtg
     7921 gtttttttgt ttgcaagcag cagattacgc gcagaaaaaa aggatctcaa gaagatcctt
     7981 tgatcttttc tacggggtct gacgctcagt ggaacgaaaa ctcacgttaa gggattttgg
     8041 tcatgagatt atcaaaaagg atcttcacct agatcctttt aaattaaaaa tgaagtttta
     8101 aatcaatcta aagtatatat gagtaaactt ggtctgacag ttaccaatgc ttaatcagtg
     8161 aggcacctat ctcagcgatc tgtctatttc gttcatccat agttgcctga ctccccgtcg
     8221 tgtagataac tacgatacgg gagggcttac catctggccc cagtgctgca atgataccgc
     8281 gagacccacg ctcaccggct ccagatttat cagcaataaa ccagccagcc ggaagggccg
     8341 agcgcagaag tggtcctgca actttatccg cctccatcca gtctattaat tgttgccggg
     8401 aagctagagt aagtagttcg ccagttaata gtttgcgcaa cgttgttgcc attgctacag
     8461 gcatcgtggt gtcacgctcg tcgtttggta tggcttcatt cagctccggt tcccaacgat
     8521 caaggcgagt tacatgatcc cccatgttgt gcaaaaaagc ggttagctcc ttcggtcctc
     8581 cgatcgttgt cagaagtaag ttggccgcag tgttatcact catggttatg gcagcactgc
     8641 ataattctct tactgtcatg ccatccgtaa gatgcttttc tgtgactggt gagtactcaa
     8701 ccaagtcatt ctgagaatag tgtatgcggc gaccgagttg ctcttgcccg gcgtcaatac
     8761 gggataatac cgcgccacat agcagaactt taaaagtgct catcattgga aaacgttctt
     8821 cggggcgaaa actctcaagg atcttaccgc tgttgagatc cagttcgatg taacccactc
     8881 gtgcacccaa ctgatcttca gcatctttta ctttcaccag cgtttctggg tgagcaaaaa
     8941 caggaaggca aaatgccgca aaaaagggaa taagggcgac acggaaatgt tgaatactca
     9001 tactcttcct ttttcaatat tattgaagca tttatcaggg ttattgtctc atgagcggat
     9061 acatatttga atgtatttag aaaaataaac aaataggggt tccgcgcaca tttccccgaa
     9121 aagtgccacc tgac
//
