# Supplementary material for: An endoribonuclease-based feedforward controller for decoupling resource-limited genetic modules in mammalian cells
Source: Nat Commun. 2020 Nov 10;11:5690. doi: 10.1038/s41467-020-19126-9 (PMC7656454; doi:10.1038/s41467-020-19126-9)
Supplement: Supplementary file 4 — Source Data [file 41467_2020_19126_MOESM4_ESM.zip › Source Data/Plasmids/Backbones/pLV-RJ.gb]

LOCUS       pLV-RJ                  8394 bp ds-DNA     circular SYN 05-FEB-2020
DEFINITION  Moclo-Compatible Lentiviral Backbone [AmpR, RFP, BsmBI].
ACCESSION
VERSION     .
KEYWORDS    pFUGW actual sequence (verified 12.10.2016).
SOURCE      
  ORGANISM  .
REFERENCE   1  (bases 1 to 9955)
  AUTHORS   .
  TITLE     Direct Submission
  JOURNAL   Exported Monday, Feb 6, 2017 from SnapGene Viewer 3.3.2
            http://www.snapgene.com
FEATURES             Location/Qualifiers
     source          1..8394
                     /organism="synthetic DNA construct"
                     /mol_type="other DNA"
     misc_feature    35..40
                     /Recognition_pattern="G^TGCAC"
                     /annotation_group="GTGCAC"
                     /label="ApaLI"
                     /note="Geneious type: restriction site"
     misc_feature    78..86
                     /Recognition_pattern="CAGNNN^CTG"
                     /annotation_group="CAGNNNCTG"
                     /label="AlwNI"
                     /note="Geneious type: restriction site"
     primer_bind     182..202
                     /created_by="User"
                     /Sequence="GCTTAGGGTTAGGCGTTTTGC"
                     /Hairpin_Tm="45.4"
                     /Tm="60.1"
                     /Self_Dimer_Tm="None"
                     /%GC="52.4"
                     /created_by="primer3"
                     /modified_by="User"
                     /label="RJ_00477Fa"
     protein_bind    231..236
                     /created_by="User"
                     /label="MluI"
     source          <239..>834
                     /organism="synthetic DNA construct"
                     /mol_type="other DNA"
     promoter        240..835
                     /note="CMVp"
                     /note="CMV_immearly_promoter"
                     /modified_by="User"
                     /label="CMV IE promoter"
     misc_feature    252..257
                     /Recognition_pattern="A^CTAGT"
                     /annotation_group="ACTAGT"
                     /label="SpeI"
                     /note="Geneious type: restriction site"
     enhancer        312..718
                     /note="CAG_enhancer"
     protein_bind    complement(351..356)
                     /created_by="User"
                     /Transferred_From="pRJ_00025"
                     /Transferred_Similarity="100.00%"
                     /label="SP1 Binding Site"
     protein_bind    complement(365..370)
                     /created_by="User"
                     /Transferred_From="pRJ_00025"
                     /Transferred_Similarity="100.00%"
                     /label="SP1 Binding Site"
     protein_bind    373..380
                     /created_by="User"
                     /Transferred_From="pRJ_00025"
                     /Transferred_Similarity="100.00%"
                     /label="CREB Response Element (CRE)"
     protein_bind    414..423
                     /created_by="User"
                     /Transferred_From="pRJ_00025"
                     /Transferred_Similarity="100.00%"
                     /label="NFkB Binding Site"
     protein_bind    426..433
                     /created_by="User"
                     /Transferred_From="pRJ_00025"
                     /Transferred_Similarity="100.00%"
                     /label="CREB Response Element (CRE)"
     protein_bind    509..516
                     /created_by="User"
                     /Transferred_From="pRJ_00025"
                     /Transferred_Similarity="100.00%"
                     /label="CREB Response Element (CRE)"
     protein_bind    565..574
                     /created_by="User"
                     /Transferred_From="pRJ_00025"
                     /Transferred_Similarity="100.00%"
                     /label="NFkB Binding Site"
     misc_feature    613..618
                     /Recognition_pattern="C^CATGG"
                     /annotation_group="CCATGG"
                     /label="NcoI"
                     /note="Geneious type: restriction site"
     protein_bind    662..668
                     /created_by="User"
                     /Transferred_From="pRJ_00025"
                     /Transferred_Similarity="100.00%"
                     /label="AP-1 Binding Site"
     protein_bind    670..679
                     /created_by="User"
                     /Transferred_From="pRJ_00025"
                     /Transferred_Similarity="100.00%"
                     /label="NFkB Binding Site"
     protein_bind    695..702
                     /created_by="User"
                     /Transferred_From="pRJ_00025"
                     /Transferred_Similarity="100.00%"
                     /label="CREB Response Element (CRE)"
     promoter        721..835
                     /created_by="User"
                     /modified_by="User"
                     /label="Minimal CMV"
     protein_bind    733..742
                     /created_by="User"
                     /Transferred_From="pRJ_00025"
                     /Transferred_Similarity="100.00%"
                     /label="NFkB Binding Site"
     protein_bind    complement(760..765)
                     /created_by="User"
                     /Transferred_From="pRJ_00025"
                     /Transferred_Similarity="100.00%"
                     /label="SP1 Binding Site"
     protein_bind    779..784
                     /created_by="User"
                     /Transferred_From="pRJ_00025"
                     /Transferred_Similarity="100.00%"
                     /label="SP1 Binding Site"
     promoter        807..813
                     /created_by="User"
                     /label="TATA Box"
     misc_RNA        835
                     /created_by="User"
                     /label="+1 Site"
     5'UTR           836..1170
                     /created_by="User"
                     /label="HIV 5'UTR"
     LTR             836..1015
                     /note="5'LTR"
                     /note="HIV-1_5_LTR"
                     /modified_by="User"
                     /label="HIV-1 5' LTR"
     enhancer        836..892
                     /created_by="jones"
                     /modified_by="jones"
                     /label="TAR"
     misc_feature    836..841
                     /Recognition_pattern="GGTCTC(1/5)"
                     /annotation_group="GGTCTC"
                     /label="BsaI"
                     /note="Geneious type: restriction site"
     protein_bind    836..841
                     /created_by="User"
                     /label="BsaI Bind"
     protein_bind    837..843
                     /Transfac_Accession="<a
                     href=""http://www.gene-regulation.com/cgi-bin/pub/database
                     s/transfac/getTF.cgi?AC=T00759"">T00759</a>"
                     /Found_Using="tfscan (searching Vertebrate)"
                     /Matches="R00250"
                     /Species="human, Homo sapiens."
                     /Quality="5 (Binding of uncharacterized extract protein to
                     a bone fide element)"
                     /label="Sp1"
     protein_bind    990..996
                     /Transfac_Accession="<a
                     href=""http://www.gene-regulation.com/cgi-bin/pub/database
                     s/transfac/getTF.cgi?AC=T00759"">T00759</a>"
                     /Found_Using="tfscan (searching Vertebrate)"
                     /Matches="R01173"
                     /Species="human, Homo sapiens."
                     /Quality="6 (No quality assigned)"
                     /label="Sp1"
     primer_bind     1017..1034
                     /created_by="jones"
                     /Sequence="TGGCGCCCGAACAGGGAC"
                     /label="HIV-1 Primer Bind"
     protein_bind    1018..1023
                     /Transfac_Accession="<a
                     href=""http://www.gene-regulation.com/cgi-bin/pub/database
                     s/transfac/getTF.cgi?AC=T00759"">T00759</a>"
                     /Found_Using="tfscan (searching Vertebrate)"
                     /Matches="R04195"
                     /Species="human, Homo sapiens."
                     /Quality="4 (Binding activity characterized via a known
                     binding sequence)"
                     /label="Sp1"
     primer_bind     1024..1043
                     /created_by="User"
                     /Sequence="CGAACAGGGACTTGAAAGCG"
                     /label="RJ_00477Fb"
     misc_RNA        1126..1170
                     /note="Psi"
     5'utr           1171..2593
                     /note="5' Viral freatures"
                     /modified_by="User"
                     /Transferred_From="pFUGW"
                     /Transferred_Similarity="100.00%"
                     /label="HIV Flap"
     misc_feature    1171..1532
                     /created_by="User"
                     /label="Part of Gag peptide"
     source          <1171..>1532
                     /organism="synthetic DNA construct"
                     /mol_type="other DNA"
     misc_feature    complement(1462..1489)
                     /Mismatches=0
                     /Extension="CAGATCGTCTCTGTTCC"
                     /created_by="primer3"
                     /annotation_group="769267187447393a5f72abd-3f1b-4613-a7ee-
                     88b4c9579dc7"
                     /%GC="42.9"
                     /Tm="62.2"
                     /Hairpin_Tm="35.7"
                     /Self_Dimer_Tm="None"
                     /Sequence="TCCTCTATCTTGTCTAAAGCTTCCTTGG"
                     /label="RJ_00425Rf"
                     /note="Geneious type: primer_bind_reverse"
     misc_feature    complement(1488..1494)
                     /Recognition_pattern="GCTCTTC(1/4)"
                     /annotation_group="GCTCTTC"
                     /label="SapI"
                     /note="Geneious type: restriction site"
     primer_bind     1494..1518
                     /Sequence="CAAAACAAAAGTAAGACCACCGCAC"
                     /Hairpin_Tm="None"
                     /Tm="61.7"
                     /Self_Dimer_Tm="None"
                     /%GC="44.0"
                     /created_by="primer3"
                     /Extension="CAGATCGTCTCAGAA"
                     /modified_by="User"
                     /label="RJ_00425Fa"
     misc_feature    1533..2390
                     /created_by="User"
                     /modified_by="User"
                     /label="Part of Env peptide"
     source          <1533..>2415
                     /organism="synthetic DNA construct"
                     /mol_type="other DNA"
     CDS             1558..2445
                     /created_by="User"
                     /modified_by="User"
                     /label="Putative CDS"
     misc_RNA        1680..1913
                     /note="RRE"
                     /modified_by="User"
     primer_bind     1800..1818
                     /Sequence="GCTGAGGGCTATTGAGGCG"
                     /Hairpin_Tm="49.2"
                     /Tm="60.6"
                     /Self_Dimer_Tm="None"
                     /%GC="63.2"
                     /created_by="primer3"
                     /label="RJ_00477Fc"
     misc_feature    1822..1830
                     /Recognition_pattern="CAGNNN^CTG"
                     /annotation_group="CAGNNNCTG"
                     /label="AlwNI"
                     /note="Geneious type: restriction site"
     misc_feature    1906..1914
                     /Recognition_pattern="CAGNNN^CTG"
                     /annotation_group="CAGNNNCTG"
                     /label="AlwNI"
                     /note="Geneious type: restriction site"
     misc_feature    2416..2593
                     /created_by="User"
                     /label="Part of Pol peptide"
     source          <2416..>2593
                     /organism="synthetic DNA construct"
                     /mol_type="other DNA"
     misc_RNA        2444..2459
                     /note="cPPT"
     primer_bind     2558..2578
                     /Sequence="CGGGTTTATTACAGGGACAGC"
                     /Hairpin_Tm="None"
                     /Tm="58.7"
                     /Self_Dimer_Tm="None"
                     /%GC="52.4"
                     /created_by="primer3"
                     /label="RJ_00381Fa"
     misc_feature    complement(2593..2616)
                     /Sequence="TGGAGCCGACACGGGTTAATTAAC"
                     /Hairpin_Tm="57.4"
                     /Tm="63.2"
                     /Self_Dimer_Tm="18.3"
                     /%GC="50.0"
                     /created_by="primer3"
                     /Extension="ATACGCGTCTCACTCC"
                     /modified_by="User"
                     /label="RJ_00245Ra"
                     /note="Geneious type: primer_bind_reverse"
     misc_feature    complement(2593..2616)
                     /Mismatches=0
                     /Extension="CAGGTCTCCTGAGACG"
                     /created_by="primer3"
                     /annotation_group="769266746670677f3f3d088-cb07-4e27-8c77-
                     657bf6396654"
                     /%GC="50.0"
                     /Tm="63.2"
                     /Hairpin_Tm="57.4"
                     /Self_Dimer_Tm="18.3"
                     /Sequence="TGGAGCCGACACGGGTTAATTAAC"
                     /label="RJ_00425Ra"
                     /note="Geneious type: primer_bind_reverse"
     misc_feature    complement(2593..2616)
                     /Mismatches=0
                     /Extension="CAAGACGCTTGAGACG"
                     /created_by="primer3"
                     /annotation_group="769266893678174bedb38d5-0b48-47ff-936e-
                     a9d02b5cb1f7"
                     /%GC="50.0"
                     /Tm="63.2"
                     /Hairpin_Tm="57.4"
                     /Self_Dimer_Tm="18.3"
                     /Sequence="TGGAGCCGACACGGGTTAATTAAC"
                     /label="RJ_00425Rb"
                     /note="Geneious type: primer_bind_reverse"
     protein_bind    2594..2601
                     /created_by="User"
                     /label="PacI Bind"
     gg_overhang     2617..2620
                     /created_by="User"
                     /label="pL0 I"
     misc_feature    complement(2622..2627)
                     /Recognition_pattern="CGTCTC(1/5)"
                     /annotation_group="CGTCTC"
                     /label="BsmBI"
                     /note="Geneious type: restriction site"
     protein_bind    complement(2622..2627)
                     /created_by="User"
                     /label="BsmBI Bind"
     primer_bind     2628..2650
                     /Sequence="CGTATCACGAGGCAGAATTTCAG"
                     /Hairpin_Tm="46.5"
                     /Tm="59.8"
                     /Self_Dimer_Tm="None"
                     /%GC="47.8"
                     /created_by="primer3"
                     /Extension="GAGTGAGACG"
                     /modified_by="User"
                     /label="RJ_00246Fa"
     primer_bind     2628..2650
                     /Mismatches=0
                     /Extension="CAGATCGTCTCAGGAGACCTGAAGAGC"
                     /created_by="primer3"
                     /annotation_group="76926645109817354779eb7-2b01-469f-bc56-
                     648c542f9180"
                     /%GC="47.8"
                     /Tm="59.8"
                     /Hairpin_Tm="46.5"
                     /Self_Dimer_Tm="None"
                     /Sequence="CGTATCACGAGGCAGAATTTCAG"
                     /label="RJ_00425Fb"
     primer_bind     2628..2650
                     /Mismatches=0
                     /Extension="CAGATCGTCTCAAGCGTCTTGAAGAGC"
                     /created_by="primer3"
                     /annotation_group="769266509809632ee593e40-e627-431a-8386-
                     6522f13222a3"
                     /%GC="47.8"
                     /Tm="59.8"
                     /Hairpin_Tm="46.5"
                     /Self_Dimer_Tm="None"
                     /Sequence="CGTATCACGAGGCAGAATTTCAG"
                     /label="RJ_00425Fc"
     misc_feature    2690..2695
                     /Recognition_pattern="G^AATTC"
                     /annotation_group="GAATTC"
                     /label="EcoRI"
                     /note="Geneious type: restriction site"
     misc_feature    2705..2710
                     /Recognition_pattern="T^CTAGA"
                     /annotation_group="TCTAGA"
                     /label="XbaI"
                     /note="Geneious type: restriction site"
     misc_feature    2712..2765
                     /created_by="User"
                     /label="Ptet"
                     /note="Geneious type: promoter prokaryotic"
     repressor       2712..2730
                     /created_by="User"
                     /label="TetO"
     repressor       2737..2755
                     /created_by="User"
                     /label="TetO"
     motif           2770..2785
                     /created_by="User"
                     /label="RBS"
     CDS             2792..3469
                     /ApEinfo_fwdcolor="#ff6666"
                     /ApEinfo_revcolor="green"
                     /ApEinfo_graphicformat="arrow_data {{0 1 2 0 0 -1} {} 0}
                     width 5 offset 0"
                     /modified_by="User"
                     /label="RFP"
     misc_feature    2804..2809
                     /Recognition_pattern="GAAGAC(2/6)"
                     /annotation_group="GAAGAC"
                     /label="BbsI"
                     /note="Geneious type: restriction site"
     promoter        2820
                     /created_by="User"
                     /modified_by="User"
                     /X-Transferred_From="pRJ_00027"
                     /X-Transferred_Similarity="100.00%"
                     /Transferred_From="pFUGW"
                     /Transferred_Similarity="100.00%"
                     /label="+1 Site"
     misc_feature    3089..3094
                     /Recognition_pattern="GAAGAC(2/6)"
                     /annotation_group="GAAGAC"
                     /label="BbsI"
                     /note="Geneious type: restriction site"
     misc_feature    3210..3215
                     /Recognition_pattern="C^CATGG"
                     /annotation_group="CCATGG"
                     /label="NcoI"
                     /note="Geneious type: restriction site"
     misc_feature    3248..3253
                     /Recognition_pattern="GAAGAC(2/6)"
                     /annotation_group="GAAGAC"
                     /label="BbsI"
                     /note="Geneious type: restriction site"
     misc_feature    3407..3412
                     /Recognition_pattern="GAAGAC(2/6)"
                     /annotation_group="GAAGAC"
                     /label="BbsI"
                     /note="Geneious type: restriction site"
     rRNA            3505..3585
                     /created_by="User"
                     /label="5S rRNA"
     misc_feature    3636..3641
                     /Recognition_pattern="A^CTAGT"
                     /annotation_group="ACTAGT"
                     /label="SpeI"
                     /note="Geneious type: restriction site"
     misc_feature    complement(3643..3663)
                     /Sequence="CTGCACGTCGAGTTAGGATCC"
                     /Hairpin_Tm="None"
                     /Tm="60.5"
                     /Self_Dimer_Tm="2.5"
                     /%GC="57.1"
                     /created_by="primer3"
                     /Extension="GCGTGAGACG"
                     /modified_by="User"
                     /label="RJ_00246Ra"
                     /note="Geneious type: primer_bind_reverse"
     misc_feature    complement(3643..3663)
                     /Mismatches=0
                     /Extension="CAGATCGTCTCAAGCGTCTTGAAGAGC"
                     /created_by="primer3"
                     /annotation_group="769266951430867b06f3381-5b48-4f09-b314-
                     262cc853b0c3"
                     /%GC="57.1"
                     /Tm="60.5"
                     /Hairpin_Tm="None"
                     /Self_Dimer_Tm="2.5"
                     /Sequence="CTGCACGTCGAGTTAGGATCC"
                     /label="RJ_00425Rc"
                     /note="Geneious type: primer_bind_reverse"
     misc_feature    complement(3643..3663)
                     /Mismatches=0
                     /Extension="CAGATCGTCTCAGGAGACCTGAAGAGC"
                     /created_by="primer3"
                     /annotation_group="7692670088164864c52d5c8-d1b4-4834-983b-
                     3a4932391deb"
                     /%GC="57.1"
                     /Tm="60.5"
                     /Hairpin_Tm="None"
                     /Self_Dimer_Tm="2.5"
                     /Sequence="CTGCACGTCGAGTTAGGATCC"
                     /label="RJ_00425Rd"
                     /note="Geneious type: primer_bind_reverse"
     misc_feature    3643..3648
                     /Recognition_pattern="G^GATCC"
                     /annotation_group="GGATCC"
                     /label="BamHI"
                     /note="Geneious type: restriction site"
     misc_feature    3664..3669
                     /Recognition_pattern="CGTCTC(1/5)"
                     /annotation_group="CGTCTC"
                     /label="BsmBI"
                     /note="Geneious type: restriction site"
     protein_bind    3664..3669
                     /created_by="User"
                     /label="BsmBI Bind"
     gg_overhang     3671..3674
                     /created_by="User"
                     /label="pL0 T"
     primer_bind     3675..3695
                     /Sequence="ATCGATACCGTCGACCTCGAG"
                     /Hairpin_Tm="59.3"
                     /Tm="61.2"
                     /Self_Dimer_Tm="22.7"
                     /%GC="57.1"
                     /created_by="primer3"
                     /Extension="TGCAGCGTCTCACGCT"
                     /modified_by="User"
                     /label="RJ_00245Fa"
     primer_bind     3675..3695
                     /Mismatches=0
                     /Extension="CAAGACGCTTGAGACG"
                     /created_by="primer3"
                     /annotation_group="769266569159329265f3877-1ee5-481b-99f0-
                     4a66d4e892a1"
                     /%GC="57.1"
                     /Tm="61.2"
                     /Hairpin_Tm="59.3"
                     /Self_Dimer_Tm="22.7"
                     /Sequence="ATCGATACCGTCGACCTCGAG"
                     /label="RJ_00425Fd"
     primer_bind     3675..3695
                     /Sequence="ATCGATACCGTCGACCTCGAG"
                     /Hairpin_Tm="59.3"
                     /Tm="61.2"
                     /Self_Dimer_Tm="22.7"
                     /%GC="57.1"
                     /Extension="CAGGTCTCCTGAGACG"
                     /modified_by="User"
                     /label="RJ_00425Fe"
     misc_feature    3690..3695
                     /Recognition_pattern="C^TCGAG"
                     /annotation_group="CTCGAG"
                     /label="XhoI"
                     /note="Geneious type: restriction site"
     protein_bind    3690..3695
                     /created_by="User"
                     /label="XhoI Bind"
     misc_feature    complement(3693..3698)
                     /Recognition_pattern="GGTCTC(1/5)"
                     /annotation_group="GGTCTC"
                     /label="BsaI"
                     /note="Geneious type: restriction site"
     protein_bind    complement(3693..3698)
                     /created_by="User"
                     /label="BsaI Bind"
     misc_feature    3699..3961
                     /created_by="User"
                     /label="Part of Nef peptide"
     source          <3699..>3961
                     /organism="synthetic DNA construct"
                     /mol_type="other DNA"
     misc_feature    complement(3710..3732)
                     /Sequence="GTATTGCTACTTGTGATTGCTCC"
                     /Hairpin_Tm="None"
                     /Tm="57.8"
                     /Self_Dimer_Tm="None"
                     /%GC="43.5"
                     /created_by="primer3"
                     /label="RJ_00381Ra"
                     /note="Geneious type: primer_bind_reverse"
     primer_bind     complement(3710..3732)
                     /Mismatches=0
                     /%GC="43.5"
                     /Hairpin_Tm="None"
                     /Self_Dimer_Tm="None"
                     /Tm="57.8"
                     /annotation_group="33160264806896006cdbe83d-bd34-414b-a16b
                     -83bd87ca426d"
                     /Sequence="GTATTGCTACTTGTGATTGCTCC"
                     /created_by="primer3"
                     /label="RJ_00381Ra "
     misc_RNA        3862..3883
                     /label="U3PPT"
     misc_RNA        3862..3877
                     /note="cPPT"
     misc_feature    3903..3908
                     /Recognition_pattern="GAAGAC(2/6)"
                     /annotation_group="GAAGAC"
                     /label="BbsI"
                     /note="Geneious type: restriction site"
     3'UTR           3962..4295
                     /created_by="User"
                     /Transferred_From="pFUGW"
                     /Transferred_Similarity="100.00%"
                     /modified_by="User"
                     /label="HIV 3'UTR"
     LTR             4199..4379
                     /note="del3'LTR"
                     /note="truncHIV-1_3_LTR"
                     /modified_by="User"
                     /label="Truncated HIV-1 3' LTR"
     enhancer        4200..4256
                     /created_by="jones"
                     /label="TAR"
     misc_feature    4200..4205
                     /Recognition_pattern="GGTCTC(1/5)"
                     /annotation_group="GGTCTC"
                     /label="BsaI"
                     /note="Geneious type: restriction site"
     protein_bind    4200..4205
                     /created_by="User"
                     /label="BsaI Bind"
     protein_bind    4201..4207
                     /Transfac_Accession="<a
                     href=""http://www.gene-regulation.com/cgi-bin/pub/database
                     s/transfac/getTF.cgi?AC=T00759"">T00759</a>"
                     /Found_Using="tfscan (searching Vertebrate)"
                     /Matches="R00250"
                     /Species="human, Homo sapiens."
                     /Quality="5 (Binding of uncharacterized extract protein to
                     a bone fide element)"
                     /label="Sp1"
     protein_bind    4354..4360
                     /Transfac_Accession="<a
                     href=""http://www.gene-regulation.com/cgi-bin/pub/database
                     s/transfac/getTF.cgi?AC=T00759"">T00759</a>"
                     /Found_Using="tfscan (searching Vertebrate)"
                     /Matches="R01173"
                     /Species="human, Homo sapiens."
                     /Quality="6 (No quality assigned)"
                     /label="Sp1"
     protein_bind    4379..4384
                     /Transfac_Accession="<a
                     href=""http://www.gene-regulation.com/cgi-bin/pub/database
                     s/transfac/getTF.cgi?AC=T00759"">T00759</a>"
                     /Found_Using="tfscan (searching Vertebrate)"
                     /Matches="R04195"
                     /Species="human, Homo sapiens."
                     /Quality="4 (Binding activity characterized via a known
                     binding sequence)"
                     /label="Sp1"
     protein_bind    4387..4393
                     /Transfac_Accession="<a
                     href=""http://www.gene-regulation.com/cgi-bin/pub/database
                     s/transfac/getTF.cgi?AC=T00759"">T00759</a>"
                     /Found_Using="tfscan (searching Vertebrate)"
                     /Matches="R04380"
                     /Species="human, Homo sapiens."
                     /Quality="3 (Immunologically characterized binding
                     activity of a cellular extract)"
                     /label="Sp1"
     misc_feature    complement(4405..4422)
                     /created_by="User"
                     /Sequence="TAGAAGGCACAGTCGAGG"
                     /label="QB0008 (bGH_Rev)"
                     /note="Geneious type: primer_bind_reverse"
     terminator      4408..4635
                     /note="bGH-Ter"
                     /note="bGH_PA_terminator"
     polyA_signal    4501..4506
                     /created_by="User"
                     /label="polyA"
     misc_feature    4593..4598
                     /Recognition_pattern="GAAGAC(2/6)"
                     /annotation_group="GAAGAC"
                     /label="BbsI"
                     /note="Geneious type: restriction site"
     rep_origin      4681..5109
                     /direction="LEFT"
                     /note="f1 bacteriophage origin of replication; arrow
                     indicates direction of (+) strand synthesis"
                     /ApEinfo_fwdcolor="#999999"
                     /ApEinfo_revcolor="#999999"
                     /ApEinfo_graphicformat="arrow_data {{0 1 2 0 0 -1} {} 0}
                     width 5 offset 0"
                     /label="f1 ori"
     source          complement(<4681..>5458)
                     /organism="synthetic DNA construct"
                     /mol_type="other DNA"
                     /ApEinfo_fwdcolor="pink"
                     /ApEinfo_revcolor="pink"
                     /ApEinfo_graphicformat="arrow_data {{0 1 2 0 0 -1} {} 0}
                     width 5 offset 0"
                     /label="source:synthetic DNA construct"
     primer_bind     complement(4768..4787)
                     /note="F1 origin, reverse primer"
                     /ApEinfo_fwdcolor="#14c0bd"
                     /ApEinfo_revcolor="#4ec02b"
                     /ApEinfo_graphicformat="arrow_data {{0 1 2 0 0 -1} {} 0}
                     width 5 offset 0"
                     /label="F1ori-R"
     primer_bind     4978..4999
                     /note="F1 origin, forward primer"
                     /ApEinfo_fwdcolor="#14c0bd"
                     /ApEinfo_revcolor="#4ec02b"
                     /ApEinfo_graphicformat="arrow_data {{0 1 2 0 0 -1} {} 0}
                     width 5 offset 0"
                     /label="F1ori-F"
     misc_feature    complement(5079..5113)
                     /Mismatches=0
                     /Extension="CAGATCGTCTCAGCCA"
                     /created_by="primer3"
                     /annotation_group="7692671300113500ddf0f70-84fe-4e21-8bb4-
                     c08f60c19600"
                     /%GC="25.7"
                     /Tm="62.0"
                     /Hairpin_Tm="35.4"
                     /Self_Dimer_Tm="4.8"
                     /Sequence="AATTAATTCGCGTTAAATTTTTGTTAAATCAGCTC"
                     /label="RJ_00425Re"
                     /note="Geneious type: primer_bind_reverse"
     promoter        5114..5458
                     /note="SV40p"
                     /Transferred_From="pFUGW"
                     /Transferred_Similarity="100.00%"
                     /label="SV40 Promoter"
     primer_bind     5114..5136
                     /Mismatches=0
                     /Extension="TAACGCGAATTAATT"
                     /%GC="47.8"
                     /Hairpin_Tm="None"
                     /Self_Dimer_Tm="None"
                     /Tm="59.3"
                     /annotation_group="777731910409800607dbf15-a053-46df-b175-
                     b1175c9ffe5f"
                     /Sequence="CTGTGGAATGTGTGTCAGTTAGG"
                     /created_by="primer3"
                     /label="RJ_00494Fa"
     protein_bind    complement(5141..5150)
                     /created_by="User"
                     /X-Transferred_From="pRJ_00031"
                     /X-Transferred_Similarity="100.00%"
                     /Transferred_From="pFUGW"
                     /Transferred_Similarity="100.00%"
                     /label="NFkB Binding Site"
     protein_bind    complement(5213..5222)
                     /created_by="User"
                     /X-Transferred_From="pRJ_00031"
                     /X-Transferred_Similarity="100.00%"
                     /Transferred_From="pFUGW"
                     /Transferred_Similarity="100.00%"
                     /label="NFkB Binding Site"
     protein_bind    complement(5285..5290)
                     /created_by="User"
                     /X-Transferred_From="pRJ_00031"
                     /X-Transferred_Similarity="100.00%"
                     /Transferred_From="pFUGW"
                     /Transferred_Similarity="100.00%"
                     /label="SP1 Binding Site"
     protein_bind    complement(5297..5302)
                     /created_by="User"
                     /X-Transferred_From="pRJ_00031"
                     /X-Transferred_Similarity="100.00%"
                     /Transferred_From="pFUGW"
                     /Transferred_Similarity="100.00%"
                     /label="SP1 Binding Site"
     rep_origin      complement(5303..5438)
                     /note="SV40 origin of replication"
                     /ApEinfo_fwdcolor="#999999"
                     /ApEinfo_revcolor="#999999"
                     /ApEinfo_graphicformat="arrow_data {{0 1 2 0 0 -1} {} 0}
                     width 5 offset 0"
                     /label="SV40 ori"
     protein_bind    complement(5306..5311)
                     /created_by="User"
                     /X-Transferred_From="pRJ_00031"
                     /X-Transferred_Similarity="100.00%"
                     /Transferred_From="pFUGW"
                     /Transferred_Similarity="100.00%"
                     /label="SP1 Binding Site"
     protein_bind    complement(5318..5323)
                     /created_by="User"
                     /X-Transferred_From="pRJ_00031"
                     /X-Transferred_Similarity="100.00%"
                     /Transferred_From="pFUGW"
                     /Transferred_Similarity="100.00%"
                     /label="SP1 Binding Site"
     protein_bind    complement(5328..5333)
                     /created_by="User"
                     /X-Transferred_From="pRJ_00031"
                     /X-Transferred_Similarity="100.00%"
                     /Transferred_From="pFUGW"
                     /Transferred_Similarity="100.00%"
                     /label="SP1 Binding Site"
     protein_bind    complement(5339..5344)
                     /created_by="User"
                     /X-Transferred_From="pRJ_00031"
                     /X-Transferred_Similarity="100.00%"
                     /Transferred_From="pFUGW"
                     /Transferred_Similarity="100.00%"
                     /label="SP1 Binding Site"
     misc_feature    5344..5349
                     /Recognition_pattern="C^CATGG"
                     /annotation_group="CCATGG"
                     /label="NcoI"
                     /note="Geneious type: restriction site"
     primer_bind     5365..5384
                     /note="SV40 promoter/origin, forward primer"
                     /ApEinfo_fwdcolor="#14c0bd"
                     /ApEinfo_revcolor="#4ec02b"
                     /ApEinfo_graphicformat="arrow_data {{0 1 2 0 0 -1} {} 0}
                     width 5 offset 0"
                     /label="SV40pro-F"
     promoter        5402..5408
                     /created_by="User"
                     /X-Transferred_From="pRJ_00031"
                     /X-Transferred_Similarity="100.00%"
                     /Transferred_From="pFUGW"
                     /Transferred_Similarity="100.00%"
                     /label="Initiator"
     misc_rna        5404
                     /created_by="User"
                     /X-Transferred_From="pRJ_00031"
                     /X-Transferred_Similarity="100.00%"
                     /Transferred_From="pFUGW"
                     /Transferred_Similarity="100.00%"
                     /label="+1 Site"
     promoter        5498..5565
                     /note="EM7p"
                     /label="EM7 Promoter"
     misc_feature    5564..5569
                     /Recognition_pattern="C^CATGG"
                     /annotation_group="CCATGG"
                     /label="NcoI"
                     /note="Geneious type: restriction site"
     CDS             5566..5940
                     /note="Bleo"
     misc_feature    5911..5916
                     /Recognition_pattern="G^TGCAC"
                     /annotation_group="GTGCAC"
                     /label="ApaLI"
                     /note="Geneious type: restriction site"
     3'UTR           5941..6072
                     /created_by="User"
                     /label="Bleo 3'UTR"
     terminator      6073..6192
                     /note="SV40-pA"
                     /label="SV40 Terminator"
     polyA_signal    6101..6106
                     /created_by="User"
                     /label="polyA"
     polyA_signal    6130..6135
                     /created_by="User"
                     /label="polyA"
     primer_bind     complement(6163..6192)
                     /Mismatches=0
                     /Extension="TTGAGACACGGGCCA"
                     /%GC="33.3"
                     /Hairpin_Tm="48.8"
                     /Self_Dimer_Tm="20.7"
                     /Tm="60.6"
                     /annotation_group="7777319721208009f92941a-6f0a-40f9-aff1-
                     a92c8592106e"
                     /Sequence="ATAAGATACATTGATGAGTTTGGACAAACC"
                     /created_by="primer3"
                     /label="RJ_00494Ra"
     misc_feature    6458..6464
                     /Recognition_pattern="GCTCTTC(1/4)"
                     /annotation_group="GCTCTTC"
                     /label="SapI"
                     /note="Geneious type: restriction site"
     primer_bind     6466..6485
                     /Sequence="GCTTCCTCGCTCACTGACTC"
                     /Hairpin_Tm="None"
                     /Tm="60.5"
                     /Self_Dimer_Tm="None"
                     /%GC="60.0"
                     /Extension="CAGATCGTCTCGAT"
                     /modified_by="User"
                     /label="RJ_00425Ff"
     rep_origin      complement(6583..7230)
                     /created_by="User"
                     /X-Transferred_From="pFUGW extraction"
                     /X-Transferred_Similarity="100.00%"
                     /Transferred_From="pFUGW"
                     /Transferred_Similarity="100.00%"
                     /modified_by="User"
                     /label="pUC ori"
     source          <6583..>7230
                     /organism="synthetic DNA construct"
                     /mol_type="other DNA"
     source          <6642..>7230
                     /organism="synthetic DNA construct"
                     /mol_type="other DNA"
     source          <6721..>6744
                     /organism="synthetic DNA construct"
                     /mol_type="other DNA"
     primer_bind     complement(6722..6741)
                     /note="pBR322 origin, forward primer"
                     /label="pBR322ori-F"
     misc_feature    6895..6900
                     /Recognition_pattern="G^TGCAC"
                     /annotation_group="GTGCAC"
                     /label="ApaLI"
                     /note="Geneious type: restriction site"
     misc_feature    6992..7000
                     /Recognition_pattern="CAGNNN^CTG"
                     /annotation_group="CAGNNNCTG"
                     /label="AlwNI"
                     /note="Geneious type: restriction site"
     source          <7231..>8366
                     /organism="synthetic DNA construct"
                     /mol_type="other DNA"
     CDS             complement(7401..8261)
                     /note="Amp"
     misc_feature    complement(7541..7546)
                     /Recognition_pattern="GGTCTC(1/5)"
                     /annotation_group="GGTCTC"
                     /label="BsaI"
                     /note="Geneious type: restriction site"
     protein_bind    complement(7541..7546)
                     /created_by="User"
                     /label="BsaI Bind"
     ligation        complement(7694..7713)
                     /created_by="jones"
                     /label="pBR322ori_F"
     misc_feature    8141..8146
                     /Recognition_pattern="G^TGCAC"
                     /annotation_group="GTGCAC"
                     /label="ApaLI"
                     /note="Geneious type: restriction site"
     motif           complement(8262..8275)
                     /created_by="User"
                     /label="RBS"
     misc_feature    complement(8276..8366)
                     /created_by="User"
                     /X-Transferred_From="pFUGW extraction"
                     /X-Transferred_Similarity="100.00%"
                     /Transferred_From="pFUGW"
                     /Transferred_Similarity="100.00%"
                     /label="AmpR Promoter"
                     /note="Geneious type: promoter_prokaryotic"
ORIGIN      
        1 gtcgacggat cgggagatct cccgatcccc tatggtgcac tctcagtaca atctgctctg
       61 atgccgcata gttaagccag tatctgctcc ctgcttgtgt gttggaggtc gctgagtagt
      121 gcgcgagcaa aatttaagct acaacaaggc aaggcttgac cgacaattgc atgaagaatc
      181 tgcttagggt taggcgtttt gcgctgcttc gcgatgtacg ggccagatat acgcgttgac
      241 attgattatt gactagttat taatagtaat caattacggg gtcattagtt catagcccat
      301 atatggagtt ccgcgttaca taacttacgg taaatggccc gcctggctga ccgcccaacg
      361 acccccgccc attgacgtca ataatgacgt atgttcccat agtaacgcca atagggactt
      421 tccattgacg tcaatgggtg gagtatttac ggtaaactgc ccacttggca gtacatcaag
      481 tgtatcatat gccaagtacg ccccctattg acgtcaatga cggtaaatgg cccgcctggc
      541 attatgccca gtacatgacc ttatgggact ttcctacttg gcagtacatc tacgtattag
      601 tcatcgctat taccatggtg atgcggtttt ggcagtacat caatgggcgt ggatagcggt
      661 ttgactcacg gggatttcca agtctccacc ccattgacgt caatgggagt ttgttttggc
      721 accaaaatca acgggacttt ccaaaatgtc gtaacaactc cgccccattg acgcaaatgg
      781 gcggtaggcg tgtacggtgg gaggtctata taagcagcgc gttttgcctg tactgggtct
      841 ctctggttag accagatctg agcctgggag ctctctggct aactagggaa cccactgctt
      901 aagcctcaat aaagcttgcc ttgagtgctt caagtagtgt gtgcccgtct gttgtgtgac
      961 tctggtaact agagatccct cagacccttt tagtcagtgt ggaaaatctc tagcagtggc
     1021 gcccgaacag ggacttgaaa gcgaaaggga aaccagagga gctctctcga cgcaggactc
     1081 ggcttgctga agcgcgcacg gcaagaggcg aggggcggcg actggtgagt acgccaaaaa
     1141 ttttgactag cggaggctag aaggagagag atgggtgcga gagcgtcagt attaagcggg
     1201 ggagaattag atcgcgatgg gaaaaaattc ggttaaggcc agggggaaag aaaaaatata
     1261 aattaaaaca tatagtatgg gcaagcaggg agctagaacg attcgcagtt aatcctggcc
     1321 tgttagaaac atcagaaggc tgtagacaaa tactgggaca gctacaacca tcccttcaga
     1381 caggatcaga agaacttaga tcattatata atacagtagc aaccctctat tgtgtgcatc
     1441 aaaggataga gataaaagac accaaggaag ctttagacaa gatagaggaa gagcaaaaca
     1501 aaagtaagac caccgcacag caagcggccg ctgatcttca gacctggagg aggagatatg
     1561 agggacaatt ggagaagtga attatataaa tataaagtag taaaaattga accattagga
     1621 gtagcaccca ccaaggcaaa gagaagagtg gtgcagagag aaaaaagagc agtgggaata
     1681 ggagctttgt tccttgggtt cttgggagca gcaggaagca ctatgggcgc agcgtcaatg
     1741 acgctgacgg tacaggccag acaattattg tctggtatag tgcagcagca gaacaatttg
     1801 ctgagggcta ttgaggcgca acagcatctg ttgcaactca cagtctgggg catcaagcag
     1861 ctccaggcaa gaatcctggc tgtggaaaga tacctaaagg atcaacagct cctggggatt
     1921 tggggttgct ctggaaaact catttgcacc actgctgtgc cttggaatgc tagttggagt
     1981 aataaatctc tggaacagat ttggaatcac acgacctgga tggagtggga cagagaaatt
     2041 aacaattaca caagcttaat acactcctta attgaagaat cgcaaaacca gcaagaaaag
     2101 aatgaacaag aattattgga attagataaa tgggcaagtt tgtggaattg gtttaacata
     2161 acaaattggc tgtggtatat aaaattattc ataatgatag taggaggctt ggtaggttta
     2221 agaatagttt ttgctgtact ttctatagtg aatagagtta ggcagggata ttcaccatta
     2281 tcgtttcaga cccacctccc aaccccgagg ggacccgaca ggcccgaagg aatagaagaa
     2341 gaaggtggag agagagacag agacagatcc attcgattag tgaacggatc ggcactgcgt
     2401 gcgccaattc tgcagacaaa tggcagtatt catccacaat tttaaaagaa aaggggggat
     2461 tggggggtac agtgcagggg aaagaatagt agacataata gcaacagaca tacaaactaa
     2521 agaattacaa aaacaaatta caaaaattca aaattttcgg gtttattaca gggacagcag
     2581 agatccagtt tggttaatta acccgtgtcg gctccaggag tgagacgcgt atcacgaggc
     2641 agaatttcag ataaaaaaaa tccttagctt tcgctaagga tgatttctgg aattcgcggc
     2701 cgcttctaga gtccctatca gtgatagaga ttgacatccc tatcagtgat agagatactg
     2761 agcactacta gagaaagagg agaaatacta gatggcttcc tccgaagacg ttatcaaaga
     2821 gttcatgcgt ttcaaagttc gtatggaagg ttccgttaac ggtcacgagt tcgaaatcga
     2881 aggtgaaggt gaaggtcgtc cgtacgaagg tacccagacc gctaaactga aagttaccaa
     2941 aggtggtccg ctgccgttcg cttgggacat cctgtccccg cagttccagt acggttccaa
     3001 agcttacgtt aaacacccgg ctgacatccc ggactacctg aaactgtcct tcccggaagg
     3061 tttcaaatgg gaacgtgtta tgaacttcga agacggtggt gttgttaccg ttacccagga
     3121 ctcctccctg caagacggtg agttcatcta caaagttaaa ctgcgtggta ccaacttccc
     3181 gtccgacggt ccggttatgc agaaaaaaac catgggttgg gaagcttcca ccgaacgtat
     3241 gtacccggaa gacggtgctc tgaaaggtga aatcaaaatg cgtctgaaac tgaaagacgg
     3301 tggtcactac gacgctgaag ttaaaaccac ctacatggct aaaaaaccgg ttcagctgcc
     3361 gggtgcttac aaaaccgaca tcaaactgga catcacctcc cacaacgaag actacaccat
     3421 cgttgaacag tacgaacgtg ctgaaggtcg tcactccacc ggtgcttaat aacgctgata
     3481 gtgctagtgt agatcgctac tagagccagg catcaaataa aacgaaaggc tcagtcgaaa
     3541 gactgggcct ttcgttttat ctgttgtttg tcggtgaacg ctctctacta gagtcacact
     3601 ggctcacctt cgggtgggcc tttctgcgtt tatatactag taggatccta actcgacgtg
     3661 cagcgtctca cgctatcgat accgtcgacc tcgagaccta gaaaaacatg gagcaatcac
     3721 aagtagcaat acagcagcta ccaatgctga ttgtgcctgg ctagaagcac aagaggagga
     3781 ggaggtgggt tttccagtca cacctcaggt acctttaaga ccaatgactt acaaggcagc
     3841 tgtagatctt agccactttt taaaagaaaa ggggggactg gaagggctaa ttcactccca
     3901 acgaagacaa gatatccttg atctgtggat ctaccacaca caaggctact tccctgattg
     3961 gcagaactac acaccagggc cagggatcag atatccactg acctttggat ggtgctacaa
     4021 gctagtacca gttgagcaag agaaggtaga agaagccaat gaaggagaga acacccgctt
     4081 gttacaccct gtgagcctgc atgggatgga tgacccggag agagaagtat tagagtggag
     4141 gtttgacagc cgcctagcat ttcatcacat ggcccgagag ctgcatccgg actgtactgg
     4201 gtctctctgg ttagaccaga tctgagcctg ggagctctct ggctaactag ggaacccact
     4261 gcttaagcct caataaagct tgccttgagt gcttcaagta gtgtgtgccc gtctgttgtg
     4321 tgactctggt aactagagat ccctcagacc cttttagtca gtgtggaaaa tctctagcag
     4381 ggcccgttta aacccgctga tcagcctcga ctgtgccttc tagttgccag ccatctgttg
     4441 tttgcccctc ccccgtgcct tccttgaccc tggaaggtgc cactcccact gtcctttcct
     4501 aataaaatga ggaaattgca tcgcattgtc tgagtaggtg tcattctatt ctggggggtg
     4561 gggtggggca ggacagcaag ggggaggatt gggaagacaa tagcaggcat gctggggatg
     4621 cggtgggctc tatggcttct gaggcggaaa gaaccagctg gggctctagg gggtatcccc
     4681 acgcgccctg tagcggcgca ttaagcgcgg cgggtgtggt ggttacgcgc agcgtgaccg
     4741 ctacacttgc cagcgcccta gcgcccgctc ctttcgcttt cttcccttcc tttctcgcca
     4801 cgttcgccgg ctttccccgt caagctctaa atcgggggct ccctttaggg ttccgattta
     4861 gtgctttacg gcacctcgac cccaaaaaac ttgattaggg tgatggttca cgtagtgggc
     4921 catcgccctg atagacggtt tttcgccctt tgacgttgga gtccacgttc tttaatagtg
     4981 gactcttgtt ccaaactgga acaacactca accctatctc ggtctattct tttgatttat
     5041 aagggatttt gccgatttcg gcctattggt taaaaaatga gctgatttaa caaaaattta
     5101 acgcgaatta attctgtgga atgtgtgtca gttagggtgt ggaaagtccc caggctcccc
     5161 agcaggcaga agtatgcaaa gcatgcatct caattagtca gcaaccaggt gtggaaagtc
     5221 cccaggctcc ccagcaggca gaagtatgca aagcatgcat ctcaattagt cagcaaccat
     5281 agtcccgccc ctaactccgc ccatcccgcc cctaactccg cccagttccg cccattctcc
     5341 gccccatggc tgactaattt tttttattta tgcagaggcc gaggccgcct ctgcctctga
     5401 gctattccag aagtagtgag gaggcttttt tggaggccta ggcttttgca aaaagctccc
     5461 gggagcttgt atatccattt tcggatctga tcagcacgtg ttgacaatta atcatcggca
     5521 tagtatatcg gcatagtata atacgacaag gtgaggaact aaaccatggc caagttgacc
     5581 agtgccgttc cggtgctcac cgcgcgcgac gtcgccggag cggtcgagtt ctggaccgac
     5641 cggctcgggt tctcccggga cttcgtggag gacgacttcg ccggtgtggt ccgggacgac
     5701 gtgaccctgt tcatcagcgc ggtccaggac caggtggtgc cggacaacac cctggcctgg
     5761 gtgtgggtgc gcggcctgga cgagctgtac gccgagtggt cggaggtcgt gtccacgaac
     5821 ttccgggacg cctccgggcc ggccatgacc gagatcggcg agcagccgtg ggggcgggag
     5881 ttcgccctgc gcgacccggc cggcaactgc gtgcacttcg tggccgagga gcaggactga
     5941 cacgtgctac gagatttcga ttccaccgcc gccttctatg aaaggttggg cttcggaatc
     6001 gttttccggg acgccggctg gatgatcctc cagcgcgggg atctcatgct ggagttcttc
     6061 gcccacccca acttgtttat tgcagcttat aatggttaca aataaagcaa tagcatcaca
     6121 aatttcacaa ataaagcatt tttttcactg cattctagtt gtggtttgtc caaactcatc
     6181 aatgtatctt atcatgtctg tataccgtcg acctctagct agagcttggc gtaatcatgg
     6241 tcatagctgt ttcctgtgtg aaattgttat ccgctcacaa ttccacacaa catacgagcc
     6301 ggaagcataa agtgtaaagc ctggggtgcc taatgagtga gctaactcac attaattgcg
     6361 ttgcgctcac tgcccgcttt ccagtcggga aacctgtcgt gccagctgca ttaatgaatc
     6421 ggccaacgcg cggggagagg cggtttgcgt attgggcgct cttccgcttc ctcgctcact
     6481 gactcgctgc gctcggtcgt tcggctgcgg cgagcggtat cagctcactc aaaggcggta
     6541 atacggttat ccacagaatc aggggataac gcaggaaaga acatgtgagc aaaaggccag
     6601 caaaaggcca ggaaccgtaa aaaggccgcg ttgctggcgt ttttccatag gctccgcccc
     6661 cctgacgagc atcacaaaaa tcgacgctca agtcagaggt ggcgaaaccc gacaggacta
     6721 taaagatacc aggcgtttcc ccctggaagc tccctcgtgc gctctcctgt tccgaccctg
     6781 ccgcttaccg gatacctgtc cgcctttctc ccttcgggaa gcgtggcgct ttctcatagc
     6841 tcacgctgta ggtatctcag ttcggtgtag gtcgttcgct ccaagctggg ctgtgtgcac
     6901 gaaccccccg ttcagcccga ccgctgcgcc ttatccggta actatcgtct tgagtccaac
     6961 ccggtaagac acgacttatc gccactggca gcagccactg gtaacaggat tagcagagcg
     7021 aggtatgtag gcggtgctac agagttcttg aagtggtggc ctaactacgg ctacactaga
     7081 agaacagtat ttggtatctg cgctctgctg aagccagtta ccttcggaaa aagagttggt
     7141 agctcttgat ccggcaaaca aaccaccgct ggtagcggtg gtttttttgt ttgcaagcag
     7201 cagattacgc gcagaaaaaa aggatctcaa gaagatcctt tgatcttttc tacggggtct
     7261 gacgctcagt ggaacgaaaa ctcacgttaa gggattttgg tcatgagatt atcaaaaagg
     7321 atcttcacct agatcctttt aaattaaaaa tgaagtttta aatcaatcta aagtatatat
     7381 gagtaaactt ggtctgacag ttaccaatgc ttaatcagtg aggcacctat ctcagcgatc
     7441 tgtctatttc gttcatccat agttgcctga ctccccgtcg tgtagataac tacgatacgg
     7501 gagggcttac catctggccc cagtgctgca atgataccgc gagacccacg ctcaccggct
     7561 ccagatttat cagcaataaa ccagccagcc ggaagggccg agcgcagaag tggtcctgca
     7621 actttatccg cctccatcca gtctattaat tgttgccggg aagctagagt aagtagttcg
     7681 ccagttaata gtttgcgcaa cgttgttgcc attgctacag gcatcgtggt gtcacgctcg
     7741 tcgtttggta tggcttcatt cagctccggt tcccaacgat caaggcgagt tacatgatcc
     7801 cccatgttgt gcaaaaaagc ggttagctcc ttcggtcctc cgatcgttgt cagaagtaag
     7861 ttggccgcag tgttatcact catggttatg gcagcactgc ataattctct tactgtcatg
     7921 ccatccgtaa gatgcttttc tgtgactggt gagtactcaa ccaagtcatt ctgagaatag
     7981 tgtatgcggc gaccgagttg ctcttgcccg gcgtcaatac gggataatac cgcgccacat
     8041 agcagaactt taaaagtgct catcattgga aaacgttctt cggggcgaaa actctcaagg
     8101 atcttaccgc tgttgagatc cagttcgatg taacccactc gtgcacccaa ctgatcttca
     8161 gcatctttta ctttcaccag cgtttctggg tgagcaaaaa caggaaggca aaatgccgca
     8221 aaaaagggaa taagggcgac acggaaatgt tgaatactca tactcttcct ttttcaatat
     8281 tattgaagca tttatcaggg ttattgtctc atgagcggat acatatttga atgtatttag
     8341 aaaaataaac aaataggggt tccgcgcaca tttccccgaa aagtgccacc tgac
//
