# Supplementary material for: An endoribonuclease-based feedforward controller for decoupling resource-limited genetic modules in mammalian cells
Source: Nat Commun. 2020 Nov 10;11:5690. doi: 10.1038/s41467-020-19126-9 (PMC7656454; doi:10.1038/s41467-020-19126-9)
Supplement: Supplementary file 4 — Source Data [file 41467_2020_19126_MOESM4_ESM.zip › Source Data/Plasmids/Backbones/S1-2.gb]

LOCUS       S1-2                    3191 bp ds-DNA     circular     29-JUN-2018
DEFINITION  pL1 Backbone, Gibson Seqs 1-2, [AmpR, RFP, BsaI].
ACCESSION   urn.local.jones.25-ce6nfhe
KEYWORDS    .
SOURCE      .
  ORGANISM  .
COMMENT     ApEinfo:methylated:1.
FEATURES             Location/Qualifiers
     misc_feature    complement(5..23)
                     /Sequence="AGCGTGAGACCATTACCGC"
                     /Hairpin_Tm="None"
                     /Tm="60.2"
                     /Self_Dimer_Tm="None"
                     /%GC="57.9"
                     /created_by="primer3"
                     /label="RJ_00344Ra"
                     /note="Geneious type: primer_bind_reverse"
     protein_bind    13..18
                     /created_by="User"
                     /label="BsaI Bind"
     misc_feature    13..18
                     /Recognition_pattern="GGTCTC(1/5)"
                     /annotation_group="GGTCTC"
                     /label="BsaI"
                     /note="Geneious type: restriction site"
     Gg_overhang     20..23
                     /created_by="User"
                     /label="pL0 T"
     Gibson_Overhang 24..68
                     /created_by="User"
                     /modified_by="User"
                     /label="pL1 S2"
     primer_bind     24..49
                     /Sequence="GGTGCGTTTTTATGCTTGTAGTATTG"
                     /Hairpin_Tm="None"
                     /Tm="59.7"
                     /Self_Dimer_Tm="None"
                     /%GC="38.5"
                     /created_by="primer3"
                     /Extension="TAATGGTCTCACGCTCAACTGAGAC"
                     /modified_by="User"
                     /label="RJ_00342Fa"
     primer_bind     24..49
                     /Sequence="GGTGCGTTTTTATGCTTGTAGTATTG"
                     /Hairpin_Tm="None"
                     /Tm="59.7"
                     /Self_Dimer_Tm="None"
                     /%GC="38.5"
                     /created_by="primer3"
                     /Extension="TAATGGTCTCACGCTCTCCTGAGAC"
                     /modified_by="User"
                     /label="RJ_00342Fb"
     primer_bind     24..56
                     /Mismatches=0
                     /Extension="CGGTAATGGTCTCACTCCCGCTGAAGAGC"
                     /created_by="primer3"
                     /annotation_group="1201417790928712835511e7-5eed-4355-a367
                     -d9ac39265219"
                     /%GC="33.3"
                     /Tm="62.2"
                     /Hairpin_Tm="None"
                     /Self_Dimer_Tm="None"
                     /Sequence="GGTGCGTTTTTATGCTTGTAGTATTGTATAATG"
                     /label="RJ_00429Fb"
     primer_bind     24..56
                     /Mismatches=0
                     /Extension="CGGTAATGGTCTCACGCTCGCTGAAGAGC"
                     /created_by="primer3"
                     /annotation_group="1201417855685792bf62631f-9ef0-459d-8d17
                     -41052b602062"
                     /%GC="33.3"
                     /Tm="62.2"
                     /Hairpin_Tm="None"
                     /Self_Dimer_Tm="None"
                     /Sequence="GGTGCGTTTTTATGCTTGTAGTATTGTATAATG"
                     /label="RJ_00429Fa"
     misc_feature    77..94
                     /Recognition_pattern="TAGGGATAACAGGGTAAT(-9/-13)"
                     /annotation_group="TAGGGATAACAGGGTAAT"
                     /label="I-SceI"
                     /note="Geneious type: restriction site"
     misc_feature    complement(88..109)
                     /Sequence="CGTGCAGGGCAAGATATTACCC"
                     /Hairpin_Tm="41.5"
                     /Tm="61.4"
                     /Self_Dimer_Tm="None"
                     /%GC="54.5"
                     /created_by="primer3"
                     /Extension="CAGATGGTCTC"
                     /modified_by="User"
                     /label="RJ_00139Ra"
                     /note="Geneious type: primer_bind_reverse"
     misc_feature    complement(89..109)
                     /Sequence="CGTGCAGGGCAAGATATTACC"
                     /Hairpin_Tm="41.5"
                     /Tm="59.1"
                     /Self_Dimer_Tm="None"
                     /%GC="52.4"
                     /created_by="primer3"
                     /label="RJ_00303Ra"
                     /note="Geneious type: primer_bind_reverse"
     Gg_overhang     105..108
                     /created_by="User"
                     /label="Ins 1"
     primer_bind     109..128
                     /Sequence="GAATACCAGCGACCCCTTGC"
                     /Hairpin_Tm="None"
                     /Tm="61.1"
                     /Self_Dimer_Tm="None"
                     /%GC="60.0"
                     /created_by="primer3"
                     /Extension="CAGATGGTCTCACA"
                     /modified_by="User"
                     /label="RJ_00139Fb"
     rep_origin      115..224
                     /ApEinfo_fwdcolor="cyan"
                     /ApEinfo_revcolor="green"
                     /ApEinfo_graphicformat="arrow_data {{0 1 2 0 0 -1} {} 0}
                     width 5 offset 0"
                     /label="RK2 trfa"
     misc_feature    complement(221..240)
                     /created_by="User"
                     /Sequence="CCTGGCAGATCCTAGATGTG"
                     /label="JH1030R"
                     /note="Geneious type: primer_bind_reverse"
     rep_origin      complement(252..934)
                     /ApEinfo_fwdcolor="gray50"
                     /ApEinfo_revcolor="gray50"
                     /ApEinfo_graphicformat="arrow_data {{0 1 2 0 0 -1} {} 0}
                     width 5 offset 0"
                     /label="ColE1 origin"
     misc_feature    523..528
                     /Recognition_pattern="G^TGCAC"
                     /annotation_group="GTGCAC"
                     /label="ApaLI"
                     /note="Geneious type: restriction site"
     misc_feature    620..628
                     /Recognition_pattern="CAGNNN^CTG"
                     /annotation_group="CAGNNNCTG"
                     /label="AlwNI"
                     /note="Geneious type: restriction site"
     primer_bind     941..964
                     /Sequence="CAAAAAGGATCTTCACCTAGATCC"
                     /Hairpin_Tm="48.0"
                     /Tm="57.1"
                     /Self_Dimer_Tm="20.1"
                     /%GC="41.7"
                     /created_by="primer3"
                     /label="RJ_00303Fa"
     CDS             complement(1029..1889)
                     /created_by="User"
                     /label="AmpR"
     primer_bind     1720..1740
                     /created_by="User"
                     /Sequence="CTCTCAAGGATCTTACCGCTG"
                     /label="JH1030F"
     misc_feature    1769..1774
                     /Recognition_pattern="G^TGCAC"
                     /annotation_group="GTGCAC"
                     /label="ApaLI"
                     /note="Geneious type: restriction site"
     motif           complement(1890..1903)
                     /created_by="User"
                     /label="RBS"
     misc_feature    complement(1931..1959)
                     /created_by="User"
                     /label="pAmp"
                     /note="Geneious type: promoter_prokaryotic"
     misc_feature    complement(1978..1997)
                     /Sequence="GTGCGCGGAACCCCTATTTG"
                     /Hairpin_Tm="None"
                     /Tm="62.0"
                     /Self_Dimer_Tm="None"
                     /%GC="60.0"
                     /created_by="primer3"
                     /Extension="CAGATGGTCTCTGAAGAATAGGAACTTC"
                     /modified_by="User"
                     /label="RJ_00139Rb"
                     /note="Geneious type: primer_bind_reverse"
     primer_bind     1997..2014
                     /Sequence="CGAATTGGCCAGCGCTGC"
                     /Hairpin_Tm="34.4"
                     /Tm="62.8"
                     /Self_Dimer_Tm="24.9"
                     /%GC="66.7"
                     /created_by="primer3"
                     /Extension="CAGATGGTCTC"
                     /modified_by="User"
                     /label="RJ_00139Fa"
     Gg_overhang     1998..2001
                     /created_by="User"
                     /label="Ins 7"
     primer_bind     2008..2028
                     /created_by="User"
                     /Sequence="GCGCTGCATTACCCTGTTATC"
                     /label="RJ_00304Fa"
     misc_feature    complement(2015..2032)
                     /Recognition_pattern="TAGGGATAACAGGGTAAT(-9/-13)"
                     /annotation_group="TAGGGATAACAGGGTAAT"
                     /label="I-SceI"
                     /note="Geneious type: restriction site"
     Gibson_Overhang 2036..2080
                     /created_by="User"
                     /modified_by="User"
                     /label="pL1 S1"
     misc_feature    complement(2056..2080)
                     /Sequence="GGCACAGTCAATGAAGTTTGAAAAC"
                     /Hairpin_Tm="37.4"
                     /Tm="60.0"
                     /Self_Dimer_Tm="None"
                     /%GC="40.0"
                     /created_by="primer3"
                     /Extension="ATACGGTCTCACTCCTGAGAC"
                     /modified_by="User"
                     /label="RJ_00342Ra"
                     /note="Geneious type: primer_bind_reverse"
     misc_feature    complement(2056..2080)
                     /Sequence="GGCACAGTCAATGAAGTTTGAAAAC"
                     /Hairpin_Tm="37.4"
                     /Tm="60.0"
                     /Self_Dimer_Tm="None"
                     /%GC="40.0"
                     /created_by="primer3"
                     /Extension="ATACGGTCTCACTCCCAACTGAGAC"
                     /modified_by="User"
                     /label="RJ_00342Rb"
                     /note="Geneious type: primer_bind_reverse"
     misc_feature    complement(2056..2080)
                     /Mismatches=0
                     /Extension="GTGATACGGTCTCACGCTGGTTGAAGAGC"
                     /created_by="primer3"
                     /annotation_group="12014176591489867a583ee5-33bd-4882-99b8
                     -32b3397faaa1"
                     /%GC="40.0"
                     /Tm="60.0"
                     /Hairpin_Tm="37.4"
                     /Self_Dimer_Tm="None"
                     /Sequence="GGCACAGTCAATGAAGTTTGAAAAC"
                     /label="RJ_00429Rb"
                     /note="Geneious type: primer_bind_reverse"
     misc_feature    complement(2056..2080)
                     /Mismatches=0
                     /Extension="GTGATACGGTCTCACTCCGGTTGAAGAGC"
                     /created_by="primer3"
                     /annotation_group="1201417732691170e9b086da-fc83-4fa7-ad03
                     -df956686a454"
                     /%GC="40.0"
                     /Tm="60.0"
                     /Hairpin_Tm="37.4"
                     /Self_Dimer_Tm="None"
                     /Sequence="GGCACAGTCAATGAAGTTTGAAAAC"
                     /label="RJ_00429Ra"
                     /note="Geneious type: primer_bind_reverse"
     Gg_overhang     2081..2084
                     /created_by="User"
                     /label="pL0 I"
     primer_bind     2081..2101
                     /Sequence="GGAGTGAGACCGTATCACGAG"
                     /Hairpin_Tm="49.2"
                     /Tm="59.7"
                     /Self_Dimer_Tm="18.2"
                     /%GC="57.1"
                     /created_by="primer3"
                     /label="RJ_00344Fa"
     primer_bind     2084..2103
                     /Mismatches=0
                     /created_by="primer3"
                     /annotation_group="12014175954282481717da08-a794-4d25-9f5e
                     -5849295a78f6"
                     /%GC="60.0"
                     /Tm="60.2"
                     /Hairpin_Tm="46.5"
                     /Self_Dimer_Tm="12.3"
                     /Sequence="GTGAGACCGTATCACGAGGC"
                     /label="RJ_00430Fa"
     protein_bind    complement(2086..2091)
                     /created_by="User"
                     /label="BsaI Bind"
     misc_feature    complement(2086..2091)
                     /Recognition_pattern="GGTCTC(1/5)"
                     /annotation_group="GGTCTC"
                     /label="BsaI"
                     /note="Geneious type: restriction site"
     misc_feature    2153..2158
                     /Recognition_pattern="G^AATTC"
                     /annotation_group="GAATTC"
                     /label="EcoRI"
                     /note="Geneious type: restriction site"
     misc_feature    2168..2173
                     /Recognition_pattern="T^CTAGA"
                     /annotation_group="TCTAGA"
                     /label="XbaI"
                     /note="Geneious type: restriction site"
     motif           2233..2254
                     /created_by="User"
                     /label="RBS"
     CDS             2255..2932
                     /ApEinfo_fwdcolor="#ff6666"
                     /ApEinfo_revcolor="green"
                     /ApEinfo_graphicformat="arrow_data {{0 1 2 0 0 -1} {} 0}
                     width 5 offset 0"
                     /modified_by="User"
                     /label="RFP"
     misc_feature    2267..2272
                     /Recognition_pattern="GAAGAC(2/6)"
                     /annotation_group="GAAGAC"
                     /label="BbsI"
                     /note="Geneious type: restriction site"
     misc_feature    2552..2557
                     /Recognition_pattern="GAAGAC(2/6)"
                     /annotation_group="GAAGAC"
                     /label="BbsI"
                     /note="Geneious type: restriction site"
     misc_feature    2673..2678
                     /Recognition_pattern="C^CATGG"
                     /annotation_group="CCATGG"
                     /label="NcoI"
                     /note="Geneious type: restriction site"
     misc_feature    2711..2716
                     /Recognition_pattern="GAAGAC(2/6)"
                     /annotation_group="GAAGAC"
                     /label="BbsI"
                     /note="Geneious type: restriction site"
     misc_feature    2870..2875
                     /Recognition_pattern="GAAGAC(2/6)"
                     /annotation_group="GAAGAC"
                     /label="BbsI"
                     /note="Geneious type: restriction site"
     rRNA            2968..3048
                     /created_by="User"
                     /label="5S rRNA"
     misc_feature    3099..3104
                     /Recognition_pattern="A^CTAGT"
                     /annotation_group="ACTAGT"
                     /label="SpeI"
                     /note="Geneious type: restriction site"
     misc_feature    3106..3111
                     /Recognition_pattern="G^GATCC"
                     /annotation_group="GGATCC"
                     /label="BamHI"
                     /note="Geneious type: restriction site"
     misc_feature    complement(3191..20)
                     /Mismatches=0
                     /created_by="primer3"
                     /annotation_group="120141756019192233819df1-5b3d-45d6-9775
                     -1bd2827064b5"
                     /%GC="52.4"
                     /Tm="59.3"
                     /Hairpin_Tm="None"
                     /Self_Dimer_Tm="None"
                     /Sequence="GTGAGACCATTACCGCCTTTG"
                     /label="RJ_00430Ra"
                     /note="Geneious type: primer_bind_reverse"
ORIGIN      
        1 aaaggcggta atggtctcac gctggtgcgt ttttatgctt gtagtattgt ataatgtttt
       61 taagatcctt aattaatagg gataacaggg taatatcttg ccctgcacga ataccagcga
      121 ccccttgccc aaatacttgc cgtgggcctc ggcctgagag ccaaaacact tgatgcggaa
      181 gaagtcggtg cgctcctgct tgtcgccggc atcgttgcgc cacatctagg atctgccagg
      241 aaccgtaaaa aggccgcgtt gctggcgttt ttccataggc tccgcccccc tgacgagcat
      301 cacaaaaatc gacgctcaag tcagaggtgg cgaaacccga caggactata aagataccag
      361 gcgtttcccc ctggaagctc cctcgtgcgc tctcctgttc cgaccctgcc gcttaccgga
      421 tacctgtccg cctttctccc ttcgggaagc gtggcgcttt ctcatagctc acgctgtagg
      481 tatctcagtt cggtgtaggt cgttcgctcc aagctgggct gtgtgcacga accccccgtt
      541 cagcccgacc gctgcgcctt atccggtaac tatcgtcttg agtccaaccc ggtaagacac
      601 gacttatcgc cactggcagc agccactggt aacaggatta gcagagcgag gtatgtaggc
      661 ggtgctacag agttcttgaa gtggtggcct aactacggct acactagaag gacagtattt
      721 ggtatctgcg ctctgctgaa gccagttacc ttcggaaaaa gagttggtag ctcttgatcc
      781 ggcaaacaaa ccaccgctgg tagcggtggt ttttttgttt gcaagcagca gattacgcgc
      841 agaaaaaaag gatctcaaga agatcctttg atcttttcta cggggtctga cgctcagtgg
      901 aacgaaaact cacgttaagg gattttggtc atgagattat caaaaaggat cttcacctag
      961 atccttttaa attaaaaatg aagttttaaa tcaatctaaa gtatatatga gtaaacttgg
     1021 tctgacagtt accaatgctt aatcagtgag gcacctatct cagcgatctg tctatttcgt
     1081 tcatccatag ttgcctgact ccccgtcgtg tagataacta cgatacggga gggcttacca
     1141 tctggcccca gtgctgcaat gataccgcga gaaccacgct caccggctcc agatttatca
     1201 gcaataaacc agccagccgg aagggccgag cgcagaagtg gtcctgcaac tttatccgcc
     1261 tccatccagt ctattaattg ttgccgggaa gctagagtaa gtagttcgcc agttaatagt
     1321 ttgcgcaacg ttgttgccat tgctacaggc atcgtggtgt cacgctcgtc gtttggtatg
     1381 gcttcattca gctccggttc ccaacgatca aggcgagtta catgatcccc catgttgtgc
     1441 aaaaaagcgg ttagctcctt cggtcctccg atcgttgtca gaagtaagtt ggccgcagtg
     1501 ttatcactca tggttatggc agcactgcat aattctctta ctgtcatgcc atccgtaaga
     1561 tgcttttctg tgactggtga gtactcaacc aagtcattct gagaatagtg tatgcggcga
     1621 ccgagttgct cttgcccggc gtcaatacgg gataataccg cgccacatag cagaacttta
     1681 aaagtgctca tcattggaaa acgttcttcg gggcgaaaac tctcaaggat cttaccgctg
     1741 ttgagatcca gttcgatgta acccactcgt gcacccaact gatcttcagc atcttttact
     1801 ttcaccagcg tttctgggtg agcaaaaaca ggaaggcaaa atgccgcaaa aaagggaata
     1861 agggcgacac ggaaatgttg aatactcata ctcttccttt ttcaatatta ttgaagcatt
     1921 tatcagggtt attgtctcat gagcggatac atatttgaat gtatttagaa aaataaacaa
     1981 ataggggttc cgcgcacgaa ttggccagcg ctgcattacc ctgttatccc taaccggttt
     2041 accgagctct tattggtttt caaacttcat tgactgtgcc ggagtgagac cgtatcacga
     2101 ggcagaattt cagataaaaa aaatccttag ctttcgctaa ggatgatttc tggaattcgc
     2161 ggccgcttct agagtcccta tcagtgatag agattgacat ccctatcagt gatagagata
     2221 ctgagcacta ctagagaaag aggagaaata ctagatggct tcctccgaag acgttatcaa
     2281 agagttcatg cgtttcaaag ttcgtatgga aggttccgtt aacggtcacg agttcgaaat
     2341 cgaaggtgaa ggtgaaggtc gtccgtacga aggtacccag accgctaaac tgaaagttac
     2401 caaaggtggt ccgctgccgt tcgcttggga catcctgtcc ccgcagttcc agtacggttc
     2461 caaagcttac gttaaacacc cggctgacat cccggactac ctgaaactgt ccttcccgga
     2521 aggtttcaaa tgggaacgtg ttatgaactt cgaagacggt ggtgttgtta ccgttaccca
     2581 ggactcctcc ctgcaagacg gtgagttcat ctacaaagtt aaactgcgtg gtaccaactt
     2641 cccgtccgac ggtccggtta tgcagaaaaa aaccatgggt tgggaagctt ccaccgaacg
     2701 tatgtacccg gaagacggtg ctctgaaagg tgaaatcaaa atgcgtctga aactgaaaga
     2761 cggtggtcac tacgacgctg aagttaaaac cacctacatg gctaaaaaac cggttcagct
     2821 gccgggtgct tacaaaaccg acatcaaact ggacatcacc tcccacaacg aagactacac
     2881 catcgttgaa cagtacgaac gtgctgaagg tcgtcactcc accggtgctt aataacgctg
     2941 atagtgctag tgtagatcgc tactagagcc aggcatcaaa taaaacgaaa ggctcagtcg
     3001 aaagactggg cctttcgttt tatctgttgt ttgtcggtga acgctctcta ctagagtcac
     3061 actggctcac cttcgggtgg gcctttctgc gtttatatac tagtaggatc ctaactcgac
     3121 gtgcaggctt cctcgctcac tgactcgctg cgctcggtcg ttcggctgcg gcgagcggta
     3181 tcagctcact c
//
