# Supplementary material for: An endoribonuclease-based feedforward controller for decoupling resource-limited genetic modules in mammalian cells
Source: Nat Commun. 2020 Nov 10;11:5690. doi: 10.1038/s41467-020-19126-9 (PMC7656454; doi:10.1038/s41467-020-19126-9)
Supplement: Supplementary file 4 — Source Data [file 41467_2020_19126_MOESM4_ESM.zip › Source Data/Plasmids/Backbones/ST2-3.gb]

LOCUS       ST2-3                   3213 bp ds-DNA     circular     26-JUN-2018
DEFINITION  pL1 Backbone, Gibson Seqs 2-3, SapI Seqs T2-3 [AmpR, RFP, BsaI].
ACCESSION   urn.local.jones.2g-ce6nfhh
KEYWORDS    .
SOURCE      .
  ORGANISM  .
COMMENT     ApEinfo:methylated:1.
FEATURES             Location/Qualifiers
     Gibson_Overhang 6..20
                     /created_by="User"
                     /label="Infusion"
     protein_bind    13..18
                     /created_by="User"
                     /label="BsaI Bind"
     misc_feature    13..18
                     /Recognition_pattern="GGTCTC(1/5)"
                     /annotation_group="GGTCTC"
                     /label="BsaI"
                     /note="Geneious type: restriction site"
     Gg_overhang     20..23
                     /created_by="User"
                     /label="pL0 T"
     Gg_overhang     24..26
                     /created_by="User"
                     /label="pL1 T3"
     protein_bind    complement(28..34)
                     /created_by="User"
                     /label="SapI Bind"
     misc_feature    complement(28..34)
                     /Recognition_pattern="GCTCTTC(1/4)"
                     /annotation_group="GCTCTTC"
                     /label="SapI"
                     /note="Geneious type: restriction site"
     Gibson_Overhang 35..79
                     /created_by="User"
                     /modified_by="User"
                     /label="pL1 S3"
     primer_bind     35..62
                     /Mismatches=0
                     /Extension="CGGTAATGGTCTCACGCTTACTGAAGAGC"
                     /created_by="primer3"
                     /annotation_group="1201045879010358a29e58da-eb03-45fd-b7fa
                     -3d24dfcb7238"
                     /%GC="42.9"
                     /Tm="60.6"
                     /Hairpin_Tm="43.2"
                     /Self_Dimer_Tm="None"
                     /Sequence="GGTCTAATACCCAATCTCTCGTCTTATC"
                     /label="RJ_00429Fc"
     misc_feature    88..105
                     /Recognition_pattern="TAGGGATAACAGGGTAAT(-9/-13)"
                     /annotation_group="TAGGGATAACAGGGTAAT"
                     /label="I-SceI"
                     /note="Geneious type: restriction site"
     rep_origin      126..235
                     /ApEinfo_fwdcolor="cyan"
                     /ApEinfo_revcolor="green"
                     /ApEinfo_graphicformat="arrow_data {{0 1 2 0 0 -1} {} 0}
                     width 5 offset 0"
                     /label="RK2 trfa"
     misc_feature    complement(232..251)
                     /Mismatches=0
                     /created_by="primer3"
                     /annotation_group="1201101278525228a1fe743b-6a26-4843-b4db
                     -51943d0b5b4c"
                     /%GC="55.0"
                     /Tm="57.2"
                     /Hairpin_Tm="36.6"
                     /Self_Dimer_Tm="17.9"
                     /Sequence="CCTGGCAGATCCTAGATGTG"
                     /label="JH1030R"
                     /note="Geneious type: primer_bind_reverse"
     rep_origin      complement(263..945)
                     /ApEinfo_fwdcolor="gray50"
                     /ApEinfo_revcolor="gray50"
                     /ApEinfo_graphicformat="arrow_data {{0 1 2 0 0 -1} {} 0}
                     width 5 offset 0"
                     /label="ColE1 origin"
     misc_feature    534..539
                     /Recognition_pattern="G^TGCAC"
                     /annotation_group="GTGCAC"
                     /label="ApaLI"
                     /note="Geneious type: restriction site"
     misc_feature    631..639
                     /Recognition_pattern="CAGNNN^CTG"
                     /annotation_group="CAGNNNCTG"
                     /label="AlwNI"
                     /note="Geneious type: restriction site"
     CDS             complement(1040..1900)
                     /created_by="User"
                     /label="AmpR"
     primer_bind     1731..1751
                     /Mismatches=0
                     /created_by="primer3"
                     /annotation_group="1201101220349394800f70ef-826f-417a-abc8
                     -1243df1d44be"
                     /%GC="52.4"
                     /Tm="57.9"
                     /Hairpin_Tm="34.7"
                     /Self_Dimer_Tm="None"
                     /Sequence="CTCTCAAGGATCTTACCGCTG"
                     /label="JH1030F"
     misc_feature    1780..1785
                     /Recognition_pattern="G^TGCAC"
                     /annotation_group="GTGCAC"
                     /label="ApaLI"
                     /note="Geneious type: restriction site"
     motif           complement(1901..1914)
                     /created_by="User"
                     /label="RBS"
     primer_bind     1935..1955
                     /Mismatches=0
                     /created_by="primer3"
                     /annotation_group="12011013363847645093becf-b196-4322-9a35
                     -f589dc0be9a5"
                     /%GC="47.6"
                     /Tm="56.4"
                     /Hairpin_Tm="None"
                     /Self_Dimer_Tm="13.2"
                     /Sequence="CAGGGTTATTGTCTCATGAGC"
                     /label="JH856R"
     misc_feature    complement(1942..1970)
                     /created_by="User"
                     /label="pAmp"
                     /note="Geneious type: promoter_prokaryotic"
     misc_feature    complement(2026..2043)
                     /Recognition_pattern="TAGGGATAACAGGGTAAT(-9/-13)"
                     /annotation_group="TAGGGATAACAGGGTAAT"
                     /label="I-SceI"
                     /note="Geneious type: restriction site"
     Gibson_Overhang 2047..2091
                     /created_by="User"
                     /modified_by="User"
                     /label="pL1 S2"
     misc_feature    complement(2051..2091)
                     /Sequence="GGATCTTAAAAACATTATACAATACTACAAGCATAAAAACG"
                     /Mismatches=0
                     /Extension="GTGATACGGTCTCACTCCGCGTGAAGAGC"
                     /annotation_group="20ef993c-0ec0-455d-8076-ee04442b8726"
                     /label="RJ_00429Rc"
                     /note="Geneious type: primer_bind_reverse"
     protein_bind    2092..2098
                     /created_by="User"
                     /label="SapI Bind"
     misc_feature    2092..2098
                     /Recognition_pattern="GCTCTTC(1/4)"
                     /annotation_group="GCTCTTC"
                     /label="SapI"
                     /note="Geneious type: restriction site"
     Gg_overhang     2100..2102
                     /created_by="User"
                     /modified_by="User"
                     /label="pL1 T2"
     Gg_overhang     2103..2106
                     /created_by="User"
                     /label="pL0 I"
     primer_bind     2106..2125
                     /Mismatches=0
                     /created_by="primer3"
                     /annotation_group="12010456393498878eea8380-b4a9-4a10-bc4b
                     -58398ac371a0"
                     /%GC="60.0"
                     /Tm="60.2"
                     /Hairpin_Tm="46.5"
                     /Self_Dimer_Tm="12.3"
                     /Sequence="GTGAGACCGTATCACGAGGC"
                     /label="RJ_00430Fa"
     Gibson_Overhang 2106..2120
                     /created_by="User"
                     /label="Infusion"
     protein_bind    complement(2108..2113)
                     /created_by="User"
                     /label="BsaI Bind"
     misc_feature    complement(2108..2113)
                     /Recognition_pattern="GGTCTC(1/5)"
                     /annotation_group="GGTCTC"
                     /label="BsaI"
                     /note="Geneious type: restriction site"
     primer_bind     2114..2135
                     /Mismatches=0
                     /created_by="primer3"
                     /annotation_group="1201101043495677c0df40fb-14af-4d9a-93f9
                     -fd5928212eab"
                     /%GC="45.5"
                     /Tm="57.2"
                     /Hairpin_Tm="None"
                     /Self_Dimer_Tm="None"
                     /Sequence="GTATCACGAGGCAGAATTTCAG"
                     /label="ca998"
     misc_feature    2175..2180
                     /Recognition_pattern="G^AATTC"
                     /annotation_group="GAATTC"
                     /label="EcoRI"
                     /note="Geneious type: restriction site"
     misc_feature    2190..2195
                     /Recognition_pattern="T^CTAGA"
                     /annotation_group="TCTAGA"
                     /label="XbaI"
                     /note="Geneious type: restriction site"
     motif           2255..2276
                     /created_by="User"
                     /label="RBS"
     CDS             2277..2954
                     /ApEinfo_fwdcolor="#ff6666"
                     /ApEinfo_revcolor="green"
                     /ApEinfo_graphicformat="arrow_data {{0 1 2 0 0 -1} {} 0}
                     width 5 offset 0"
                     /modified_by="User"
                     /label="RFP"
     misc_feature    2289..2294
                     /Recognition_pattern="GAAGAC(2/6)"
                     /annotation_group="GAAGAC"
                     /label="BbsI"
                     /note="Geneious type: restriction site"
     misc_feature    2574..2579
                     /Recognition_pattern="GAAGAC(2/6)"
                     /annotation_group="GAAGAC"
                     /label="BbsI"
                     /note="Geneious type: restriction site"
     misc_feature    2695..2700
                     /Recognition_pattern="C^CATGG"
                     /annotation_group="CCATGG"
                     /label="NcoI"
                     /note="Geneious type: restriction site"
     misc_feature    2733..2738
                     /Recognition_pattern="GAAGAC(2/6)"
                     /annotation_group="GAAGAC"
                     /label="BbsI"
                     /note="Geneious type: restriction site"
     misc_feature    2892..2897
                     /Recognition_pattern="GAAGAC(2/6)"
                     /annotation_group="GAAGAC"
                     /label="BbsI"
                     /note="Geneious type: restriction site"
     rRNA            2990..3070
                     /created_by="User"
                     /label="5S rRNA"
     misc_feature    3121..3126
                     /Recognition_pattern="A^CTAGT"
                     /annotation_group="ACTAGT"
                     /label="SpeI"
                     /note="Geneious type: restriction site"
     misc_feature    3128..3133
                     /Recognition_pattern="G^GATCC"
                     /annotation_group="GGATCC"
                     /label="BamHI"
                     /note="Geneious type: restriction site"
     misc_feature    complement(3193..3212)
                     /Mismatches=0
                     /created_by="primer3"
                     /annotation_group="1201101159368138b5cece7a-c92e-4695-8c57
                     -a56fc08b2972"
                     /%GC="60.0"
                     /Tm="62.3"
                     /Hairpin_Tm="43.2"
                     /Self_Dimer_Tm="16.5"
                     /Sequence="AGTGAGCTGATACCGCTCGC"
                     /label="JG_1.80"
                     /note="Geneious type: primer_bind_reverse"
     misc_feature    complement(3206..12)
                     /Mismatches=0
                     /created_by="primer3"
                     /annotation_group="12011011018040956e31c676-92e2-44fa-8afa
                     -c0cd32d6cfc1"
                     /%GC="50.0"
                     /Tm="58.3"
                     /Hairpin_Tm="None"
                     /Self_Dimer_Tm="None"
                     /Sequence="ATTACCGCCTTTGAGTGAGC"
                     /label="G00101"
                     /note="Geneious type: primer_bind_reverse"
     misc_feature    complement(3213..20)
                     /Mismatches=0
                     /created_by="primer3"
                     /annotation_group="12010455819085540d656864-792c-4ac2-a1fc
                     -a864c1e2982e"
                     /%GC="52.4"
                     /Tm="59.3"
                     /Hairpin_Tm="None"
                     /Self_Dimer_Tm="None"
                     /Sequence="GTGAGACCATTACCGCCTTTG"
                     /label="RJ_00430Ra"
                     /note="Geneious type: primer_bind_reverse"
ORIGIN      
        1 aaaggcggta atggtctcac gcttactgaa gagcggtcta atacccaatc tctcgtctta
       61 tccagatgtt ttatacgcct taattaatag ggataacagg gtaatatctt gccctgcacg
      121 aataccagcg accccttgcc caaatacttg ccgtgggcct cggcctgaga gccaaaacac
      181 ttgatgcgga agaagtcggt gcgctcctgc ttgtcgccgg catcgttgcg ccacatctag
      241 gatctgccag gaaccgtaaa aaggccgcgt tgctggcgtt tttccatagg ctccgccccc
      301 ctgacgagca tcacaaaaat cgacgctcaa gtcagaggtg gcgaaacccg acaggactat
      361 aaagatacca ggcgtttccc cctggaagct ccctcgtgcg ctctcctgtt ccgaccctgc
      421 cgcttaccgg atacctgtcc gcctttctcc cttcgggaag cgtggcgctt tctcatagct
      481 cacgctgtag gtatctcagt tcggtgtagg tcgttcgctc caagctgggc tgtgtgcacg
      541 aaccccccgt tcagcccgac cgctgcgcct tatccggtaa ctatcgtctt gagtccaacc
      601 cggtaagaca cgacttatcg ccactggcag cagccactgg taacaggatt agcagagcga
      661 ggtatgtagg cggtgctaca gagttcttga agtggtggcc taactacggc tacactagaa
      721 ggacagtatt tggtatctgc gctctgctga agccagttac cttcggaaaa agagttggta
      781 gctcttgatc cggcaaacaa accaccgctg gtagcggtgg tttttttgtt tgcaagcagc
      841 agattacgcg cagaaaaaaa ggatctcaag aagatccttt gatcttttct acggggtctg
      901 acgctcagtg gaacgaaaac tcacgttaag ggattttggt catgagatta tcaaaaagga
      961 tcttcaccta gatcctttta aattaaaaat gaagttttaa atcaatctaa agtatatatg
     1021 agtaaacttg gtctgacagt taccaatgct taatcagtga ggcacctatc tcagcgatct
     1081 gtctatttcg ttcatccata gttgcctgac tccccgtcgt gtagataact acgatacggg
     1141 agggcttacc atctggcccc agtgctgcaa tgataccgcg agaaccacgc tcaccggctc
     1201 cagatttatc agcaataaac cagccagccg gaagggccga gcgcagaagt ggtcctgcaa
     1261 ctttatccgc ctccatccag tctattaatt gttgccggga agctagagta agtagttcgc
     1321 cagttaatag tttgcgcaac gttgttgcca ttgctacagg catcgtggtg tcacgctcgt
     1381 cgtttggtat ggcttcattc agctccggtt cccaacgatc aaggcgagtt acatgatccc
     1441 ccatgttgtg caaaaaagcg gttagctcct tcggtcctcc gatcgttgtc agaagtaagt
     1501 tggccgcagt gttatcactc atggttatgg cagcactgca taattctctt actgtcatgc
     1561 catccgtaag atgcttttct gtgactggtg agtactcaac caagtcattc tgagaatagt
     1621 gtatgcggcg accgagttgc tcttgcccgg cgtcaatacg ggataatacc gcgccacata
     1681 gcagaacttt aaaagtgctc atcattggaa aacgttcttc ggggcgaaaa ctctcaagga
     1741 tcttaccgct gttgagatcc agttcgatgt aacccactcg tgcacccaac tgatcttcag
     1801 catcttttac tttcaccagc gtttctgggt gagcaaaaac aggaaggcaa aatgccgcaa
     1861 aaaagggaat aagggcgaca cggaaatgtt gaatactcat actcttcctt tttcaatatt
     1921 attgaagcat ttatcagggt tattgtctca tgagcggata catatttgaa tgtatttaga
     1981 aaaataaaca aataggggtt ccgcgcacga attggccagc gctgcattac cctgttatcc
     2041 ctaaccggtg cgtttttatg cttgtagtat tgtataatgt ttttaagatc cgctcttcac
     2101 gcggagtgag accgtatcac gaggcagaat ttcagataaa aaaaatcctt agctttcgct
     2161 aaggatgatt tctggaattc gcggccgctt ctagagtccc tatcagtgat agagattgac
     2221 atccctatca gtgatagaga tactgagcac tactagagaa agaggagaaa tactagatgg
     2281 cttcctccga agacgttatc aaagagttca tgcgtttcaa agttcgtatg gaaggttccg
     2341 ttaacggtca cgagttcgaa atcgaaggtg aaggtgaagg tcgtccgtac gaaggtaccc
     2401 agaccgctaa actgaaagtt accaaaggtg gtccgctgcc gttcgcttgg gacatcctgt
     2461 ccccgcagtt ccagtacggt tccaaagctt acgttaaaca cccggctgac atcccggact
     2521 acctgaaact gtccttcccg gaaggtttca aatgggaacg tgttatgaac ttcgaagacg
     2581 gtggtgttgt taccgttacc caggactcct ccctgcaaga cggtgagttc atctacaaag
     2641 ttaaactgcg tggtaccaac ttcccgtccg acggtccggt tatgcagaaa aaaaccatgg
     2701 gttgggaagc ttccaccgaa cgtatgtacc cggaagacgg tgctctgaaa ggtgaaatca
     2761 aaatgcgtct gaaactgaaa gacggtggtc actacgacgc tgaagttaaa accacctaca
     2821 tggctaaaaa accggttcag ctgccgggtg cttacaaaac cgacatcaaa ctggacatca
     2881 cctcccacaa cgaagactac accatcgttg aacagtacga acgtgctgaa ggtcgtcact
     2941 ccaccggtgc ttaataacgc tgatagtgct agtgtagatc gctactagag ccaggcatca
     3001 aataaaacga aaggctcagt cgaaagactg ggcctttcgt tttatctgtt gtttgtcggt
     3061 gaacgctctc tactagagtc acactggctc accttcgggt gggcctttct gcgtttatat
     3121 actagtagga tcctaactcg acgtgcaggc ttcctcgctc actgactcgc tgcgctcggt
     3181 cgttcggctg cggcgagcgg tatcagctca ctc
//
