# Supplementary material for: An endoribonuclease-based feedforward controller for decoupling resource-limited genetic modules in mammalian cells
Source: Nat Commun. 2020 Nov 10;11:5690. doi: 10.1038/s41467-020-19126-9 (PMC7656454; doi:10.1038/s41467-020-19126-9)
Supplement: Supplementary file 4 — Source Data [file 41467_2020_19126_MOESM4_ESM.zip › Source Data/Plasmids/Backbones/T3-XS.gb]

LOCUS       T3-XS                   2167 bp    DNA     circular UNA 15-AUG-2018
DEFINITION  pL1 Adaptor, SapI Seqs T3-X [SpecR].
ACCESSION   urn.local.jones.2s-ce6nfhk
VERSION     urn.local.jones.2s-ce6nfhk
KEYWORDS    .
SOURCE      
  ORGANISM  .
FEATURES             Location/Qualifiers
     protein_bind    41..46
                     /created_by="User"
                     /label="AatII (post-GG cut)"
     protein_bind    complement(41..46)
                     /created_by="User"
                     /label="AatII (post-GG cut)"
     misc_feature    107..130
                     /created_by="User"
                     /label="Pamp"
                     /note="Geneious type: Promoter_prokaryotic"
     misc_feature    complement(122..142)
                     /Mismatches=0
                     /created_by="primer3"
                     /annotation_group="4087851206982893dd8a419-f767-47bc-9458-
                     360833f05378"
                     /%GC="47.6"
                     /Tm="56.4"
                     /Hairpin_Tm="None"
                     /Self_Dimer_Tm="13.2"
                     /Sequence="CAGGGTTATTGTCTCATGAGC"
                     /label="JH856R"
                     /note="Geneious type: primer_bind_reverse"
     motif           163..175
                     /created_by="User"
                     /label="RBS"
     CDS             177..1187
                     /modified_by="User"
                     /label="Sm/Sp no DraIII (Streptomycin/Spectinomycin
                     Resistance)"
     misc_feature    complement(648..671)
                     /Mismatches=0
                     /created_by="primer3"
                     /annotation_group="9864204334111091effa536-86e8-4555-84ac-
                     340cbc60135f"
                     /%GC="45.8"
                     /Tm="60.3"
                     /Hairpin_Tm="36.5"
                     /Self_Dimer_Tm="4.8"
                     /Sequence="CACAACAATGGTGACTTCTACAGC"
                     /label="RJ_00189Ra"
                     /note="Geneious type: primer_bind_reverse"
     primer_bind     657..677
                     /Mismatches=0
                     /created_by="primer3"
                     /annotation_group="986420467903408a747c905-3426-4976-a34c-
                     8f71a4387369"
                     /%GC="52.4"
                     /Tm="60.6"
                     /Hairpin_Tm="None"
                     /Self_Dimer_Tm="27.4"
                     /Sequence="GTCACCATTGTTGTGCACGAC"
                     /label="RJ_00190Fa"
     rep_origin      complement(1282..1964)
                     /created_by="User"
                     /label="ColE1 Origin"
     rep_origin      1946
                     /label="ORI"
     primer_bind     2046..2065
                     /Mismatches=0
                     /created_by="primer3"
                     /annotation_group="408785053034991422a8ec5-9055-45ca-a161-
                     7a5d165e6052"
                     /%GC="50.0"
                     /Tm="58.3"
                     /Hairpin_Tm="None"
                     /Self_Dimer_Tm="None"
                     /Sequence="ATTACCGCCTTTGAGTGAGC"
                     /label="G00101"
     misc_feature    complement(2096..2112)
                     /Mismatches=0
                     /Extension="GATCAACCGATGGTCGTATGAAGAGC"
                     /created_by="primer3"
                     /annotation_group="7632710352264199c27708-e1a8-477e-8be8-f
                     dd0ffc1abea"
                     /%GC="64.7"
                     /Tm="60.1"
                     /Hairpin_Tm="None"
                     /Self_Dimer_Tm="18.7"
                     /Sequence="TCACTGACTCGCTGCGC"
                     /label="RJ_00431Rb"
                     /note="Geneious type: primer_bind_reverse"
     protein_bind    2113..2119
                     /created_by="User"
                     /label="SapI Bind"
     gg_overhang     2121..2123
                     /created_by="User"
                     /label="pL1 T3"
     misc_feature    2124..2130
                     /created_by="User"
                     /modified_by="User"
                     /label="fr Nluc"
     gibson_overhang 2124..2138
                     /created_by="User"
                     /modified_by="User"
                     /label="Infusion"
     misc_feature    complement(2131..2139)
                     /created_by="User"
                     /modified_by="User"
                     /label="fr Nluc"
     misc_feature    2140..2146
                     /created_by="User"
                     /modified_by="User"
                     /label="fr Nluc"
     gg_overhang     2147..2149
                     /created_by="User"
                     /Sequence="AGA"
                     /label="pL1 TX"
     protein_bind    complement(2151..2157)
                     /created_by="User"
                     /label="SapI Bind"
     primer_bind     2157..20
                     /Mismatches=0
                     /Extension="GACCATCGGTTGATCAGTTCGACAGATGAAGAG"
                     /created_by="primer3"
                     /annotation_group="7632706974054417c9b5cb-1979-4bfc-9f07-9
                     4ad7908e1dd"
                     /%GC="35.5"
                     /Tm="61.0"
                     /Hairpin_Tm="44.3"
                     /Self_Dimer_Tm="None"
                     /Sequence="CGTGATACGCCTATTTTTATAGGTTAATGTC"
                     /label="RJ_00431Fa"
ORIGIN      
        1 tatttttata ggttaatgtc atgataataa tggtttctta gacgtcaggt ggcacttttc
       61 ggggaaatgt gcgcggaacc cctatttgtt tatttttcta aatacattca aatatgtatc
      121 cgctcatgag acaataaccc tgataaatgc ttcaataata ttgaaaaagg aagagtatgc
      181 gctcacgcaa ctggtccaga accttgaccg aacgcagcgg tggtaacggc gcagtggcgg
      241 ttttcatggc ttgttatgac tgtttttttg gggtacagtc tatgcctcgg gcatccaagc
      301 agcaagcgcg ttacgccgtg ggtcgatgtt tgatgttatg gagcagcaac gatgttacgc
      361 agcagggcag tcgccctaaa acaaagttaa acatcatgag ggaagcggtg atcgccgaag
      421 tatcgactca actatcagag gtagttggcg tcatcgagcg ccatctcgaa ccgacgttgc
      481 tggccgtaca tttgtacggc tccgcagtgg atggcggcct gaagccacac agcgatattg
      541 atttgctggt tacggtgacc gtaaggcttg atgaaacaac gcggcgagct ttgatcaacg
      601 accttttgga aacttcggct tcccctggag agagcgagat tctccgcgct gtagaagtca
      661 ccattgttgt gcacgacgac atcattccgt ggcgttatcc agctaagcgc gaactgcaat
      721 ttggagaatg gcagcgcaat gacattcttg caggtatctt cgagccagcc acgatcgaca
      781 ttgatctggc tatcttgctg acaaaagcaa gagaacatag cgttgccttg gtaggtccag
      841 cggcggagga actctttgat ccggttcctg aacaggatct atttgaggcg ctaaatgaaa
      901 ccttaacgct atggaactcg ccgcccgact gggctggcga tgagcgaaat gtagtgctta
      961 cgttgtcccg catttggtac agcgcagtaa ccggcaaaat cgcgccgaag gatgtcgctg
     1021 ccgactgggc aatggagcgc ctgccggccc agtatcagcc cgtcatactt gaagctagac
     1081 aggcttatct tggacaagaa gaagatcgct tggcctcgcg cgcagatcag ttggaagaat
     1141 ttgtccatta cgtaaaaggc gagatcacca aggtagtcgg caaataactg tcagaccaag
     1201 tttactcata tatactttag attgatttaa aacttcattt ttaatttaaa aggatctagg
     1261 tgaagatcct ttttgataat ctcatgacca aaatccctta acgtgagttt tcgttccact
     1321 gagcgtcaga ccccgtagaa aagatcaaag gatcttcttg agatcctttt tttctgcgcg
     1381 taatctgctg cttgcaaaca aaaaaaccac cgctaccagc ggtggtttgt ttgccggatc
     1441 aagagctacc aactcttttt ccgaaggtaa ctggcttcag cagagcgcag ataccaaata
     1501 ctgtccttct agtgtagccg tagttaggcc accacttcaa gaactctgta gcaccgccta
     1561 catacctcgc tctgctaatc ctgttaccag tggctgctgc cagtggcgat aagtcgtgtc
     1621 ttaccgggtt ggactcaaga cgatagttac cggataaggc gcagcggtcg ggctgaacgg
     1681 ggggttcgtg cacacagccc agcttggagc gaacgaccta caccgaactg agatacctac
     1741 agcgtgagct atgagaaagc gccacgcttc ccgaagggag aaaggcggac aggtatccgg
     1801 taagcggcag ggtcggaaca ggagagcgca cgagggagct tccaggggga aacgcctggt
     1861 atctttatag tcctgtcggg tttcgccacc tctgacttga gcgtcgattt ttgtgatgct
     1921 cgtcaggggg gcggagccta tggaaaaacg ccagcaacgc ggccttttta cggttcctgg
     1981 ccttttgctg gccttttgct cacatgttct ttcctgcgtt atcccctgat tctgtggata
     2041 accgtattac cgcctttgag tgagctgata ccgctcgccg cagccgaacg accgagcgca
     2101 gcgagtcagt gagctcttca tacgaccatc ggttgatcag ttcgacagat gaagagcgtg
     2161 atacgcc
//
