# Supplementary material for: An endoribonuclease-based feedforward controller for decoupling resource-limited genetic modules in mammalian cells
Source: Nat Commun. 2020 Nov 10;11:5690. doi: 10.1038/s41467-020-19126-9 (PMC7656454; doi:10.1038/s41467-020-19126-9)
Supplement: Supplementary file 4 — Source Data [file 41467_2020_19126_MOESM4_ESM.zip › Source Data/Plasmids/Cloning/AG14883.gb]

LOCUS       AG14883                 9955 bp ds-DNA     circular SYN 10-SEP-2020
DEFINITION  pFUGW - CMV_5'LTR_Flap_hUBC_EGFP_WPRE_3'LTR_bGH.
ACCESSION
VERSION     .
KEYWORDS    pFUGW actual sequence (verified 12.10.2016).
SOURCE      
  ORGANISM  .
REFERENCE   1  (bases 1 to 9955)
  AUTHORS   .
  TITLE     Direct Submission
  JOURNAL   Exported Monday, Feb 6, 2017 from SnapGene Viewer 3.3.2
            http://www.snapgene.com
FEATURES             Location/Qualifiers
     source          1..9955
                     /organism="synthetic DNA construct"
                     /mol_type="other DNA"
     protein_bind    231..236
                     /created_by="User"
                     /label="MluI"
     source          <239..>834
                     /organism="synthetic DNA construct"
                     /mol_type="other DNA"
     promoter        240..835
                     /note="CMVp"
                     /note="CMV_immearly_promoter"
                     /modified_by="User"
                     /label="CMV IE promoter"
     enhancer        312..718
                     /note="CAG_enhancer"
     protein_bind    complement(351..356)
                     /created_by="User"
                     /Transferred_From="pRJ_00025"
                     /Transferred_Similarity="100.00%"
                     /label="SP1 Binding Site"
     protein_bind    complement(365..370)
                     /created_by="User"
                     /Transferred_From="pRJ_00025"
                     /Transferred_Similarity="100.00%"
                     /label="SP1 Binding Site"
     protein_bind    373..380
                     /created_by="User"
                     /Transferred_From="pRJ_00025"
                     /Transferred_Similarity="100.00%"
                     /label="CREB Response Element (CRE)"
     protein_bind    414..423
                     /created_by="User"
                     /Transferred_From="pRJ_00025"
                     /Transferred_Similarity="100.00%"
                     /label="NFkB Binding Site"
     protein_bind    426..433
                     /created_by="User"
                     /Transferred_From="pRJ_00025"
                     /Transferred_Similarity="100.00%"
                     /label="CREB Response Element (CRE)"
     protein_bind    509..516
                     /created_by="User"
                     /Transferred_From="pRJ_00025"
                     /Transferred_Similarity="100.00%"
                     /label="CREB Response Element (CRE)"
     protein_bind    565..574
                     /created_by="User"
                     /Transferred_From="pRJ_00025"
                     /Transferred_Similarity="100.00%"
                     /label="NFkB Binding Site"
     misc_feature    613..618
                     /Recognition_pattern="C^CATGG"
                     /annotation_group="CCATGG"
                     /label="NcoI"
                     /note="Geneious type: restriction site"
     protein_bind    662..668
                     /created_by="User"
                     /Transferred_From="pRJ_00025"
                     /Transferred_Similarity="100.00%"
                     /label="AP-1 Binding Site"
     protein_bind    670..679
                     /created_by="User"
                     /Transferred_From="pRJ_00025"
                     /Transferred_Similarity="100.00%"
                     /label="NFkB Binding Site"
     protein_bind    695..702
                     /created_by="User"
                     /Transferred_From="pRJ_00025"
                     /Transferred_Similarity="100.00%"
                     /label="CREB Response Element (CRE)"
     promoter        721..835
                     /created_by="User"
                     /modified_by="User"
                     /label="Minimal CMV"
     protein_bind    733..742
                     /created_by="User"
                     /Transferred_From="pRJ_00025"
                     /Transferred_Similarity="100.00%"
                     /label="NFkB Binding Site"
     protein_bind    complement(760..765)
                     /created_by="User"
                     /Transferred_From="pRJ_00025"
                     /Transferred_Similarity="100.00%"
                     /label="SP1 Binding Site"
     protein_bind    779..784
                     /created_by="User"
                     /Transferred_From="pRJ_00025"
                     /Transferred_Similarity="100.00%"
                     /label="SP1 Binding Site"
     promoter        807..813
                     /created_by="User"
                     /label="TATA Box"
     misc_RNA        835
                     /created_by="User"
                     /label="+1 Site"
     LTR             836..1015
                     /note="5'LTR"
                     /note="HIV-1_5_LTR"
                     /modified_by="User"
                     /label="HIV-1 5' LTR"
     5'UTR           836..2593
                     /created_by="User"
                     /label="5' Viral Features"
     5'UTR           836..1170
                     /created_by="User"
                     /label="HIV 5'UTR"
     protein_bind    836..841
                     /created_by="User"
                     /label="BsaI Bind"
     misc_RNA        1126..1170
                     /note="Psi"
     5'UTR           1171..2593
                     /note="5' Viral freatures"
                     /modified_by="User"
                     /label="HIV Flap"
     misc_feature    1171..1532
                     /created_by="User"
                     /label="Part of Gag peptide"
     source          <1171..>1532
                     /organism="synthetic DNA construct"
                     /mol_type="other DNA"
     misc_feature    1533..2390
                     /created_by="User"
                     /modified_by="User"
                     /label="Part of Env peptide"
     source          <1533..>2415
                     /organism="synthetic DNA construct"
                     /mol_type="other DNA"
     CDS             1558..2445
                     /created_by="User"
                     /modified_by="User"
                     /label="Putative CDS"
     misc_RNA        1680..1913
                     /note="RRE"
                     /modified_by="User"
     misc_feature    2416..2593
                     /created_by="User"
                     /label="Part of Pol peptide"
     source          <2416..>2593
                     /organism="synthetic DNA construct"
                     /mol_type="other DNA"
     misc_RNA        2444..2459
                     /note="cPPT"
     misc_feature    complement(2593..2616)
                     /Sequence="TGGAGCCGACACGGGTTAATTAAC"
                     /Hairpin_Tm="57.4"
                     /Tm="63.2"
                     /Self_Dimer_Tm="18.3"
                     /%GC="50.0"
                     /created_by="primer3"
                     /Extension="ATACGCGTCTCACTCC"
                     /modified_by="User"
                     /label="RJ_00245Ra"
                     /note="Geneious type: primer_bind_reverse"
     protein_bind    2594..2601
                     /created_by="User"
                     /label="PacI Bind"
     source          <2617..>3831
                     /organism="synthetic DNA construct"
                     /mol_type="other DNA"
     promoter        2617..3019
                     /vntifkey=29
                     /Transferred_From="pRJ_00027"
                     /Transferred_Similarity="100.00%"
                     /modified_by="User"
                     /label="hUBC Promoter"
     protein_bind    2633..2651
                     /created_by="User"
                     /modified_by="User"
                     /Transferred_From="pRJ_00027"
                     /Transferred_Similarity="100.00%"
                     /label="Gal4 Close Match (19)"
     protein_bind    complement(2721..2726)
                     /created_by="User"
                     /Transferred_From="pRJ_00027"
                     /Transferred_Similarity="100.00%"
                     /label="SP1 Binding Site"
     protein_bind    2905..2910
                     /created_by="User"
                     /Transferred_From="pRJ_00027"
                     /Transferred_Similarity="100.00%"
                     /label="SP1 Binding Site"
     promoter        2927..2931
                     /created_by="User"
                     /modified_by="User"
                     /Transferred_From="pRJ_00027"
                     /Transferred_Similarity="100.00%"
                     /label="TATA Box"
     primer_bind     2949..2968
                     /Mismatches=0
                     /created_by="primer3"
                     /annotation_group="32862362946742286adb55f-57b1-47f6-8c2e-
                     b7ee8101b0cd"
                     /%GC="60.0"
                     /Tm="61.1"
                     /Hairpin_Tm="None"
                     /Self_Dimer_Tm="None"
                     /Sequence="CACAGCTAGTTCCGTCGCAG"
                     /Transferred_From="pRJ_00027"
                     /Transferred_Similarity="100.00%"
                     /label="RJ_00005Fa"
     promoter        2954..2960
                     /created_by="User"
                     /Transferred_From="pRJ_00027"
                     /Transferred_Similarity="100.00%"
                     /label="Initiator"
     promoter        2956
                     /created_by="User"
                     /modified_by="User"
                     /Transferred_From="pRJ_00027"
                     /Transferred_Similarity="100.00%"
                     /label="+1 Site"
     promoter        2985..2989
                     /created_by="User"
                     /Transferred_From="pRJ_00027"
                     /Transferred_Similarity="100.00%"
                     /label="DPE"
     intron          3020..3831
                     /created_by="User"
                     /label="hUBC First Intron"
     protein_bind    3028..3046
                     /created_by="User"
                     /Transferred_From="pRJ_00027"
                     /Transferred_Similarity="100.00%"
                     /label="Gal4 Close Match (19)"
     protein_bind    3045..3061
                     /created_by="User"
                     /Transferred_From="pRJ_00027"
                     /Transferred_Similarity="100.00%"
                     /label="Gal4 Close Match"
     protein_bind    complement(3094..3099)
                     /created_by="User"
                     /label="BsaI Bind"
     protein_bind    3251..3256
                     /created_by="User"
                     /Transferred_From="pRJ_00027"
                     /Transferred_Similarity="100.00%"
                     /label="SP1 Binding Site"
     protein_bind    3392..3397
                     /created_by="User"
                     /Transferred_From="pRJ_00027"
                     /Transferred_Similarity="100.00%"
                     /label="SP1 Binding Site"
     protein_bind    3463..3470
                     /created_by="User"
                     /Transferred_From="pRJ_00027"
                     /Transferred_Similarity="100.00%"
                     /label="CREB Response Element (CRE)"
     protein_bind    3522..3538
                     /created_by="User"
                     /Transferred_From="pRJ_00027"
                     /Transferred_Similarity="100.00%"
                     /label="Gal4 Close Match"
     protein_bind    3862..3867
                     /created_by="User"
                     /label="BamHI Bind"
     protein_bind    3874..3879
                     /created_by="User"
                     /label="AgeI Bind"
     motif           3881..3886
                     /created_by="User"
                     /label="Kozak"
     misc_feature    3885..3890
                     /Recognition_pattern="C^CATGG"
                     /annotation_group="CCATGG"
                     /label="NcoI"
                     /note="Geneious type: restriction site"
     CDS             3887..4606
                     /note="EGFP"
     domain          3890..4603
                     /created_by="User"
                     /label="EGFP"
     protein_bind    4623..4628
                     /created_by="User"
                     /label="EcoRI Bind"
     ncRNA           4649..5236
                     /note="WPRE"
                     /note="The WPRE seems to increase the expression of the 
                     marker gene when introduced in its 3' untranslated region.
                     This element is believed to exert some posttranslational
                     regulation."
                     /modified_by="User"
     primer_bind     5236..5256
                     /Sequence="ATCGATACCGTCGACCTCGAG"
                     /Hairpin_Tm="59.3"
                     /Tm="61.2"
                     /Self_Dimer_Tm="22.7"
                     /%GC="57.1"
                     /created_by="primer3"
                     /Extension="TGCAGCGTCTCACGCT"
                     /modified_by="User"
                     /label="RJ_00245Fa"
     protein_bind    5251..5256
                     /created_by="User"
                     /label="XhoI Bind"
     protein_bind    complement(5254..5259)
                     /created_by="User"
                     /label="BsaI Bind"
     3'UTR           5260..5940
                     /created_by="User"
                     /label="3' Viral Features"
     misc_feature    5260..5522
                     /created_by="User"
                     /label="Part of Nef peptide"
     source          <5260..>5940
                     /organism="synthetic DNA construct"
                     /mol_type="other DNA"
     source          <5260..>5522
                     /organism="synthetic DNA construct"
                     /mol_type="other DNA"
     misc_RNA        5423..5444
                     /note="U3PPT"
                     /note="reverse transcriptase-associated RNase H cleavage
                     of the RNA at the polypurine tract (PPT), a short (ca. 11
                     to 19 nucleotides [nt]) string of purines located at the
                     upstream border of the 3a?ÃƒÆ’Ã‚Â¯Ãƒâ€šÃ‚Â¿Ãƒâ€šÃ‚Â½ long
                     terminal repeat"
     misc_RNA        5423..5438
                     /note="cPPT"
     3'UTR           5523..5856
                     /created_by="User"
     LTR             5760..5940
                     /note="del3'LTR"
                     /note="truncHIV-1_3_LTR"
                     /modified_by="User"
                     /label="Truncated HIV-1 3' LTR"
     protein_bind    5761..5766
                     /created_by="User"
                     /label="BsaI Bind"
     terminator      5969..6196
                     /note="bGH-Ter"
                     /note="bGH_PA_terminator"
     polyA_signal    6062..6067
                     /created_by="User"
                     /label="polyA"
     rep_origin      6241..6670
                     /created_by="User"
                     /label="f1 ori"
     source          <6675..>7019
                     /organism="synthetic DNA construct"
                     /mol_type="other DNA"
     promoter        6675..7019
                     /note="SV40p"
                     /label="SV40 Promoter"
     protein_bind    complement(6702..6711)
                     /created_by="User"
                     /Transferred_From="pRJ_00031"
                     /Transferred_Similarity="100.00%"
                     /label="NFkB Binding Site"
     protein_bind    complement(6774..6783)
                     /created_by="User"
                     /Transferred_From="pRJ_00031"
                     /Transferred_Similarity="100.00%"
                     /label="NFkB Binding Site"
     protein_bind    complement(6846..6851)
                     /created_by="User"
                     /Transferred_From="pRJ_00031"
                     /Transferred_Similarity="100.00%"
                     /label="SP1 Binding Site"
     protein_bind    complement(6858..6863)
                     /created_by="User"
                     /Transferred_From="pRJ_00031"
                     /Transferred_Similarity="100.00%"
                     /label="SP1 Binding Site"
     rep_origin      complement(6864..6999)
                     /created_by="User"
                     /label="SV40 ori"
     protein_bind    complement(6867..6872)
                     /created_by="User"
                     /Transferred_From="pRJ_00031"
                     /Transferred_Similarity="100.00%"
                     /label="SP1 Binding Site"
     protein_bind    complement(6879..6884)
                     /created_by="User"
                     /Transferred_From="pRJ_00031"
                     /Transferred_Similarity="100.00%"
                     /label="SP1 Binding Site"
     protein_bind    complement(6889..6894)
                     /created_by="User"
                     /Transferred_From="pRJ_00031"
                     /Transferred_Similarity="100.00%"
                     /label="SP1 Binding Site"
     protein_bind    complement(6900..6905)
                     /created_by="User"
                     /Transferred_From="pRJ_00031"
                     /Transferred_Similarity="100.00%"
                     /label="SP1 Binding Site"
     misc_feature    6905..6910
                     /Recognition_pattern="C^CATGG"
                     /annotation_group="CCATGG"
                     /label="NcoI"
                     /note="Geneious type: restriction site"
     promoter        6963..6969
                     /created_by="User"
                     /Transferred_From="pRJ_00031"
                     /Transferred_Similarity="100.00%"
                     /label="Initiator"
     misc_RNA        6965
                     /created_by="User"
                     /Transferred_From="pRJ_00031"
                     /Transferred_Similarity="100.00%"
                     /label="+1 Site"
     promoter        7059..7126
                     /note="EM7p"
                     /label="EM7 Promoter"
     misc_feature    7125..7130
                     /Recognition_pattern="C^CATGG"
                     /annotation_group="CCATGG"
                     /label="NcoI"
                     /note="Geneious type: restriction site"
     CDS             7127..7501
                     /note="Bleo"
     3'UTR           7502..7633
                     /created_by="User"
                     /label="Bleo 3'UTR"
     terminator      7634..7753
                     /note="SV40-pA"
                     /label="SV40 Terminator"
     polyA_signal    7662..7667
                     /created_by="User"
                     /label="polyA"
     polyA_signal    7691..7696
                     /created_by="User"
                     /label="polyA"
     rep_origin      complement(8203..8791)
                     /created_by="User"
                     /Transferred_From="pFUGW extraction"
                     /Transferred_Similarity="100.00%"
                     /label="ori"
     CDS             complement(8962..9822)
                     /note="Amp"
     protein_bind    complement(9102..9107)
                     /created_by="User"
                     /label="BsaI Bind"
     motif           complement(9823..9836)
                     /created_by="User"
                     /label="RBS"
     misc_feature    complement(9837..9927)
                     /created_by="User"
                     /Transferred_From="pFUGW extraction"
                     /Transferred_Similarity="100.00%"
                     /label="AmpR Promoter"
                     /note="Geneious type: promoter_prokaryotic"
ORIGIN      
        1 gtcgacggat cgggagatct cccgatcccc tatggtgcac tctcagtaca atctgctctg
       61 atgccgcata gttaagccag tatctgctcc ctgcttgtgt gttggaggtc gctgagtagt
      121 gcgcgagcaa aatttaagct acaacaaggc aaggcttgac cgacaattgc atgaagaatc
      181 tgcttagggt taggcgtttt gcgctgcttc gcgatgtacg ggccagatat acgcgttgac
      241 attgattatt gactagttat taatagtaat caattacggg gtcattagtt catagcccat
      301 atatggagtt ccgcgttaca taacttacgg taaatggccc gcctggctga ccgcccaacg
      361 acccccgccc attgacgtca ataatgacgt atgttcccat agtaacgcca atagggactt
      421 tccattgacg tcaatgggtg gagtatttac ggtaaactgc ccacttggca gtacatcaag
      481 tgtatcatat gccaagtacg ccccctattg acgtcaatga cggtaaatgg cccgcctggc
      541 attatgccca gtacatgacc ttatgggact ttcctacttg gcagtacatc tacgtattag
      601 tcatcgctat taccatggtg atgcggtttt ggcagtacat caatgggcgt ggatagcggt
      661 ttgactcacg gggatttcca agtctccacc ccattgacgt caatgggagt ttgttttggc
      721 accaaaatca acgggacttt ccaaaatgtc gtaacaactc cgccccattg acgcaaatgg
      781 gcggtaggcg tgtacggtgg gaggtctata taagcagcgc gttttgcctg tactgggtct
      841 ctctggttag accagatctg agcctgggag ctctctggct aactagggaa cccactgctt
      901 aagcctcaat aaagcttgcc ttgagtgctt caagtagtgt gtgcccgtct gttgtgtgac
      961 tctggtaact agagatccct cagacccttt tagtcagtgt ggaaaatctc tagcagtggc
     1021 gcccgaacag ggacttgaaa gcgaaaggga aaccagagga gctctctcga cgcaggactc
     1081 ggcttgctga agcgcgcacg gcaagaggcg aggggcggcg actggtgagt acgccaaaaa
     1141 ttttgactag cggaggctag aaggagagag atgggtgcga gagcgtcagt attaagcggg
     1201 ggagaattag atcgcgatgg gaaaaaattc ggttaaggcc agggggaaag aaaaaatata
     1261 aattaaaaca tatagtatgg gcaagcaggg agctagaacg attcgcagtt aatcctggcc
     1321 tgttagaaac atcagaaggc tgtagacaaa tactgggaca gctacaacca tcccttcaga
     1381 caggatcaga agaacttaga tcattatata atacagtagc aaccctctat tgtgtgcatc
     1441 aaaggataga gataaaagac accaaggaag ctttagacaa gatagaggaa gagcaaaaca
     1501 aaagtaagac caccgcacag caagcggccg ctgatcttca gacctggagg aggagatatg
     1561 agggacaatt ggagaagtga attatataaa tataaagtag taaaaattga accattagga
     1621 gtagcaccca ccaaggcaaa gagaagagtg gtgcagagag aaaaaagagc agtgggaata
     1681 ggagctttgt tccttgggtt cttgggagca gcaggaagca ctatgggcgc agcgtcaatg
     1741 acgctgacgg tacaggccag acaattattg tctggtatag tgcagcagca gaacaatttg
     1801 ctgagggcta ttgaggcgca acagcatctg ttgcaactca cagtctgggg catcaagcag
     1861 ctccaggcaa gaatcctggc tgtggaaaga tacctaaagg atcaacagct cctggggatt
     1921 tggggttgct ctggaaaact catttgcacc actgctgtgc cttggaatgc tagttggagt
     1981 aataaatctc tggaacagat ttggaatcac acgacctgga tggagtggga cagagaaatt
     2041 aacaattaca caagcttaat acactcctta attgaagaat cgcaaaacca gcaagaaaag
     2101 aatgaacaag aattattgga attagataaa tgggcaagtt tgtggaattg gtttaacata
     2161 acaaattggc tgtggtatat aaaattattc ataatgatag taggaggctt ggtaggttta
     2221 agaatagttt ttgctgtact ttctatagtg aatagagtta ggcagggata ttcaccatta
     2281 tcgtttcaga cccacctccc aaccccgagg ggacccgaca ggcccgaagg aatagaagaa
     2341 gaaggtggag agagagacag agacagatcc attcgattag tgaacggatc ggcactgcgt
     2401 gcgccaattc tgcagacaaa tggcagtatt catccacaat tttaaaagaa aaggggggat
     2461 tggggggtac agtgcagggg aaagaatagt agacataata gcaacagaca tacaaactaa
     2521 agaattacaa aaacaaatta caaaaattca aaattttcgg gtttattaca gggacagcag
     2581 agatccagtt tggttaatta acccgtgtcg gctccagatc tggcctccgc gccgggtttt
     2641 ggcgcctccc gcgggcgccc ccctcctcac ggcgagcgct gccacgtcag acgaagggcg
     2701 cagcgagcgt cctgatcctt ccgcccggac gctcaggaca gcggcccgct gctcataaga
     2761 ctcggcctta gaaccccagt atcagcagaa ggacatttta ggacgggact tgggtgactc
     2821 tagggcactg gttttctttc cagagagcgg aacaggcgag gaaaagtagt cccttctcgg
     2881 cgattctgcg gagggatctc cgtggggcgg tgaacgccga tgattatata aggacgcgcc
     2941 gggtgtggca cagctagttc cgtcgcagcc gggatttggg tcgcggttct tgtttgtgga
     3001 tcgctgtgat cgtcacttgg tgagtagcgg gctgctgggc tggccggggc tttcgtggcc
     3061 gccgggccgc tcggtgggac ggaagcgtgt ggagagaccg ccaagggctg tagtctgggt
     3121 ccgcgagcaa ggttgccctg aactgggggt tggggggagc gcagcaaaat ggcggctgtt
     3181 cccgagtctt gaatggaaga cgcttgtgag gcgggctgtg aggtcgttga aacaaggtgg
     3241 ggggcatggt gggcggcaag aacccaaggt cttgaggcct tcgctaatgc gggaaagctc
     3301 ttattcgggt gagatgggct ggggcaccat ctggggaccc tgacgtgaag tttgtcactg
     3361 actggagaac tcggtttgtc gtctgttgcg ggggcggcag ttatggcggt gccgttgggc
     3421 agtgcacccg tacctttggg agcgcgcgcc ctcgtcgtgt cgtgacgtca cccgttctgt
     3481 tggcttataa tgcagggtgg ggccacctgc cggtaggtgt gcggtaggct tttctccgtc
     3541 gcaggacgca gggttcgggc ctagggtagg ctctcctgaa tcgacaggcg ccggacctct
     3601 ggtgagggga gggataagtg aggcgtcagt ttctttggtc ggttttatgt acctatcttc
     3661 ttaagtagct gaagctccgg ttttgaacta tgcgctcggg gttggcgagt gtgttttgtg
     3721 aagtttttta ggcacctttt gaaatgtaat catttgggtc aatatgtaat tttcagtgtt
     3781 agactagtaa attgtccgct aaattctggc cgtttttggc ttttttgtta gacgaagctt
     3841 gggctgcagg tcgactctag aggatccccg ggtaccggtc gccaccatgg tgagcaaggg
     3901 cgaggagctg ttcaccgggg tggtgcccat cctggtcgag ctggacggcg acgtaaacgg
     3961 ccacaagttc agcgtgtccg gcgagggcga gggcgatgcc acctacggca agctgaccct
     4021 gaagttcatc tgcaccaccg gcaagctgcc cgtgccctgg cccaccctcg tgaccaccct
     4081 gacctacggc gtgcagtgct tcagccgcta ccccgaccac atgaagcagc acgacttctt
     4141 caagtccgcc atgcccgaag gctacgtcca ggagcgcacc atcttcttca aggacgacgg
     4201 caactacaag acccgcgccg aggtgaagtt cgagggcgac accctggtga accgcatcga
     4261 gctgaagggc atcgacttca aggaggacgg caacatcctg gggcacaagc tggagtacaa
     4321 ctacaacagc cacaacgtct atatcatggc cgacaagcag aagaacggca tcaaggtgaa
     4381 cttcaagatc cgccacaaca tcgaggacgg cagcgtgcag ctcgccgacc actaccagca
     4441 gaacaccccc atcggcgacg gccccgtgct gctgcccgac aaccactacc tgagcaccca
     4501 gtccgccctg agcaaagacc ccaacgagaa gcgcgatcac atggtcctgc tggagttcgt
     4561 gaccgccgcc gggatcactc tcggcatgga cgagctgtac aagtaaagcg gccgcgactc
     4621 tagaattcga tatcaagctt atcgataatc aacctctgga ttacaaaatt tgtgaaagat
     4681 tgactggtat tcttaactat gttgctcctt ttacgctatg tggatacgct gctttaatgc
     4741 ctttgtatca tgctattgct tcccgtatgg ctttcatttt ctcctccttg tataaatcct
     4801 ggttgctgtc tctttatgag gagttgtggc ccgttgtcag gcaacgtggc gtggtgtgca
     4861 ctgtgtttgc tgacgcaacc cccactggtt ggggcattgc caccacctgt cagctccttt
     4921 ccgggacttt cgctttcccc ctccctattg ccacggcgga actcatcgcc gcctgccttg
     4981 cccgctgctg gacaggggct cggctgttgg gcactgacaa ttccgtggtg ttgtcgggga
     5041 aatcatcgtc ctttccttgg ctgctcgcct gtgttgccac ctggattctg cgcgggacgt
     5101 ccttctgcta cgtcccttcg gccctcaatc cagcggacct tccttcccgc ggcctgctgc
     5161 cggctctgcg gcctcttccg cgtcttcgcc ttcgccctca gacgagtcgg atctcccttt
     5221 gggccgcctc cccgcatcga taccgtcgac ctcgagacct agaaaaacat ggagcaatca
     5281 caagtagcaa tacagcagct accaatgctg attgtgcctg gctagaagca caagaggagg
     5341 aggaggtggg ttttccagtc acacctcagg tacctttaag accaatgact tacaaggcag
     5401 ctgtagatct tagccacttt ttaaaagaaa aggggggact ggaagggcta attcactccc
     5461 aacgaagaca agatatcctt gatctgtgga tctaccacac acaaggctac ttccctgatt
     5521 ggcagaacta cacaccaggg ccagggatca gatatccact gacctttgga tggtgctaca
     5581 agctagtacc agttgagcaa gagaaggtag aagaagccaa tgaaggagag aacacccgct
     5641 tgttacaccc tgtgagcctg catgggatgg atgacccgga gagagaagta ttagagtgga
     5701 ggtttgacag ccgcctagca tttcatcaca tggcccgaga gctgcatccg gactgtactg
     5761 ggtctctctg gttagaccag atctgagcct gggagctctc tggctaacta gggaacccac
     5821 tgcttaagcc tcaataaagc ttgccttgag tgcttcaagt agtgtgtgcc cgtctgttgt
     5881 gtgactctgg taactagaga tccctcagac ccttttagtc agtgtggaaa atctctagca
     5941 gggcccgttt aaacccgctg atcagcctcg actgtgcctt ctagttgcca gccatctgtt
     6001 gtttgcccct cccccgtgcc ttccttgacc ctggaaggtg ccactcccac tgtcctttcc
     6061 taataaaatg aggaaattgc atcgcattgt ctgagtaggt gtcattctat tctggggggt
     6121 ggggtggggc aggacagcaa gggggaggat tgggaagaca atagcaggca tgctggggat
     6181 gcggtgggct ctatggcttc tgaggcggaa agaaccagct ggggctctag ggggtatccc
     6241 cacgcgccct gtagcggcgc attaagcgcg gcgggtgtgg tggttacgcg cagcgtgacc
     6301 gctacacttg ccagcgccct agcgcccgct cctttcgctt tcttcccttc ctttctcgcc
     6361 acgttcgccg gctttccccg tcaagctcta aatcgggggc tccctttagg gttccgattt
     6421 agtgctttac ggcacctcga ccccaaaaaa cttgattagg gtgatggttc acgtagtggg
     6481 ccatcgccct gatagacggt ttttcgccct ttgacgttgg agtccacgtt ctttaatagt
     6541 ggactcttgt tccaaactgg aacaacactc aaccctatct cggtctattc ttttgattta
     6601 taagggattt tgccgatttc ggcctattgg ttaaaaaatg agctgattta acaaaaattt
     6661 aacgcgaatt aattctgtgg aatgtgtgtc agttagggtg tggaaagtcc ccaggctccc
     6721 cagcaggcag aagtatgcaa agcatgcatc tcaattagtc agcaaccagg tgtggaaagt
     6781 ccccaggctc cccagcaggc agaagtatgc aaagcatgca tctcaattag tcagcaacca
     6841 tagtcccgcc cctaactccg cccatcccgc ccctaactcc gcccagttcc gcccattctc
     6901 cgccccatgg ctgactaatt ttttttattt atgcagaggc cgaggccgcc tctgcctctg
     6961 agctattcca gaagtagtga ggaggctttt ttggaggcct aggcttttgc aaaaagctcc
     7021 cgggagcttg tatatccatt ttcggatctg atcagcacgt gttgacaatt aatcatcggc
     7081 atagtatatc ggcatagtat aatacgacaa ggtgaggaac taaaccatgg ccaagttgac
     7141 cagtgccgtt ccggtgctca ccgcgcgcga cgtcgccgga gcggtcgagt tctggaccga
     7201 ccggctcggg ttctcccggg acttcgtgga ggacgacttc gccggtgtgg tccgggacga
     7261 cgtgaccctg ttcatcagcg cggtccagga ccaggtggtg ccggacaaca ccctggcctg
     7321 ggtgtgggtg cgcggcctgg acgagctgta cgccgagtgg tcggaggtcg tgtccacgaa
     7381 cttccgggac gcctccgggc cggccatgac cgagatcggc gagcagccgt gggggcggga
     7441 gttcgccctg cgcgacccgg ccggcaactg cgtgcacttc gtggccgagg agcaggactg
     7501 acacgtgcta cgagatttcg attccaccgc cgccttctat gaaaggttgg gcttcggaat
     7561 cgttttccgg gacgccggct ggatgatcct ccagcgcggg gatctcatgc tggagttctt
     7621 cgcccacccc aacttgttta ttgcagctta taatggttac aaataaagca atagcatcac
     7681 aaatttcaca aataaagcat ttttttcact gcattctagt tgtggtttgt ccaaactcat
     7741 caatgtatct tatcatgtct gtataccgtc gacctctagc tagagcttgg cgtaatcatg
     7801 gtcatagctg tttcctgtgt gaaattgtta tccgctcaca attccacaca acatacgagc
     7861 cggaagcata aagtgtaaag cctggggtgc ctaatgagtg agctaactca cattaattgc
     7921 gttgcgctca ctgcccgctt tccagtcggg aaacctgtcg tgccagctgc attaatgaat
     7981 cggccaacgc gcggggagag gcggtttgcg tattgggcgc tcttccgctt cctcgctcac
     8041 tgactcgctg cgctcggtcg ttcggctgcg gcgagcggta tcagctcact caaaggcggt
     8101 aatacggtta tccacagaat caggggataa cgcaggaaag aacatgtgag caaaaggcca
     8161 gcaaaaggcc aggaaccgta aaaaggccgc gttgctggcg tttttccata ggctccgccc
     8221 ccctgacgag catcacaaaa atcgacgctc aagtcagagg tggcgaaacc cgacaggact
     8281 ataaagatac caggcgtttc cccctggaag ctccctcgtg cgctctcctg ttccgaccct
     8341 gccgcttacc ggatacctgt ccgcctttct cccttcggga agcgtggcgc tttctcatag
     8401 ctcacgctgt aggtatctca gttcggtgta ggtcgttcgc tccaagctgg gctgtgtgca
     8461 cgaacccccc gttcagcccg accgctgcgc cttatccggt aactatcgtc ttgagtccaa
     8521 cccggtaaga cacgacttat cgccactggc agcagccact ggtaacagga ttagcagagc
     8581 gaggtatgta ggcggtgcta cagagttctt gaagtggtgg cctaactacg gctacactag
     8641 aagaacagta tttggtatct gcgctctgct gaagccagtt accttcggaa aaagagttgg
     8701 tagctcttga tccggcaaac aaaccaccgc tggtagcggt ggtttttttg tttgcaagca
     8761 gcagattacg cgcagaaaaa aaggatctca agaagatcct ttgatctttt ctacggggtc
     8821 tgacgctcag tggaacgaaa actcacgtta agggattttg gtcatgagat tatcaaaaag
     8881 gatcttcacc tagatccttt taaattaaaa atgaagtttt aaatcaatct aaagtatata
     8941 tgagtaaact tggtctgaca gttaccaatg cttaatcagt gaggcaccta tctcagcgat
     9001 ctgtctattt cgttcatcca tagttgcctg actccccgtc gtgtagataa ctacgatacg
     9061 ggagggctta ccatctggcc ccagtgctgc aatgataccg cgagacccac gctcaccggc
     9121 tccagattta tcagcaataa accagccagc cggaagggcc gagcgcagaa gtggtcctgc
     9181 aactttatcc gcctccatcc agtctattaa ttgttgccgg gaagctagag taagtagttc
     9241 gccagttaat agtttgcgca acgttgttgc cattgctaca ggcatcgtgg tgtcacgctc
     9301 gtcgtttggt atggcttcat tcagctccgg ttcccaacga tcaaggcgag ttacatgatc
     9361 ccccatgttg tgcaaaaaag cggttagctc cttcggtcct ccgatcgttg tcagaagtaa
     9421 gttggccgca gtgttatcac tcatggttat ggcagcactg cataattctc ttactgtcat
     9481 gccatccgta agatgctttt ctgtgactgg tgagtactca accaagtcat tctgagaata
     9541 gtgtatgcgg cgaccgagtt gctcttgccc ggcgtcaata cgggataata ccgcgccaca
     9601 tagcagaact ttaaaagtgc tcatcattgg aaaacgttct tcggggcgaa aactctcaag
     9661 gatcttaccg ctgttgagat ccagttcgat gtaacccact cgtgcaccca actgatcttc
     9721 agcatctttt actttcacca gcgtttctgg gtgagcaaaa acaggaaggc aaaatgccgc
     9781 aaaaaaggga ataagggcga cacggaaatg ttgaatactc atactcttcc tttttcaata
     9841 ttattgaagc atttatcagg gttattgtct catgagcgga tacatatttg aatgtattta
     9901 gaaaaataaa caaatagggg ttccgcgcac atttccccga aaagtgccac ctgac
//
