# Supplementary material for: An endoribonuclease-based feedforward controller for decoupling resource-limited genetic modules in mammalian cells
Source: Nat Commun. 2020 Nov 10;11:5690. doi: 10.1038/s41467-020-19126-9 (PMC7656454; doi:10.1038/s41467-020-19126-9)
Supplement: Supplementary file 4 — Source Data [file 41467_2020_19126_MOESM4_ESM.zip › Source Data/Plasmids/Cloning/AG53962.gb]

LOCUS       AG53962                 9129 bp ds-DNA     circular SYN 27-JUN-2017
DEFINITION  MDM2p_MDM2-EYFP_SV40T.
ACCESSION
VERSION     .
KEYWORDS    MDM2p-Mdm2-YFP.
SOURCE      
  ORGANISM  .
REFERENCE   1  (bases 1 to 9129)
  AUTHORS   Lahav, G, Rosenfeld, N, Sigal, A, Geva-Zatorsky, N, Levine, AJ,
            Elowitz, MB, Alon and U
  TITLE     Dynamics of the p53-Mdm2 feedback loop in individual cells.
  JOURNAL   Nat Genet. 2004 Feb;36(2):147-50. Epub 2004 Jan 18.
  PUBMED    14730303
REFERENCE   2  (bases 1 to 9129)
  AUTHORS   .
  TITLE     Direct Submission
  JOURNAL   Exported Tuesday, Jun 20, 2017 from SnapGene Console 4.0.0a8
            http://www.snapgene.com
FEATURES             Location/Qualifiers
     source          1..9129
                     /organism="synthetic DNA construct"
                     /mol_type="other DNA"
     promoter        4..2513
                     /created_by="User"
                     /label="MDM2 Promoter"
     protein_bind    247..253
                     /Transfac_Accession="<a
                     href=""http://www.gene-regulation.com/cgi-bin/pub/database
                     s/transfac/getTF.cgi?AC=T00820"">T00820</a>"
                     /Found_Using="tfscan (searching Vertebrate)"
                     /Matches="R00770"
                     /Species="human, Homo sapiens."
                     /Quality="6 (No quality assigned)"
                     /label="TFIID"
     sts             386..483
                     /standard_name="PMC129072P3"
                     /db_xref="UniSTS:270589"
                     /Transferred_From="NG_016708 (modified)"
                     /Transferred_Similarity="100.00%"
     protein_bind    509..516
                     /Transfac_Accession="<a
                     href=""http://www.gene-regulation.com/cgi-bin/pub/database
                     s/transfac/getTF.cgi?AC=T00820"">T00820</a>"
                     /Found_Using="tfscan (searching Vertebrate)"
                     /Matches="R03166"
                     /Species="human, Homo sapiens."
                     /Quality="6 (No quality assigned)"
                     /label="TFIID"
     protein_bind    1224..1230
                     /Transfac_Accession="<a
                     href=""http://www.gene-regulation.com/cgi-bin/pub/database
                     s/transfac/getTF.cgi?AC=T00820"">T00820</a>"
                     /Found_Using="tfscan (searching Vertebrate)"
                     /Matches="R00770"
                     /Species="human, Homo sapiens."
                     /Quality="6 (No quality assigned)"
                     /label="TFIID"
     protein_bind    1237..1243
                     /Transfac_Accession="<a
                     href=""http://www.gene-regulation.com/cgi-bin/pub/database
                     s/transfac/getTF.cgi?AC=T00820"">T00820</a>"
                     /Found_Using="tfscan (searching Vertebrate)"
                     /Matches="R00770"
                     /Species="human, Homo sapiens."
                     /Quality="6 (No quality assigned)"
                     /label="TFIID"
     promoter        1357..1363
                     /created_by="User"
                     /label="TATA-like"
     protein_bind    1357..1363
                     /Transfac_Accession="<a
                     href=""http://www.gene-regulation.com/cgi-bin/pub/database
                     s/transfac/getTF.cgi?AC=T00820"">T00820</a>"
                     /Found_Using="tfscan (searching Vertebrate)"
                     /Matches="R00770"
                     /Species="human, Homo sapiens."
                     /Quality="6 (No quality assigned)"
                     /label="TFIID"
     promoter        1397..1403
                     /created_by="User"
                     /label="TATA-like"
     protein_bind    1397..1403
                     /Transfac_Accession="<a
                     href=""http://www.gene-regulation.com/cgi-bin/pub/database
                     s/transfac/getTF.cgi?AC=T00820"">T00820</a>"
                     /Found_Using="tfscan (searching Vertebrate)"
                     /Matches="R00770"
                     /Species="human, Homo sapiens."
                     /Quality="6 (No quality assigned)"
                     /label="TFIID"
     protein_bind    1590..1596
                     /Transfac_Accession="<a
                     href=""http://www.gene-regulation.com/cgi-bin/pub/database
                     s/transfac/getTF.cgi?AC=T00820"">T00820</a>"
                     /Found_Using="tfscan (searching Vertebrate)"
                     /Matches="R00770"
                     /Species="human, Homo sapiens."
                     /Quality="6 (No quality assigned)"
                     /label="TFIID"
     protein_bind    1956..1962
                     /Transfac_Accession="<a
                     href=""http://www.gene-regulation.com/cgi-bin/pub/database
                     s/transfac/getTF.cgi?AC=T00820"">T00820</a>"
                     /Found_Using="tfscan (searching Vertebrate)"
                     /Matches="R00770"
                     /Species="human, Homo sapiens."
                     /Quality="6 (No quality assigned)"
                     /label="TFIID"
     protein_bind    2077..2083
                     /Transfac_Accession="<a
                     href=""http://www.gene-regulation.com/cgi-bin/pub/database
                     s/transfac/getTF.cgi?AC=T00820"">T00820</a>"
                     /Found_Using="tfscan (searching Vertebrate)"
                     /Matches="R00770"
                     /Species="human, Homo sapiens."
                     /Quality="6 (No quality assigned)"
                     /label="TFIID"
     protein_bind    2144..2150
                     /Transfac_Accession="<a
                     href=""http://www.gene-regulation.com/cgi-bin/pub/database
                     s/transfac/getTF.cgi?AC=T00820"">T00820</a>"
                     /Found_Using="tfscan (searching Vertebrate)"
                     /Matches="R00770"
                     /Species="human, Homo sapiens."
                     /Quality="6 (No quality assigned)"
                     /label="TFIID"
     5'UTR           2513..2818
                     /created_by="User"
                     /label="MDM2 5'UTR"
     misc_RNA        2513
                     /created_by="User"
                     /label="+1 Site"
     exon            2513..2832
                     /gene="MDM2"
                     /gene_synonym="ACTFS; HDMX; hdm2"
                     /inference="alignment:Splign:2.0.8"
                     /number=1
                     /Transferred_From="NG_016708 (modified)"
                     /Transferred_Similarity="100.00%"
     STS             2538..3622
                     /created_by="User"
                     /label="GDB:371587"
     CDS             join(2819..2832,3563..5780)
                     /gene="MDM2"
                     /gene_synonym="ACTFS; HDMX; hdm2"
                     /EC_number="2.3.2.27"
                     /note="MDM2 oncogene, E3 ubiquitin protein ligase; MDM2
                     proto-oncogene, E3 ubiquitin protein ligase; Mdm2, p53 E3
                     ubiquitin protein ligase homolog; Mdm2, transformed 3T3
                     cell double minute 2, p53 binding protein; double minute
                     2, human homolog of; isoform a is encoded by transcript
                     variant 1; oncoprotein Mdm2; p53-binding protein"
                     /codon_start=1
                     /product="E3 ubiquitin-protein ligase Mdm2 isoform a"
                     /protein_id="NP_002383.2"
                     /db_xref="CCDS:CCDS8986.2; GeneID:4193; HGNC:HGNC:6973;
                     MIM:164785"
                     /Transferred_Translation="MVRSRQMCNTNMSVPTDGAVTTSQIPASEQET
                     LVRPKPLLLKLLKSVGAQKDTYTMKEVLFYLGQYIMTKRLYDEKQQHIVYCSNDLLGD
                     LFGVPSFSVKEHRKIYTMIYRNLVVVNQQESSDSGTSVSENRCHLEGGSDQKDLVQEL
                     QEEKPSSSHLVSRPSTSSRRRAISETEENSDELSGERQRKRHKSDSISLSFDESLALC
                     VIREICCERSSSSESTGTPSNPDLDAGVSEHSGDWLDQDSVSDQFSVEFEVESLDSED
                     YSLSEEGQELSDEDDEVYQVTVYQAGESDTDSFEEDPEISLADYWKCTSCNEMNPPLP
                     SHCNRCWALRENWLPEDKGKDKGEISEKAKLENSTQAEEGFDVPDCKKTIVNDSRESC
                     VEENDDKITQASQSQESEDYSQPSTSSSIIYSSQEDVKEFEREETQDKEESVESSLPL
                     NAIEPCVICQGRPKNGCIVHGKTGHLMACFTCAKKLKKRNKPCPVCRQPIQMIVLTYF
                     P"
                     /Transferred_From="NG_016708 (modified)"
                     /Transferred_Similarity="100.00%"
                     /modified_by="User"
                     /label="MDM2-EYFP"
     domain          join(2819..2832,3563..5060)
                     /created_by="User"
                     /modified_by="User"
                     /label="MDM2"
     intron          2830..2837
                     /created_by="User"
                     /modified_by="User"
                     /label="U2 Splice Donor"
     misc_RNA        2832..2833
                     /created_by="User"
                     /modified_by="User"
                     /label="Cut"
     intron          2833..3562
                     /created_by="User"
                     /label="MDM2 intron 1"
     sts             3214..3386
                     /gene="MDM2"
                     /gene_synonym="ACTFS; HDMX; hdm2"
                     /standard_name="PMC100259P1"
                     /db_xref="UniSTS:270055"
                     /Transferred_From="NG_016708 (modified)"
                     /Transferred_Similarity="100.00%"
     sts             3237..3353
                     /gene="MDM2"
                     /gene_synonym="ACTFS; HDMX; hdm2"
                     /standard_name="PMC129072P1"
                     /db_xref="UniSTS:270587"
                     /Transferred_From="NG_016708 (modified)"
                     /Transferred_Similarity="100.00%"
     intron          3309..3315
                     /created_by="User"
                     /modified_by="User"
                     /label="U12 Branch Point"
     intron          3424..3428
                     /created_by="User"
                     /modified_by="User"
                     /label="Putative Splice Acceptor"
     intron          3458..3462
                     /created_by="User"
                     /modified_by="User"
                     /label="Putative Splice Acceptor"
     intron          3458..3462
                     /created_by="User"
                     /modified_by="User"
                     /label="Likely Branch Point"
     promoter        3479..3485
                     /created_by="User"
                     /modified_by="User"
                     /label="Putative TATA Box"
     promoter        3516..3522
                     /created_by="User"
                     /modified_by="User"
                     /label="Putative Initiator"
     misc_RNA        3518
                     /created_by="User"
                     /label="Putative TSS"
     intron          3531..3546
                     /created_by="User"
                     /label="Y-Rich"
     misc_RNA        3548..3549
                     /created_by="User"
                     /modified_by="User"
                     /label="True Cut"
     misc_difference 3549..3562
                     /created_by="User"
                     /label="Non-genomic insertion?"
     intron          3557..3562
                     /created_by="User"
                     /label="Non-Consensus Splice Acceptor"
     misc_RNA        3562..3563
                     /created_by="User"
                     /modified_by="User"
                     /label="Cut"
     exon            3563..3647
                     /gene="MDM2"
                     /gene_synonym="ACTFS; HDMX; hdm2"
                     /inference="alignment:Splign:2.0.8"
                     /number=2
                     /Transferred_From="NG_016708 (modified)"
                     /Transferred_Similarity="100.00%"
     exon            3648..3722
                     /gene="MDM2"
                     /gene_synonym="ACTFS; HDMX; hdm2"
                     /inference="alignment:Splign:1.39.8"
                     /Transferred_From="NM_002392"
                     /Transferred_Similarity="100.00%"
                     /modified_by="User"
                     /label="MDM2 exon 3"
     exon            3723..3856
                     /gene="MDM2"
                     /gene_synonym="ACTFS; HDMX; hdm2"
                     /inference="alignment:Splign:1.39.8"
                     /Transferred_From="NM_002392"
                     /Transferred_Similarity="100.00%"
                     /modified_by="User"
                     /label="MDM2 exon 4"
     exon            3857..3906
                     /gene="MDM2"
                     /gene_synonym="ACTFS; HDMX; hdm2"
                     /inference="alignment:Splign:1.39.8"
                     /Transferred_From="NM_002392"
                     /Transferred_Similarity="100.00%"
                     /modified_by="User"
                     /label="MDM2 exon 5"
     exon            3907..3974
                     /gene="MDM2"
                     /gene_synonym="ACTFS; HDMX; hdm2"
                     /inference="alignment:Splign:1.39.8"
                     /Transferred_From="NM_002392"
                     /Transferred_Similarity="100.00%"
                     /modified_by="User"
                     /label="MDM2 exon 6"
     sts             3955..4010
                     /gene="MDM2"
                     /gene_synonym="ACTFS; HDMX; hdm2"
                     /standard_name="RH45825"
                     /db_xref="UniSTS:69681"
                     /Transferred_From="NM_002392"
                     /Transferred_Similarity="100.00%"
     exon            3975..4071
                     /gene="MDM2"
                     /gene_synonym="ACTFS; HDMX; hdm2"
                     /inference="alignment:Splign:1.39.8"
                     /Transferred_From="NM_002392"
                     /Transferred_Similarity="100.00%"
                     /modified_by="User"
                     /label="MDM2 exon 7"
     exon            4072..4232
                     /gene="MDM2"
                     /gene_synonym="ACTFS; HDMX; hdm2"
                     /inference="alignment:Splign:1.39.8"
                     /Transferred_From="NM_002392"
                     /Transferred_Similarity="100.00%"
                     /modified_by="User"
                     /label="MDM2 exon 8"
     exon            4233..4388
                     /gene="MDM2"
                     /gene_synonym="ACTFS; HDMX; hdm2"
                     /inference="alignment:Splign:1.39.8"
                     /Transferred_From="NM_002392"
                     /Transferred_Similarity="100.00%"
                     /modified_by="User"
                     /label="MDM2 exon 9"
     exon            4389..4466
                     /gene="MDM2"
                     /gene_synonym="ACTFS; HDMX; hdm2"
                     /inference="alignment:Splign:1.39.8"
                     /Transferred_From="NM_002392"
                     /Transferred_Similarity="100.00%"
                     /modified_by="User"
                     /label="MDM2 exon 10"
     exon            4467..5060
                     /gene="MDM2"
                     /gene_synonym="ACTFS; HDMX; hdm2"
                     /inference="alignment:Splign:1.39.8"
                     /Transferred_From="NM_002392"
                     /Transferred_Similarity="100.00%"
                     /modified_by="User"
                     /label="MDM2 exon 11"
     domain          5061..5777
                     /codon_start=1
                     /product="enhanced YFP"
                     /note="mammalian codon-optimized"
                     /translation="MVSKGEELFTGVVPILVELDGDVNGHKFSVSGEGEGDATYGKLT
                     LKFICTTGKLPVPWPTLVTTFGYGLQCFARYPDHMKQHDFFKSAMPEGYVQERTIFFK
                     DDGNYKTRAEVKFEGDTLVNRIELKGIDFKEDGNILGHKLEYNYNSHNVYIMADKQKN
                     GIKVNFKIRHNIEDGSVQLADHYQQNTPIGDGPVLLPDNHYLSYQSALSKDPNEKRDH
                     MVLLEFVTAAGITLGMDELYK"
                     /modified_by="User"
                     /label="EYFP"
     primer_bind     complement(5106..5127)
                     /note="EGFP, reverse primer"
                     /label="EGFP-N"
     primer_bind     complement(5367..5386)
                     /note="For distinguishing EGFP variants, reverse primer"
                     /label="EXFP-R"
     primer_bind     5714..5735
                     /note="EGFP, forward primer"
                     /label="EGFP-C"
     polyA_signal    5903..6024
                     /note="SV40 polyadenylation signal"
                     /label="SV40 poly(A) signal"
     primer_bind     complement(5940..5959)
                     /note="SV40 polyA, reverse primer"
                     /label="SV40pA-R"
     primer_bind     5994..6013
                     /note="SV40 polyA terminator, reverse primer"
                     /label="EBV-rev"
     rep_origin      complement(6031..6486)
                     /direction="LEFT"
                     /note="f1 bacteriophage origin of replication; arrow 
                     indicates direction of (+) strand synthesis"
                     /label="f1 ori"
     primer_bind     complement(6168..6189)
                     /note="F1 origin, forward primer"
                     /label="F1ori-F"
     primer_bind     6380..6399
                     /note="F1 origin, reverse primer"
                     /label="F1ori-R"
     promoter        6513..6617
                     /gene="bla"
                     /label="AmpR promoter"
     promoter        6619..6976
                     /note="SV40 enhancer and early promoter"
                     /label="SV40 promoter"
     primer_bind     complement(6642..6662)
                     /note="SV40 enhancer, reverse primer for pBABE vectors"
                     /label="pBABE 3'"
     rep_origin      6827..6962
                     /note="SV40 origin of replication"
                     /label="SV40 ori"
     primer_bind     6889..6908
                     /note="SV40 promoter/origin, forward primer"
                     /label="SV40pro-F"
     primer_bind     complement(6912..6923)
                     /note="SV40 promoter/origin, forward primer"
                     /label="SV40pro-F"
     CDS             7011..7805
                     /codon_start=1
                     /gene="aph(3')-II (or nptII)"
                     /product="aminoglycoside phosphotransferase from Tn5"
                     /note="confers resistance to neomycin, kanamycin, and G418
                      (Geneticin(R))"
                     /translation="MIEQDGLHAGSPAAWVERLFGYDWAQQTIGCSDAAVFRLSAQGR
                     PVLFVKTDLSGALNELQDEAARLSWLATTGVPCAAVLDVVTEAGRDWLLLGEVPGQDL
                     LSSHLAPAEKVSIMADAMRRLHTLDPATCPFDHQAKHRIERARTRMEAGLVDQDDLDE
                     EHQGLAPAELFARLKASMPDGEDLVVTHGDACLPNIMVENGRFSGFIDCGRLGVADRY
                     QDIALATRDIAEELGGEWADRFLVLYGIAAPDSQRIAFYRLLDEFF"
                     /label="NeoR/KanR"
     primer_bind     complement(7065..7084)
                     /note="Neomycin resistance gene, reverse primer"
                     /label="Neo-R"
     primer_bind     7675..7694
                     /note="Neomycin resistance gene, forward primer"
                     /label="Neo-F"
     protein_bind    7886..7892
                     /Transfac_Accession="<a
                     href=""http://www.gene-regulation.com/cgi-bin/pub/database
                     s/transfac/getTF.cgi?AC=T00820"">T00820</a>"
                     /Found_Using="tfscan (searching Vertebrate)"
                     /Matches="R00770"
                     /Species="human, Homo sapiens."
                     /Quality="6 (No quality assigned)"
                     /label="TFIID"
     primer_bind     complement(7993..8012)
                     /note="Thymidine kinase polyA, reverse primer"
                     /label="TK-pA-R"
     polyA_signal    8037..8084
                     /note="herpes simplex virus thymidine kinase 
                     polyadenylation signal (Cole and Stacy, 1985)"
                     /label="HSV TK poly(A) signal"
     protein_bind    8041..8047
                     /Transfac_Accession="<a
                     href=""http://www.gene-regulation.com/cgi-bin/pub/database
                     s/transfac/getTF.cgi?AC=T00820"">T00820</a>"
                     /Found_Using="tfscan (searching Vertebrate)"
                     /Matches="R00770"
                     /Species="human, Homo sapiens."
                     /Quality="6 (No quality assigned)"
                     /label="TFIID"
     protein_bind    8054..8060
                     /Transfac_Accession="<a
                     href=""http://www.gene-regulation.com/cgi-bin/pub/database
                     s/transfac/getTF.cgi?AC=T00820"">T00820</a>"
                     /Found_Using="tfscan (searching Vertebrate)"
                     /Matches="R00770"
                     /Species="human, Homo sapiens."
                     /Quality="6 (No quality assigned)"
                     /label="TFIID"
     protein_bind    8082..8089
                     /Transfac_Accession="<a
                     href=""http://www.gene-regulation.com/cgi-bin/pub/database
                     s/transfac/getTF.cgi?AC=T00820"">T00820</a>"
                     /Found_Using="tfscan (searching Vertebrate)"
                     /Matches="R03166"
                     /Species="human, Homo sapiens."
                     /Quality="6 (No quality assigned)"
                     /label="TFIID"
     protein_bind    8281..8287
                     /Transfac_Accession="<a
                     href=""http://www.gene-regulation.com/cgi-bin/pub/database
                     s/transfac/getTF.cgi?AC=T00820"">T00820</a>"
                     /Found_Using="tfscan (searching Vertebrate)"
                     /Matches="R00770"
                     /Species="human, Homo sapiens."
                     /Quality="6 (No quality assigned)"
                     /label="TFIID"
     protein_bind    8300..8306
                     /Transfac_Accession="<a
                     href=""http://www.gene-regulation.com/cgi-bin/pub/database
                     s/transfac/getTF.cgi?AC=T00820"">T00820</a>"
                     /Found_Using="tfscan (searching Vertebrate)"
                     /Matches="R00770"
                     /Species="human, Homo sapiens."
                     /Quality="6 (No quality assigned)"
                     /label="TFIID"
     protein_bind    8391..8397
                     /Transfac_Accession="<a
                     href=""http://www.gene-regulation.com/cgi-bin/pub/database
                     s/transfac/getTF.cgi?AC=T00820"">T00820</a>"
                     /Found_Using="tfscan (searching Vertebrate)"
                     /Matches="R00770"
                     /Species="human, Homo sapiens."
                     /Quality="6 (No quality assigned)"
                     /label="TFIID"
     rep_origin      8413..9001
                     /direction="RIGHT"
                     /note="high-copy-number ColE1/pMB1/pBR322/pUC origin of 
                     replication"
                     /label="ori"
     primer_bind     8902..8921
                     /note="pBR322 origin, forward primer"
                     /label="pBR322ori-F"
ORIGIN      
        1 actaccgaat tctgttctgt gacccataac ttaaaactaa cccaactttt cattccctcc
       61 agactttttt tggtaagcag tatcatcatg ctttaggtgg acactgagtc atactgctgt
      121 ggtagtgctg gtacacgtag ttttgaatac caggttcttg agtgaatcct ttttacttct
      181 ctctctctcc cccacccccg cttctccctt ctgccttcat ttctgaccct tcttttctgg
      241 ttccattaga aaaggactaa tcttatcagt tctgcctttt tttttctgct ctaataattt
      301 tgtcaagaga attttttcaa agcacaaggc caatgagaag ggggaaagtc ggtccagaag
      361 gcagccggcc cgactattct gagtttgaat ctactcttgg tggtcctgtt aaaatacagt
      421 ttgaagcaaa tcacttgttt ttatgcttct aatgtctact ctgtcgaaag cccaaatttc
      481 cttgcttggc atttaaggag actccaagtt cttaaaactt cttgactttc atgcaagtca
      541 aacggattta tttattgtat ctcaaacagt cctcttatat tttcctttct gtattttttg
      601 ataattttct tgtgcctgga atattctctg cttttattta agtctcacca tctttcaaga
      661 cacaaaatat gtgtgatctc tgaggccttt gtgaactgcc tccagcattt actaagcaat
      721 taattctgtc tctgaacttt tatagcacaa acccattcgt tcacttgata tttaacaaat
      781 atcaacctct atcacttatc tctttttttt tttttttttt ctgagatgga gtcttgctct
      841 gtcacccagg ctggactgca gtggcgcgat ctccgctcac tgcaacctct gcctcccgag
      901 atcaagcgat tcttctgcct cagcctccca agtggctagg attacaggcg cccgccacgg
      961 ggcccggcta atttttgtat ttttagtaga gacaaggttt caccatcttg gccaggctgg
     1021 tctcgaactc ctaacctcgt gatccaccca cctcagcctc ccaaagtgct gggattacaa
     1081 gcgtgagcca ccgtgcgcag cctatcactt atcttttcat gcttacattt tctcactgct
     1141 tgagattttc tttcatccag ggtcaagcac tgagtctatt agaaacccca ctgtatatga
     1201 tctgatgaag atgagattat ctttttaaaa gccacatatt aaatctctta agttaataat
     1261 attggcaatc aacttaaatc aactgagtga ccactatgtt taaggaagtt tcctttctgg
     1321 taggctggga agcgggagaa gggaaggata taactttata aaaaaaaaaa agctgcagaa
     1381 gggaaggata taactttata aaaaaaggtc cttgttcaca aggagctaat cacttactgg
     1441 ccagagaaga aacgtgttcc ttctttgcaa tggctgtgtt tttgggttta gctaactcaa
     1501 ttctttatgt cctcaattta tgagaccgca tcaaaaacgt ttttgccaca tctctgtggg
     1561 aaagtaggtg agtcagaatg agtgcataat atataagtat atattttaat gataatgaat
     1621 gtgtagatta acaaacccaa actttgtttt tgtttttttg agagtcttgc cctgtcgccc
     1681 aggctggagt gcaatggcat gatcttggct cactgcagcc tctgcctccc gggttcacag
     1741 gattgtcctg cctcagcctc cggagtagag tagctgggat tacaggtgac cgccaccacg
     1801 cccgactaat ttttgtagtt tttagtagag acggcgtttc ccatgttggc caggttggtc
     1861 ttgaactcct gacctcaagt gatccacccg cctcggccta cccaaagtga tgggattaca
     1921 agcgtgagcc accgcgccca gccaaaccca aacattctaa aagcgcagag taaccgctcc
     1981 cctccccgcc aacggtaacc agcatcttcg ttctccaacc agaacagctg tatgcaccgg
     2041 tgtataagcc tgccttaagt gctattttta atctttttta aaaacaggcc ttaaaataac
     2101 tcatttgggt acaactccag cggctggtgg agtgggctta atatattaaa cagctgttaa
     2161 ttttggtttc tttttggtaa cagcgacacg gagatccgca tttgtcgcag tttccaccgc
     2221 gggcgggaag tgtaaacaca agaaatacaa acatagcgca acggctaaag gagtgtcaca
     2281 gcgccaaacc ttgctggctc cgcgccaggc cgagccccac cctctcagct cgcggccaac
     2341 acccccaccc cgcctcacag cccgccgcgc ccgcggggcg acacccccca ctccatcatc
     2401 ccggaggtgg tgcggccgag ccccggaccc aattggcgga agcggggccg gttgtgtgcg
     2461 cgcgcacaaa tgcccggatg cgccgcgacg acccgcgcgc tcccctcggg cggtaggggg
     2521 cgcgcaccga ggcaccgcgg cgagcttggc tgcttctggg gcctgtgtgg ccctgtgtgt
     2581 cggaaagatg gagcaagaag ccgagcccga ggggcggccg cgacccctct gaccgagatc
     2641 ctgctgcttt cgcagccagg agcaccgtcc ctccccggat tagtgcgtac gagcgcccag
     2701 tgccctggcc cggagagtgg aatgatcccc gaggcccagg gcgtcgtgct tccgcgcgcc
     2761 ccgtgaagga aactggggag tcttgaggga cccccgactc caagcgcgaa aaccccggat
     2821 ggtgaggagc aggtactggc ccggcagcga gcggtcactt ttgggtctgg gctctgacgg
     2881 tgtcccctct atcgctggtt cccagcctct gcccgttcgc agcctttgtg cggttcgtgg
     2941 ctgggggctc ggggcgcggg gcgcggggca tggggcacgt ggctttgcgg aggttttgtt
     3001 ggactggggc taggcagtcg ccgccaggga ggagggcggg atttcggacg gctctcgcgg
     3061 cggtgggggt gggggtggtt cggaggtctc cgcgggagtt cagggtaaag gtcacggggg
     3121 ccgggggctg cggggccgct gcggcgcggg aggtccggat gatcgcaggt gcctgtcggg
     3181 tcactagtgt gaacgctgcg cgtagtctgg gcgggattgg gccggttcag tgggcaggtt
     3241 gactcagctt ttcctcttga gctggtcaag ttcagacacg ttccgaaact gcagtaaaag
     3301 gagttaagtc ctgacttgtc tccagctggg gctatttaaa ccatgcattt tcccagctgt
     3361 gttcagtggc gattggaggg tagacctgtg ggcacggacg cacgccactt tttctctgct
     3421 gatccaggta agcaccgact tgcttgtagc tttagtttta actgttgttt atgttcttta
     3481 tatatgatgt attttccaca gatgtttcat gatttccagt tttcatcgtg tctttttttt
     3541 ccttgtaggc aaatgtgctc gagcaaatgt gcaataccaa catgtctgta cctactgatg
     3601 gtgctgtaac cacctcacag attccagctt cggaacaaga gaccctggtt agaccaaagc
     3661 cattgctttt gaagttatta aagtctgttg gtgcacaaaa agacacttat actatgaaag
     3721 aggttctttt ttatcttggc cagtatatta tgactaaacg attatatgat gagaagcaac
     3781 aacatattgt atattgttca aatgatcttc taggagattt gtttggcgtg ccaagcttct
     3841 ctgtgaaaga gcacaggaaa atatatacca tgatctacag gaacttggta gtagtcaatc
     3901 agcaggaatc atcggactca ggtacatctg tgagtgagaa caggtgtcac cttgaaggtg
     3961 ggagtgatca aaaggacctt gtacaagagc ttcaggaaga gaaaccttca tcttcacatt
     4021 tggtttctag accatctacc tcatctagaa ggagagcaat tagtgagaca gaagaaaatt
     4081 cagatgaatt atctggtgaa cgacaaagaa aacgccacaa atctgatagt atttcccttt
     4141 cctttgatga aagcctggct ctgtgtgtaa taagggagat atgttgtgaa agaagcagta
     4201 gcagtgaatc tacagggacg ccatcgaatc cggatcttga tgctggtgta agtgaacatt
     4261 caggtgattg gttggatcag gattcagttt cagatcagtt tagtgtagaa tttgaagttg
     4321 aatctctcga ctcagaagat tatagcctta gtgaagaagg acaagaactc tcagatgaag
     4381 atgatgaggt atatcaagtt actgtgtatc aggcagggga gagtgataca gattcatttg
     4441 aagaagatcc tgaaatttcc ttagctgact attggaaatg cacttcatgc aatgaaatga
     4501 atccccccct tccatcacat tgcaacagat gttgggccct tcgtgagaat tggcttcctg
     4561 aagataaagg gaaagataaa ggggaaatct ctgagaaagc caaactggaa aactcaacac
     4621 aagctgaaga gggctttgat gttcctgatt gtaaaaaaac tatagtgaat gattccagag
     4681 agtcatgtgt tgaggaaaat gatgataaaa ttacacaagc ttcacaatca caagaaagtg
     4741 aagactattc tcagccatca acttctagta gcattattta tagcagccaa gaagatgtga
     4801 aagagtttga aagggaagaa acccaagaca aagaagagag tgtggaatct agtttgcccc
     4861 ttaatgccat tgaaccttgt gtgatttgtc aaggtcgacc taaaaatggt tgcattgtcc
     4921 atggcaaaac aggacatctt atggcctgct ttacatgtgc aaagaagcta aagaaaagga
     4981 ataagccctg cccagtatgt agacaaccaa ttcaaatgat tgtgctaact tatttccccc
     5041 gggatccacc ggtcgccacc atggtgagca agggcgagga gctgttcacc ggggtggtgc
     5101 ccatcctggt cgagctggac ggcgacgtaa acggccacaa gttcagcgtg tccggcgagg
     5161 gcgagggcga tgccacctac ggcaagctga ccctgaagtt catctgcacc accggcaagc
     5221 tgcccgtgcc ctggcccacc ctcgtgacca ccttcggcta cggcctgcag tgcttcgccc
     5281 gctaccccga ccacatgaag cagcacgact tcttcaagtc cgccatgccc gaaggctacg
     5341 tccaggagcg caccatcttc ttcaaggacg acggcaacta caagacccgc gccgaggtga
     5401 agttcgaggg cgacaccctg gtgaaccgca tcgagctgaa gggcatcgac ttcaaggagg
     5461 acggcaacat cctggggcac aagctggagt acaactacaa cagccacaac gtctatatca
     5521 tggccgacaa gcagaagaac ggcatcaagg tgaacttcaa gatccgccac aacatcgagg
     5581 acggcagcgt gcagctcgcc gaccactacc agcagaacac ccccatcggc gacggccccg
     5641 tgctgctgcc cgacaaccac tacctgagct accagtccgc cctgagcaaa gaccccaacg
     5701 agaagcgcga tcacatggtc ctgctggagt tcgtgaccgc cgccgggatc actctcggca
     5761 tggacgagct gtacaagtaa agcggccgcg actctagatc ataatcagcc ataccacatt
     5821 tgtagaggtt ttacttgctt taaaaaacct cccacacctc cccctgaacc tgaaacataa
     5881 aatgaatgca attgttgttg ttaacttgtt tattgcagct tataatggtt acaaataaag
     5941 caatagcatc acaaatttca caaataaagc atttttttca ctgcattcta gttgtggttt
     6001 gtccaaactc atcaatgtat cttaaggcgt aaattgtaag cgttaatatt ttgttaaaat
     6061 tcgcgttaaa tttttgttaa atcagctcat tttttaacca ataggccgaa atcggcaaaa
     6121 tcccttataa atcaaaagaa tagaccgaga tagggttgag tgttgttcca gtttggaaca
     6181 agagtccact attaaagaac gtggactcca acgtcaaagg gcgaaaaacc gtctatcagg
     6241 gcgatggccc actacgtgaa ccatcaccct aatcaagttt tttggggtcg aggtgccgta
     6301 aagcactaaa tcggaaccct aaagggagcc cccgatttag agcttgacgg ggaaagccgg
     6361 cgaacgtggc gagaaaggaa gggaagaaag cgaaaggagc gggcgctagg gcgctggcaa
     6421 gtgtagcggt cacgctgcgc gtaaccacca cacccgccgc gcttaatgcg ccgctacagg
     6481 gcgcgtcagg tggcactttt cggggaaatg tgcgcggaac ccctatttgt ttatttttct
     6541 aaatacattc aaatatgtat ccgctcatga gacaataacc ctgataaatg cttcaataat
     6601 attgaaaaag gaagagtcct gaggcggaaa gaaccagctg tggaatgtgt gtcagttagg
     6661 gtgtggaaag tccccaggct ccccagcagg cagaagtatg caaagcatgc atctcaatta
     6721 gtcagcaacc aggtgtggaa agtccccagg ctccccagca ggcagaagta tgcaaagcat
     6781 gcatctcaat tagtcagcaa ccatagtccc gcccctaact ccgcccatcc cgcccctaac
     6841 tccgcccagt tccgcccatt ctccgcccca tggctgacta atttttttta tttatgcaga
     6901 ggccgaggcc gcctcggcct ctgagctatt ccagaagtag tgaggaggct tttttggagg
     6961 cctaggcttt tgcaaagatc gatcaagaga caggatgagg atcgtttcgc atgattgaac
     7021 aagatggatt gcacgcaggt tctccggccg cttgggtgga gaggctattc ggctatgact
     7081 gggcacaaca gacaatcggc tgctctgatg ccgccgtgtt ccggctgtca gcgcaggggc
     7141 gcccggttct ttttgtcaag accgacctgt ccggtgccct gaatgaactg caagacgagg
     7201 cagcgcggct atcgtggctg gccacgacgg gcgttccttg cgcagctgtg ctcgacgttg
     7261 tcactgaagc gggaagggac tggctgctat tgggcgaagt gccggggcag gatctcctgt
     7321 catctcacct tgctcctgcc gagaaagtat ccatcatggc tgatgcaatg cggcggctgc
     7381 atacgcttga tccggctacc tgcccattcg accaccaagc gaaacatcgc atcgagcgag
     7441 cacgtactcg gatggaagcc ggtcttgtcg atcaggatga tctggacgaa gagcatcagg
     7501 ggctcgcgcc agccgaactg ttcgccaggc tcaaggcgag catgcccgac ggcgaggatc
     7561 tcgtcgtgac ccatggcgat gcctgcttgc cgaatatcat ggtggaaaat ggccgctttt
     7621 ctggattcat cgactgtggc cggctgggtg tggcggaccg ctatcaggac atagcgttgg
     7681 ctacccgtga tattgctgaa gagcttggcg gcgaatgggc tgaccgcttc ctcgtgcttt
     7741 acggtatcgc cgctcccgat tcgcagcgca tcgccttcta tcgccttctt gacgagttct
     7801 tctgagcggg actctggggt tcgaaatgac cgaccaagcg acgcccaacc tgccatcacg
     7861 agatttcgat tccaccgccg ccttctatga aaggttgggc ttcggaatcg ttttccggga
     7921 cgccggctgg atgatcctcc agcgcgggga tctcatgctg gagttcttcg cccaccctag
     7981 ggggaggcta actgaaacac ggaaggagac aataccggaa ggaacccgcg ctatgacggc
     8041 aataaaaaga cagaataaaa cgcacggtgt tgggtcgttt gttcataaac gcggggttcg
     8101 gtcccagggc tggcactctg tcgatacccc accgagaccc cattggggcc aatacgcccg
     8161 cgtttcttcc ttttccccac cccacccccc aagttcgggt gaaggcccag ggctcgcagc
     8221 caacgtcggg gcggcaggcc ctgccatagc ctcaggttac tcatatatac tttagattga
     8281 tttaaaactt catttttaat ttaaaaggat ctaggtgaag atcctttttg ataatctcat
     8341 gaccaaaatc ccttaacgtg agttttcgtt ccactgagcg tcagaccccg tagaaaagat
     8401 caaaggatct tcttgagatc ctttttttct gcgcgtaatc tgctgcttgc aaacaaaaaa
     8461 accaccgcta ccagcggtgg tttgtttgcc ggatcaagag ctaccaactc tttttccgaa
     8521 ggtaactggc ttcagcagag cgcagatacc aaatactgtc cttctagtgt agccgtagtt
     8581 aggccaccac ttcaagaact ctgtagcacc gcctacatac ctcgctctgc taatcctgtt
     8641 accagtggct gctgccagtg gcgataagtc gtgtcttacc gggttggact caagacgata
     8701 gttaccggat aaggcgcagc ggtcgggctg aacggggggt tcgtgcacac agcccagctt
     8761 ggagcgaacg acctacaccg aactgagata cctacagcgt gagctatgag aaagcgccac
     8821 gcttcccgaa gggagaaagg cggacaggta tccggtaagc ggcagggtcg gaacaggaga
     8881 gcgcacgagg gagcttccag ggggaaacgc ctggtatctt tatagtcctg tcgggtttcg
     8941 ccacctctga cttgagcgtc gatttttgtg atgctcgtca ggggggcgga gcctatggaa
     9001 aaacgccagc aacgcggcct ttttacggtt cctggccttt tgctggcctt ttgctcacat
     9061 gttctttcct gcgttatccc ctgattctgt ggataaccgt attaccgcca tgcattagtt
     9121 attactagc
//
