# Supplementary material for: An endoribonuclease-based feedforward controller for decoupling resource-limited genetic modules in mammalian cells
Source: Nat Commun. 2020 Nov 10;11:5690. doi: 10.1038/s41467-020-19126-9 (PMC7656454; doi:10.1038/s41467-020-19126-9)
Supplement: Supplementary file 4 — Source Data [file 41467_2020_19126_MOESM4_ESM.zip › Source Data/Plasmids/Cloning/aRJ_00072.gb]

LOCUS       aRJ_00072               7898 bp    DNA     circular UNA 14-OCT-2020
DEFINITION  [pBD22.XcR] cHS4_hEF1a_<LacZ Alpha>_CasE_bGH pA ::
            cHS4_hEF1a_CasErec_mNeonGreen_Synth pA.
ACCESSION   urn.local.jones.6a-ba8tj7d
VERSION     urn.local.jones.6a-ba8tj7d
KEYWORDS    .
SOURCE      
  ORGANISM  .
FEATURES             Location/Qualifiers
     protein_bind    41..46
                     /created_by="User"
                     /label="AatII (post-GG cut)"
     protein_bind    complement(41..46)
                     /created_by="User"
                     /label="AatII (post-GG cut)"
     source          <72..>1103
                     /invitrogen="""722"
                     /label="Invitrogen vector 722"
     CDS             178..987
                     /invitrogen="""1210000"
                     /label="Kan(R)"
     source          <1104..1784
                     /invitrogen="""722"
                     /label="Invitrogen vector 722"
     source          complement(<1134..>1781)
                     /organism="synthetic DNA construct"
                     /mol_type="other DNA"
                     /label="source synthetic DNA construct"
     source          join(complement(<1134..>1781),complement(<1134..>1781))
                     /organism="synthetic DNA construct"
                     /mol_type="other DNA"
                     /label="source synthetic DNA construct"
     rep_origin      1134..1781
                     /created_by="User"
                     /X-Transferred_From="pFUGW extraction"
                     /X-Transferred_Similarity="100.00%"
                     /Transferred_From="pFUGW"
                     /Transferred_Similarity="100.00%"
                     /modified_by="User"
                     /label="pUC ori"
     source          complement(<1134..>1722)
                     /organism="synthetic DNA construct"
                     /mol_type="other DNA"
                     /label="source synthetic DNA construct"
     misc_feature    1364..1372
                     /Recognition_pattern="CAGNNN^CTG"
                     /annotation_group="CAGNNNCTG"
                     /label="AlwNI"
                     /note="Geneious type: restriction site"
     misc_feature    1464..1469
                     /Recognition_pattern="G^TGCAC"
                     /annotation_group="GTGCAC"
                     /label="ApaLI"
                     /note="Geneious type: restriction site"
     source          complement(<1620..>1643)
                     /organism="synthetic DNA construct"
                     /mol_type="other DNA"
                     /label="source synthetic DNA construct"
     primer_bind     1623..1642
                     /note="pBR322 origin, forward primer"
                     /label="pBR322ori-F"
     source          1785..>1898
                     /invitrogen="""722"
                     /label="Invitrogen vector 722"
     ligation        1896..1898
                     /label="Ligation"
     primer_bind     1904..1919
                     /Sequence="GTAAAACGACGGCCAG"
                     /Hairpin_Tm="None"
                     /Tm="52.4"
                     /Self_Dimer_Tm="None"
                     /%GC="56.3"
                     /created_by="primer3"
                     /label="M13F"
     ligation        1925..1927
                     /label="Ligation"
     Gg_overhang     1925..1927
                     /created_by="User"
                     /label="pL1 T1"
     ligation        1928..1931
                     /label="Ligation"
     gg_overhang     1928..1931
                     /created_by="User"
                     /label="pL0 I"
     Insulator       1932..2501
                     /created_by="User"
                     /modified_by="User"
                     /label="2x cHS4 Insulator"
     protein_bind    2010..2014
                     /created_by="User"
                     /label="CTCF Bind (Short)"
     protein_bind    2289..2293
                     /created_by="User"
                     /label="CTCF Bind (Short)"
     ligation        2502..2505
                     /label="Ligation"
     gg_overhang     2502..2505
                     /created_by="User"
                     /label="pL0 I-P"
     promoter        2510..2742
                     /modified_by="User"
                     /label="hEF1a Promoter"
     Enhancer        2539..2800
                     /created_by="User"
                     /label="CpG Island"
     promoter        2674..2679
                     /created_by="User"
                     /label="BRE-like"
     promoter        2680..2686
                     /created_by="User"
                     /label="TATA Box"
     misc_RNA        2710
                     /created_by="User"
                     /label="+1 Site"
     intron          2740..2748
                     /created_by="User"
                     /modified_by="User"
                     /label="U2 Splice Donor"
     misc_RNA        2742..2743
                     /created_by="User"
                     /label="Cut"
     intron          2743..3681
                     /created_by="User"
                     /label="hEF1a First Intron"
     Enhancer        2906..2995
                     /created_by="User"
                     /label="CpG Island"
     Enhancer        3098..3498
                     /created_by="User"
                     /label="CpG Island"
     protein_bind    3098..3112
                     /created_by="User"
                     /label="Gal4 Close Match (15)"
     protein_bind    3113..3131
                     /created_by="User"
                     /label="Gal4 Close Match (19)"
     protein_bind    3114..3119
                     /created_by="User"
                     /label="SP1 Binding Site"
     protein_bind    3117..3131
                     /created_by="User"
                     /label="Gal4 Close Match (15)"
     protein_bind    complement(3256..3261)
                     /created_by="User"
                     /label="SP1 Binding Site"
     protein_bind    3263..3268
                     /created_by="User"
                     /label="SP1 Binding Site"
     protein_bind    3266..3281
                     /created_by="User"
                     /label="Gal4 Close Match (16)"
     protein_bind    3371..3376
                     /created_by="User"
                     /label="SP1 Binding Site"
     misc_RNA        3376..3377
                     /created_by="User"
                     /modified_by="User"
                     /label="Putative Cut"
     protein_bind    3378..3384
                     /created_by="User"
                     /label="AP-1 Binding Site"
     protein_bind    3440..3456
                     /created_by="User"
                     /label="Gal4 Close Match"
     protein_bind    complement(3531..3540)
                     /created_by="User"
                     /label="NFkB Binding Site"
     intron          3646..3650
                     /created_by="User"
                     /modified_by="User"
                     /label="U2 Branch Point-like"
     intron          3663..3678
                     /created_by="User"
                     /label="Poly-Y Tract"
     intron          3679..3682
                     /created_by="User"
                     /modified_by="User"
                     /label="U2 Splice Acceptor"
     misc_RNA        3681..3682
                     /created_by="User"
                     /label="Cut"
     5'UTR           3682..3695
                     /created_by="User"
                     /label="hEF1a 5'UTR"
     Gg_overhang     3696..3699
                     /created_by="User"
                     /modified_by="User"
                     /label="pL0 P-5 v2"
     misc_feature    3743..3866
                     /modified_by="User"
                     /label="Plac"
                     /note="Geneious type: Promoter_prokaryotic"
     CDS             3873..4196
                     /modified_by="User"
                     /label="LacZ"
     misc_feature    4160..4165
                     /Recognition_pattern="G^TGCAC"
                     /annotation_group="GTGCAC"
                     /label="ApaLI"
                     /note="Geneious type: restriction site"
     ligation        4294..4297
                     /label="Ligation"
     gg_overhang     4294..4297
                     /created_by="User"
                     /label="pL0 5-G"
     motif           4298..4303
                     /created_by="User"
                     /label="Kozak"
     source          <4300..>4859
                     /organism="Cloning vector pUC19"
                     /mol_type="other DNA"
                     /label="source Cloning vector pUC19"
     CDS             4304..4903
                     /created_by="User"
                     /modified_by="User"
                     /modified_by="User"
                     /label="CasE"
     domain          4307..4900
                     /created_by="User"
                     /modified_by="User"
                     /modified_by="User"
                     /label="CasE (EcoCas6e)"
     misc_feature    4718..4723
                     /Recognition_pattern="G^TGCAC"
                     /annotation_group="GTGCAC"
                     /label="ApaLI"
                     /note="Geneious type: restriction site"
     source          <4857..>4900
                     /organism="Cloning vector pUC19"
                     /mol_type="other DNA"
                     /label="source Cloning vector pUC19"
     ligation        4857..4859
                     /label="Ligation"
     protein_bind    complement(4861..4867)
                     /created_by="User"
                     /label="SapI Bind"
     gg_overhang     4904..4907
                     /created_by="User"
                     /label="pL0 G-3"
     3'UTR           4908..4927
                     /created_by="User"
                     /label="Inert"
     gg_overhang     4928..4931
                     /created_by="User"
                     /modified_by="User"
                     /Transferred_From="pL0-T Backbone"
                     /Transferred_Similarity="100.00%"
                     /label="pL0 3-T"
     terminator      4932..5166
                     /created_by="User"
                     /label="bGH Terminator"
     polyA_signal    5031..5036
                     /created_by="User"
                     /label="polyA"
     misc_difference 5050
                     /created_by="User"
                     /Transferred_From="pL0-T Backbone"
                     /Transferred_Similarity="100.00%"
                     /label="G-->A"
     misc_difference 5128
                     /created_by="User"
                     /modified_by="User"
                     /label="G-->C"
     Gg_overhang     5167..5170
                     /created_by="User"
                     /label="pL0 T"
     ligation        5171..5173
                     /label="Ligation"
     Gg_overhang     5171..5173
                     /created_by="User"
                     /modified_by="User"
                     /label="pL1 T2"
     ligation        5174..5177
                     /label="Ligation"
     gg_overhang     5174..5177
                     /created_by="User"
                     /label="pL0 I"
     Insulator       5178..5747
                     /created_by="User"
                     /modified_by="User"
                     /label="2x cHS4 Insulator"
     protein_bind    5256..5260
                     /created_by="User"
                     /label="CTCF Bind (Short)"
     protein_bind    5535..5539
                     /created_by="User"
                     /label="CTCF Bind (Short)"
     ligation        5748..5751
                     /label="Ligation"
     gg_overhang     5748..5751
                     /created_by="User"
                     /label="pL0 I-P"
     promoter        5756..5988
                     /modified_by="User"
                     /label="hEF1a Promoter"
     Enhancer        5785..6046
                     /created_by="User"
                     /label="CpG Island"
     promoter        5920..5925
                     /created_by="User"
                     /label="BRE-like"
     promoter        5926..5932
                     /created_by="User"
                     /label="TATA Box"
     misc_RNA        5956
                     /created_by="User"
                     /label="+1 Site"
     intron          5986..5994
                     /created_by="User"
                     /modified_by="User"
                     /label="U2 Splice Donor"
     misc_RNA        5988..5989
                     /created_by="User"
                     /label="Cut"
     intron          5989..6927
                     /created_by="User"
                     /label="hEF1a First Intron"
     Enhancer        6152..6241
                     /created_by="User"
                     /label="CpG Island"
     Enhancer        6344..6744
                     /created_by="User"
                     /label="CpG Island"
     protein_bind    6344..6358
                     /created_by="User"
                     /label="Gal4 Close Match (15)"
     protein_bind    6359..6377
                     /created_by="User"
                     /label="Gal4 Close Match (19)"
     protein_bind    6360..6365
                     /created_by="User"
                     /label="SP1 Binding Site"
     protein_bind    6363..6377
                     /created_by="User"
                     /label="Gal4 Close Match (15)"
     protein_bind    complement(6502..6507)
                     /created_by="User"
                     /label="SP1 Binding Site"
     protein_bind    6509..6514
                     /created_by="User"
                     /label="SP1 Binding Site"
     protein_bind    6512..6527
                     /created_by="User"
                     /label="Gal4 Close Match (16)"
     protein_bind    6617..6622
                     /created_by="User"
                     /label="SP1 Binding Site"
     misc_RNA        6622..6623
                     /created_by="User"
                     /modified_by="User"
                     /label="Putative Cut"
     protein_bind    6624..6630
                     /created_by="User"
                     /label="AP-1 Binding Site"
     protein_bind    6686..6702
                     /created_by="User"
                     /label="Gal4 Close Match"
     protein_bind    complement(6777..6786)
                     /created_by="User"
                     /label="NFkB Binding Site"
     intron          6892..6896
                     /created_by="User"
                     /modified_by="User"
                     /label="U2 Branch Point-like"
     intron          6909..6924
                     /created_by="User"
                     /label="Poly-Y Tract"
     intron          6925..6928
                     /created_by="User"
                     /modified_by="User"
                     /label="U2 Splice Acceptor"
     misc_RNA        6927..6928
                     /created_by="User"
                     /label="Cut"
     5'UTR           6928..6941
                     /created_by="User"
                     /label="hEF1a 5'UTR"
     ligation        6942..6945
                     /created_by="User"
                     /label="Ligation"
     Gg_overhang     6942..6945
                     /created_by="User"
                     /modified_by="User"
                     /label="pL0 P-5 v2"
     motif           6946..6974
                     /created_by="User"
                     /modified_by="User"
                     /label="casE Recognition"
     misc_feature    6975..6983
                     /created_by="User"
                     /label="Source: 18nt-2xK-turn"
     ligation        6984..6987
                     /label="Ligation"
     Gg_overhang     6984..6987
                     /created_by="User"
                     /label="pL0 5-G"
     motif           6988..6993
                     /created_by="User"
                     /label="Kozak"
     misc_feature    6992..6997
                     /Recognition_pattern="C^CATGG"
                     /annotation_group="CCATGG"
                     /label="NcoI"
                     /note="Geneious type: restriction site"
     CDS             6994..7704
                     /created_by="User"
                     /label="neonGreen"
     domain          6997..7701
                     /created_by="User"
                     /modified_by="User"
                     /label="NeonGreen"
     misc_feature    7253..7258
                     /Recognition_pattern="C^CATGG"
                     /annotation_group="CCATGG"
                     /label="NcoI"
                     /note="Geneious type: restriction site"
     misc_feature    7279..7284
                     /Recognition_pattern="G^TGCAC"
                     /annotation_group="GTGCAC"
                     /label="ApaLI"
                     /note="Geneious type: restriction site"
     misc_feature    7562..7567
                     /Recognition_pattern="C^CATGG"
                     /annotation_group="CCATGG"
                     /label="NcoI"
                     /note="Geneious type: restriction site"
     gg_overhang     7705..7708
                     /created_by="User"
                     /label="pL0 G-3"
     3'UTR           7709..7728
                     /created_by="User"
                     /label="Inert"
     ligation        7729..7732
                     /label="Ligation"
     gg_overhang     7729..7732
                     /created_by="User"
                     /label="pL0 3-T"
     terminator      7733..7831
                     /created_by="User"
                     /modified_by="User"
                     /label="Synth Terminator"
     polyA_signal    7757..7762
                     /created_by="User"
                     /label="Poly-A Signal"
     polyA_signal    complement(7768..7773)
                     /created_by="User"
                     /label="Poly-A Signal"
     Gg_overhang     7832..7835
                     /created_by="User"
                     /label="pL0 T"
     ligation        7836..7838
                     /label="Ligation"
     gg_overhang     7836..7838
                     /created_by="User"
                     /label="pL1 T3"
     gibson_overhang 7839..7853
                     /created_by="User"
                     /modified_by="User"
                     /label="Infusion"
     misc_feature    7839..7845
                     /created_by="User"
                     /modified_by="User"
                     /label="fr Nluc"
     misc_feature    complement(7846..7854)
                     /created_by="User"
                     /modified_by="User"
                     /label="fr Nluc"
     misc_feature    7855..7861
                     /created_by="User"
                     /modified_by="User"
                     /label="fr Nluc"
     ligation        7862..7864
                     /label="Ligation"
     gg_overhang     7862..7864
                     /created_by="User"
                     /label="pL1 TX"
     ligation        7878..7880
                     /label="Ligation"
     primer_bind     complement(7884..4)
                     /Mismatches=0
                     /%GC="52.6"
                     /Hairpin_Tm="46.1"
                     /Self_Dimer_Tm="2.4"
                     /Tm="57.1"
                     /annotation_group="78965401483900882e39b7-e3ec-47dc-8f1d-e
                     ff90fd482d3"
                     /Sequence="AATAGGCGTATCACGAGGC"
                     /created_by="primer3"
                     /label="BP0170"
ORIGIN      
        1 tatttttata ggttaatgtc atgataataa tggtttctta gacgtcaggt ggcacttttc
       61 ggggaaatgt gctggcccgt gtctcaaaat ctctgatgtt acattgcaca agataaaaat
      121 atatcatcat gaacaataaa actgtctgct tacataaaca gtaatacaag gggtgttatg
      181 agccatattc aacgggaaac gtcgaggccg cgattaaatt ccaacatgga tgctgattta
      241 tatgggtata aatgggctcg cgataatgtc gggcaatcag gtgcgacaat ctatcgcttg
      301 tatgggaagc ccgatgcgcc agagttgttt ctgaaacatg gcaaaggtag cgttgccaat
      361 gatgttacag atgagatggt cagactaaac tggctgacgg aatttatgcc tcttccgacc
      421 atcaagcatt ttatccgtac tcctgatgat gcatggttac tcaccactgc gatccccgga
      481 aaaacagcat tccaggtatt agaagaatat cctgattcag gtgaaaatat tgttgatgcg
      541 ctggcagtgt tcctgcgccg gttgcattcg attcctgttt gtaattgtcc ttttaacagc
      601 gatcgcgtat ttcgtctcgc tcaggcgcaa tcacgaatga ataacggttt ggttgatgcg
      661 agtgattttg atgacgagcg taatggctgg cctgttgaac aagtctggaa agaaatgcat
      721 aaacttttgc cattctcacc ggattcagtc gtcactcatg gtgatttctc acttgataac
      781 cttatttttg acgaggggaa attaataggt tgtattgatg ttggacgagt cggaatcgca
      841 gaccgatacc aggatcttgc catcctatgg aactgcctcg gtgagttttc tccttcatta
      901 cagaaacggc tttttcaaaa atatggtatt gataatcctg atatgaataa attgcagttt
      961 catttgatgc tcgatgagtt tttctaatca gaattggtta attggttgta acactggcag
     1021 agcattacgc tgacttgacg ggacggcgca agctcatgac caaaatccct taacgtgagt
     1081 tacgcgtcgt tccactgagc gtcagacccc gtagaaaaga tcaaaggatc ttcttgagat
     1141 cctttttttc tgcgcgtaat ctgctgcttg caaacaaaaa aaccaccgct accagcggtg
     1201 gtttgtttgc cggatcaaga gctaccaact ctttttccga aggtaactgg cttcagcaga
     1261 gcgcagatac caaatactgt tcttctagtg tagccgtagt taggccacca cttcaagaac
     1321 tctgtagcac cgcctacata cctcgctctg ctaatcctgt taccagtggc tgctgccagt
     1381 ggcgataagt cgtgtcttac cgggttggac tcaagacgat agttaccgga taaggcgcag
     1441 cggtcgggct gaacgggggg ttcgtgcaca cagcccagct tggagcgaac gacctacacc
     1501 gaactgagat acctacagcg tgagctatga gaaagcgcca cgcttcccga agggagaaag
     1561 gcggacaggt atccggtaag cggcagggtc ggaacaggag agcgcacgag ggagcttcca
     1621 gggggaaacg cctggtatct ttatagtcct gtcgggtttc gccacctctg acttgagcgt
     1681 cgatttttgt gatgctcgtc aggggggcgg agcctatgga aaaacgccag caacgcggcc
     1741 tttttacggt tcctggcctt ttgctggcct tttgctcaca tgttctttcc tgcgttatcc
     1801 cctgattctg tggataaccg tattaccgcc tttgagtgag ctgataccgc tcgccgcagc
     1861 cgaacgaccg agcgcagcga gtcagtgagc gaggaagcag agcgtaaaac gacggccagg
     1921 cagtaccgga gttctgcaat tcatgtgatc tgcgcctggg agctcacggg gacagccccc
     1981 ccccaaagcc cccagggatg taattacgtc cctcccccgc tagggggcag cagcgagccg
     2041 cccggggctc cgctccggtc cggcgctccc cccgcatccc cgagccggca gcgtgcgggg
     2101 acagcccggg cacggggaag gtggcacggg atcgctttcc tctgaacgct tctcgctgct
     2161 ctttgagcct gcagacacct ggggggatac ggggaaaaag ctaggctgaa agaggatctt
     2221 agaatgacac gcgcctggga gctcacgggg acagcccccc cccaaagccc ccagggatgt
     2281 aattacgtcc ctcccccgct agggggcagc agcgagccgc ccggggctcc gctccggtcc
     2341 ggcgctcccc ccgcatcccc gagccggcag cgtgcgggga cagcccgggc acggggaagg
     2401 tggcacggga tcgctttcct ctgaacgctt ctcgctgctc tttgagcctg cagacacctg
     2461 gggggatacg gggaaaaagc tggatcataa ctcgacgtgc atactttaat tggctccggt
     2521 gcccgtcagt gggcagagcg cacatcgccc acagtccccg agaagttgtg gggaggggtc
     2581 ggcaattgaa ccggtgccta gagaaggtgg cgcggggtaa actgggaaag tgatgtcgtg
     2641 tactggctcc gcctttttcc cgagggtggg ggagaaccgt atataagtgc agtagtcgcc
     2701 gtgaacgttc tttttcgcaa cgggtttgcc gccagaacac aggtaagtgc cgtgtgtggt
     2761 tcccgcgggc ctggcctctt tacgggttat ggcccttgcg tgccttgaat tacttccacc
     2821 tggctgcagt acgtgattct tgatcccgag cttcgggttg gaagtgggtg ggagagttcg
     2881 aggccttgcg cttaaggagc cccttcgcct cgtgcttgag ttgaggcctg gcctgggcgc
     2941 tggggccgcc gcgtgcgaat ctggtggcac cttcgcgcct gtctcgctgc tttcgataag
     3001 tctctagcca tttaaaattt ttgatgacct gctgcgacgc tttttttctg gcaagatagt
     3061 cttgtaaatg cgggccaaga tctgcacact ggtatttcgg tttttggggc cgcgggcggc
     3121 gacggggccc gtgcgtccca gcgcacatgt tcggcgaggc ggggcctgcg agcgcggcca
     3181 ccgagaatcg gacgggggta gtctcaagct ggccggcctg ctctggtgcc tggcctcgcg
     3241 ccgccgtgta tcgccccgcc ctgggcggca aggctggccc ggtcggcacc agttgcgtga
     3301 gcggaaagat ggccgcttcc cggccctgct gcagggagct caaaatggag gacgcggcgc
     3361 tcgggagagc gggcgggtga gtcacccaca caaaggaaaa gggcctttcc gtcctcagcc
     3421 gtcgcttcat gtgactccac ggagtaccgg gcgccgtcca ggcacctcga ttagttctcg
     3481 agcttttgga gtacgtcgtc tttaggttgg ggggaggggt tttatgcgat ggagtttccc
     3541 cacactgagt gggtggagac tgaagttagg ccagcttggc acttgatgta attctccttg
     3601 gaatttgccc tttttgagtt tggatcttgg ttcattctca agcctcagac agtggttcaa
     3661 agtttttttc ttccatttca ggtggatccc aagggcagat tgtcttcgca gctggcacga
     3721 caggtttccc gactggaaag cgggcagtga gcgcaacgca attaatgtga gttagctcac
     3781 tcattaggca ccccaggctt tacactttat gcttccggct cgtatgttgt gtggaattgt
     3841 gagcggataa caatttcaca caggaaacag ctatgaccat gattacgcca agcttgcatg
     3901 cctgcaggtc gactctagag gatccccggg taccgagctc gaattcactg gccgtcgttt
     3961 tacaacgtcg tgactgggaa aaccctggcg ttacccaact taatcgcctt gcagcacatc
     4021 cccctttcgc cagctggcgt aatagcgaag aggcccgcac cgatcgccct tcccaacagt
     4081 tgcgcagcct gaatggcgaa tggcgcctga tgcggtattt tctccttacg catctgtgcg
     4141 gtatttcaca ccgcatatgg tgcactctca gtacaatctg ctctgatgcc gcatagttaa
     4201 gccagccccg acacccgcca acacccgctg acgcgccctg acgggcttgt ctgctcccgg
     4261 catccgctta cagacaagct gtgacgaaga caaaggtgcc accatgtacc tcagtaagat
     4321 catcatcgcc cgcgcttggt cccgtgacct gtaccaactg caccaagagc tctggcacct
     4381 cttccccaac aggccagatg ccgctagaga cttcctgttc cacgtggaga agcgtaacac
     4441 ccccgaaggg tgccacgtgc tgttgcagag tgcccagatg ccagtgagta ccgctgttgc
     4501 cactgtcatc aagactaaac aagttgaatt ccaactgcaa gtgggcgtcc ctctgtattt
     4561 ccgcctcagg gccaacccca tcaaaaccat cctggacaac cagaagcggc tggatagcaa
     4621 aggtaatatc aagagatgcc gcgtgcctct gatcaaggag gccgagcaga tcgcttggct
     4681 gcaacgcaag ctgggtaacg ccgcgagagt ggaagatgtg cacccaatct ccgagcgccc
     4741 gcagtatttc tccggggagg ggaagaacgg caaaattcag actgtctgct tcgagggggt
     4801 gctcactatt aacgacgccc ctgctctgat cgacctcctg cagcagggca ttgggcccgc
     4861 gaagagcatg ggatgtggat tgttgagcct ggcacccctg tgagcttcca ctggattgta
     4921 caattaccaa ccagcctcga ctgtgccttc tagttgccag ccatctgttg tttgcccctc
     4981 ccccgtgcct tccttgaccc tggaaggtgc cactcccact gtcctttcct aataaaatga
     5041 ggaaattgca tcgcattgtc tgagtaggtg tcattctatt ctggggggtg gggtggggca
     5101 ggacagcaag ggggaggatt gggaagacaa tagcaggcat gctggggatg cggtgggctc
     5161 tatggccgct cgcggagttc tgcaattcat gtgatctgcg cctgggagct cacggggaca
     5221 gccccccccc aaagccccca gggatgtaat tacgtccctc ccccgctagg gggcagcagc
     5281 gagccgcccg gggctccgct ccggtccggc gctccccccg catccccgag ccggcagcgt
     5341 gcggggacag cccgggcacg gggaaggtgg cacgggatcg ctttcctctg aacgcttctc
     5401 gctgctcttt gagcctgcag acacctgggg ggatacgggg aaaaagctag gctgaaagag
     5461 gatcttagaa tgacacgcgc ctgggagctc acggggacag ccccccccca aagcccccag
     5521 ggatgtaatt acgtccctcc cccgctaggg ggcagcagcg agccgcccgg ggctccgctc
     5581 cggtccggcg ctccccccgc atccccgagc cggcagcgtg cggggacagc ccgggcacgg
     5641 ggaaggtggc acgggatcgc tttcctctga acgcttctcg ctgctctttg agcctgcaga
     5701 cacctggggg gatacgggga aaaagctgga tcataactcg acgtgcatac tttaattggc
     5761 tccggtgccc gtcagtgggc agagcgcaca tcgcccacag tccccgagaa gttgtgggga
     5821 ggggtcggca attgaaccgg tgcctagaga aggtggcgcg gggtaaactg ggaaagtgat
     5881 gtcgtgtact ggctccgcct ttttcccgag ggtgggggag aaccgtatat aagtgcagta
     5941 gtcgccgtga acgttctttt tcgcaacggg tttgccgcca gaacacaggt aagtgccgtg
     6001 tgtggttccc gcgggcctgg cctctttacg ggttatggcc cttgcgtgcc ttgaattact
     6061 tccacctggc tgcagtacgt gattcttgat cccgagcttc gggttggaag tgggtgggag
     6121 agttcgaggc cttgcgctta aggagcccct tcgcctcgtg cttgagttga ggcctggcct
     6181 gggcgctggg gccgccgcgt gcgaatctgg tggcaccttc gcgcctgtct cgctgctttc
     6241 gataagtctc tagccattta aaatttttga tgacctgctg cgacgctttt tttctggcaa
     6301 gatagtcttg taaatgcggg ccaagatctg cacactggta tttcggtttt tggggccgcg
     6361 ggcggcgacg gggcccgtgc gtcccagcgc acatgttcgg cgaggcgggg cctgcgagcg
     6421 cggccaccga gaatcggacg ggggtagtct caagctggcc ggcctgctct ggtgcctggc
     6481 ctcgcgccgc cgtgtatcgc cccgccctgg gcggcaaggc tggcccggtc ggcaccagtt
     6541 gcgtgagcgg aaagatggcc gcttcccggc cctgctgcag ggagctcaaa atggaggacg
     6601 cggcgctcgg gagagcgggc gggtgagtca cccacacaaa ggaaaagggc ctttccgtcc
     6661 tcagccgtcg cttcatgtga ctccacggag taccgggcgc cgtccaggca cctcgattag
     6721 ttctcgagct tttggagtac gtcgtcttta ggttgggggg aggggtttta tgcgatggag
     6781 tttccccaca ctgagtgggt ggagactgaa gttaggccag cttggcactt gatgtaattc
     6841 tccttggaat ttgccctttt tgagtttgga tcttggttca ttctcaagcc tcagacagtg
     6901 gttcaaagtt tttttcttcc atttcaggtg gatcccaagg gcagagagtt ccccgcgcca
     6961 gcggggataa accgggatcc accaggtgcc accatggtgt ccaagggcga agaggacaac
     7021 atggccagcc tgcctgccac ccacgagctg cacatcttcg gcagcatcaa cggcgtggac
     7081 ttcgacatgg tgggacaggg caccggcaac cccaacgacg gatacgagga actgaacctg
     7141 aagtccacaa agggcgacct gcagttcagc ccctggatcc tggtgcccca catcggctac
     7201 ggcttccacc agtacctgcc ctaccctgac ggcatgagcc ctttccaggc cgccatggtg
     7261 gatggctctg gctaccaggt gcacagaacc atgcagttcg aggacggcgc cagcctgacc
     7321 gtgaactaca gatacaccta cgagggcagc cacatcaagg gcgaggccca agtgaagggc
     7381 acaggcttcc ctgctgacgg ccccgtgatg accaactctc tgacagccgc cgactggtgc
     7441 agaagcaaga aaacctaccc taacgacaag accatcatca gcaccttcaa gtggtcctac
     7501 accacaggca acggcaagag atacagaagc accgccagaa ccacctacac cttcgccaag
     7561 cccatggccg ccaactacct gaagaaccag cctatgtacg tgttccgcaa gaccgagctg
     7621 aagcactcca agacagaact gaacttcaaa gagtggcaga aagccttcac cgacgtgatg
     7681 ggcatggacg agctgtacaa gtgagcttcc actggattgt acaattacca actgatctag
     7741 aaccggtcat ggccgcaata aaatatcttt attttcatta catctgtgtg ttggtttttt
     7801 gtgtgttcga actagatgct gtcgaccgat gcgcttacga ccatcggttg atcagttcga
     7861 cagagttcgc aattcaggaa agggcctcgt gatacgcc
//
