# Supplementary material for: An endoribonuclease-based feedforward controller for decoupling resource-limited genetic modules in mammalian cells
Source: Nat Commun. 2020 Nov 10;11:5690. doi: 10.1038/s41467-020-19126-9 (PMC7656454; doi:10.1038/s41467-020-19126-9)
Supplement: Supplementary file 4 — Source Data [file 41467_2020_19126_MOESM4_ESM.zip › Source Data/Plasmids/Cloning/hEF1a.gb]

LOCUS       hEF1a                   3441 bp    DNA     circular UNA 07-JUL-2017
DEFINITION  [pL0-P.1] hEF1a.
ACCESSION   urn.local.jones.h6-cj22o9h
VERSION     urn.local.jones.h6-cj22o9h
KEYWORDS    .
SOURCE      
  ORGANISM  .
FEATURES             Location/Qualifiers
     misc_feature    145..168
                     /created_by="User"
                     /label="Pamp"
                     /note="Geneious type: promoter_prokaryotic"
     misc_feature    complement(160..180)
                     /Sequence="CAGGGTTATTGTCTCATGAGC"
                     /Hairpin_Tm="None"
                     /Tm="56.4"
                     /Self_Dimer_Tm="13.2"
                     /%GC="47.6"
                     /created_by="primer3"
                     /label="JH856R"
                     /note="Geneious type: primer_bind_reverse"
     CDS             215..1225
                     /label="Sm/Sp no DraIII"
     rep_origin      complement(1320..2002)
                     /created_by="User"
                     /Transferred_From="pRJ_00026"
                     /Transferred_Similarity="100.00%"
                     /label="ColE1 Origin"
     rep_origin      1984
                     /label="ORI"
     primer_bind     2084..2103
                     /created_by="User"
                     /Sequence="ATTACCGCCTTTGAGTGAGC"
                     /Transferred_From="pRJ_00026"
                     /Transferred_Similarity="100.00%"
                     /label="G00101"
     misc_feature    2225..2230
                     /Recognition_pattern="GGTCTC(1/5)"
                     /annotation_group="GGTCTC"
                     /label="BsaI"
                     /note="Geneious type: restriction site"
     protein_bind    2225..2230
                     /created_by="User"
                     /Transferred_From="pRJ_00026"
                     /Transferred_Similarity="100.00%"
                     /label="BsaI Bind"
     gg_overhang     2232..2235
                     /created_by="User"
                     /label="pL0 I-P"
     ligation        2232..2235
                     /label="Ligation"
     promoter        2240..2472
                     /modified_by="User"
                     /label="hEF1a Promoter"
     Enhancer        2269..2530
                     /created_by="User"
                     /label="CpG Island"
     promoter        2404..2409
                     /created_by="User"
                     /label="BRE-like"
     promoter        2410..2416
                     /created_by="User"
                     /label="TATA Box"
     misc_RNA        2440
                     /created_by="User"
                     /label="+1 Site"
     intron          2470..2478
                     /created_by="User"
                     /modified_by="User"
                     /label="U2 Splice Donor"
     misc_RNA        2472..2473
                     /created_by="User"
                     /label="Cut"
     intron          2473..3411
                     /created_by="User"
                     /label="hEF1a First Intron"
     protein_bind    2828..2842
                     /created_by="User"
                     /label="Gal4 Close Match (15)"
     protein_bind    2843..2861
                     /created_by="User"
                     /label="Gal4 Close Match (19)"
     protein_bind    2844..2849
                     /created_by="User"
                     /label="SP1 Binding Site"
     protein_bind    2847..2861
                     /created_by="User"
                     /label="Gal4 Close Match (15)"
     protein_bind    complement(2986..2991)
                     /created_by="User"
                     /label="SP1 Binding Site"
     protein_bind    2993..2998
                     /created_by="User"
                     /label="SP1 Binding Site"
     protein_bind    2996..3011
                     /created_by="User"
                     /label="Gal4 Close Match (16)"
     protein_bind    3101..3106
                     /created_by="User"
                     /label="SP1 Binding Site"
     misc_RNA        3106..3107
                     /created_by="User"
                     /modified_by="User"
                     /label="Putative Cut"
     protein_bind    3108..3114
                     /created_by="User"
                     /label="AP-1 Binding Site"
     protein_bind    3170..3186
                     /created_by="User"
                     /label="Gal4 Close Match"
     protein_bind    complement(3261..3270)
                     /created_by="User"
                     /label="NFkB Binding Site"
     intron          3376..3380
                     /created_by="User"
                     /modified_by="User"
                     /label="U2 Branch Point-like"
     intron          3393..3408
                     /created_by="User"
                     /label="Poly-Y Tract"
     misc_feature    complement(3400..3425)
                     /Sequence="CCCTTGGGATCCACCTGAAATGGAAG"
                     /Hairpin_Tm="49.1"
                     /Tm="65.2"
                     /Self_Dimer_Tm="5.6"
                     /%GC="53.8"
                     /created_by="primer3"
                     /Extension="AATGGTCTCATCTG"
                     /modified_by="User"
                     /label="7.21"
                     /note="Geneious type: primer_bind_reverse"
     intron          3409..3412
                     /created_by="User"
                     /modified_by="User"
                     /label="U2 Splice Acceptor"
     misc_RNA        3411..3412
                     /created_by="User"
                     /label="Cut"
     5'UTR           3412..3425
                     /created_by="User"
                     /label="hEF1a 5'UTR"
     gg_overhang     3426..3429
                     /created_by="User"
                     /label="pL0 P-5 v1"
     ligation        3426..3429
                     /label="Ligation"
     misc_feature    complement(3431..3436)
                     /Recognition_pattern="GGTCTC(1/5)"
                     /annotation_group="GGTCTC"
                     /label="BsaI"
                     /note="Geneious type: restriction site"
     protein_bind    complement(3431..3436)
                     /created_by="User"
                     /Transferred_From="pRJ_00026"
                     /Transferred_Similarity="100.00%"
                     /label="BsaI Bind"
ORIGIN      
        1 gtggctcttc agtggacgaa agggcctcgt gatacgccta tttttatagg ttaatgtcat
       61 gataataatg gtttcttaga cgtcaggtgg cacttttcgg ggaaatgtgc gcggaacccc
      121 tatttgttta tttttctaaa tacattcaaa tatgtatccg ctcatgagac aataaccctg
      181 ataaatgctt caataatatt gaaaaaggaa gagtatgcgc tcacgcaact ggtccagaac
      241 cttgaccgaa cgcagcggtg gtaacggcgc agtggcggtt ttcatggctt gttatgactg
      301 tttttttggg gtacagtcta tgcctcgggc atccaagcag caagcgcgtt acgccgtggg
      361 tcgatgtttg atgttatgga gcagcaacga tgttacgcag cagggcagtc gccctaaaac
      421 aaagttaaac atcatgaggg aagcggtgat cgccgaagta tcgactcaac tatcagaggt
      481 agttggcgtc atcgagcgcc atctcgaacc gacgttgctg gccgtacatt tgtacggctc
      541 cgcagtggat ggcggcctga agccacacag cgatattgat ttgctggtta cggtgaccgt
      601 aaggcttgat gaaacaacgc ggcgagcttt gatcaacgac cttttggaaa cttcggcttc
      661 ccctggagag agcgagattc tccgcgctgt agaagtcacc attgttgtgc acgacgacat
      721 cattccgtgg cgttatccag ctaagcgcga actgcaattt ggagaatggc agcgcaatga
      781 cattcttgca ggtatcttcg agccagccac gatcgacatt gatctggcta tcttgctgac
      841 aaaagcaaga gaacatagcg ttgccttggt aggtccagcg gcggaggaac tctttgatcc
      901 ggttcctgaa caggatctat ttgaggcgct aaatgaaacc ttaacgctat ggaactcgcc
      961 gcccgactgg gctggcgatg agcgaaatgt agtgcttacg ttgtcccgca tttggtacag
     1021 cgcagtaacc ggcaaaatcg cgccgaagga tgtcgctgcc gactgggcaa tggagcgcct
     1081 gccggcccag tatcagcccg tcatacttga agctagacag gcttatcttg gacaagaaga
     1141 agatcgcttg gcctcgcgcg cagatcagtt ggaagaattt gtccattacg taaaaggcga
     1201 gatcaccaag gtagtcggca aataactgtc agaccaagtt tactcatata tactttagat
     1261 tgatttaaaa cttcattttt aatttaaaag gatctaggtg aagatccttt ttgataatct
     1321 catgaccaaa atcccttaac gtgagttttc gttccactga gcgtcagacc ccgtagaaaa
     1381 gatcaaagga tcttcttgag atcctttttt tctgcgcgta atctgctgct tgcaaacaaa
     1441 aaaaccaccg ctaccagcgg tggtttgttt gccggatcaa gagctaccaa ctctttttcc
     1501 gaaggtaact ggcttcagca gagcgcagat accaaatact gtccttctag tgtagccgta
     1561 gttaggccac cacttcaaga actctgtagc accgcctaca tacctcgctc tgctaatcct
     1621 gttaccagtg gctgctgcca gtggcgataa gtcgtgtctt accgggttgg actcaagacg
     1681 atagttaccg gataaggcgc agcggtcggg ctgaacgggg ggttcgtgca cacagcccag
     1741 cttggagcga acgacctaca ccgaactgag atacctacag cgtgagctat gagaaagcgc
     1801 cacgcttccc gaagggagaa aggcggacag gtatccggta agcggcaggg tcggaacagg
     1861 agagcgcacg agggagcttc cagggggaaa cgcctggtat ctttatagtc ctgtcgggtt
     1921 tcgccacctc tgacttgagc gtcgattttt gtgatgctcg tcaggggggc ggagcctatg
     1981 gaaaaacgcc agcaacgcgg cctttttacg gttcctggcc ttttgctggc cttttgctca
     2041 catgttcttt cctgcgttat cccctgattc tgtggataac cgtattaccg cctttgagtg
     2101 agctgatacc gctcgccgca gccgaacgac cgagcgcagc gagtcagtga gcgaggaagc
     2161 ggaagagcgc ccaatacgca aaccgcctct ccccgcgcgt tggccgattc attaatcact
     2221 ctgtggtctc atactttaat tggctccggt gcccgtcagt gggcagagcg cacatcgccc
     2281 acagtccccg agaagttgtg gggaggggtc ggcaattgaa ccggtgccta gagaaggtgg
     2341 cgcggggtaa actgggaaag tgatgtcgtg tactggctcc gcctttttcc cgagggtggg
     2401 ggagaaccgt atataagtgc agtagtcgcc gtgaacgttc tttttcgcaa cgggtttgcc
     2461 gccagaacac aggtaagtgc cgtgtgtggt tcccgcgggc ctggcctctt tacgggttat
     2521 ggcccttgcg tgccttgaat tacttccacc tggctgcagt acgtgattct tgatcccgag
     2581 cttcgggttg gaagtgggtg ggagagttcg aggccttgcg cttaaggagc cccttcgcct
     2641 cgtgcttgag ttgaggcctg gcctgggcgc tggggccgcc gcgtgcgaat ctggtggcac
     2701 cttcgcgcct gtctcgctgc tttcgataag tctctagcca tttaaaattt ttgatgacct
     2761 gctgcgacgc tttttttctg gcaagatagt cttgtaaatg cgggccaaga tctgcacact
     2821 ggtatttcgg tttttggggc cgcgggcggc gacggggccc gtgcgtccca gcgcacatgt
     2881 tcggcgaggc ggggcctgcg agcgcggcca ccgagaatcg gacgggggta gtctcaagct
     2941 ggccggcctg ctctggtgcc tggcctcgcg ccgccgtgta tcgccccgcc ctgggcggca
     3001 aggctggccc ggtcggcacc agttgcgtga gcggaaagat ggccgcttcc cggccctgct
     3061 gcagggagct caaaatggag gacgcggcgc tcgggagagc gggcgggtga gtcacccaca
     3121 caaaggaaaa gggcctttcc gtcctcagcc gtcgcttcat gtgactccac ggagtaccgg
     3181 gcgccgtcca ggcacctcga ttagttctcg agcttttgga gtacgtcgtc tttaggttgg
     3241 ggggaggggt tttatgcgat ggagtttccc cacactgagt gggtggagac tgaagttagg
     3301 ccagcttggc acttgatgta attctccttg gaatttgccc tttttgagtt tggatcttgg
     3361 ttcattctca agcctcagac agtggttcaa agtttttttc ttccatttca ggtggatccc
     3421 aagggaatgt gagaccacga a
//
