# Supplementary material for: An endoribonuclease-based feedforward controller for decoupling resource-limited genetic modules in mammalian cells
Source: Nat Commun. 2020 Nov 10;11:5690. doi: 10.1038/s41467-020-19126-9 (PMC7656454; doi:10.1038/s41467-020-19126-9)
Supplement: Supplementary file 4 — Source Data [file 41467_2020_19126_MOESM4_ESM.zip › Source Data/Plasmids/Cloning/iRFP-720.gb]

LOCUS       iRFP-720                3208 bp    DNA     circular UNA 17-SEP-2017
DEFINITION  [pL0-G] iRFP-720.
ACCESSION   urn.local.jones.27-ceh0dyh
VERSION     urn.local.jones.27-ceh0dyh
KEYWORDS    .
SOURCE      
  ORGANISM  .
FEATURES             Location/Qualifiers
     misc_feature    145..168
                     /created_by="User"
                     /label="Pamp"
                     /note="Geneious type: promoter_prokaryotic"
     misc_feature    complement(160..180)
                     /Mismatches=0
                     /created_by="primer3"
                     /annotation_group="806282442501476e13327f0-174a-403e-9024-
                     a011551f4a2d"
                     /%GC="47.6"
                     /Tm="56.4"
                     /Hairpin_Tm="None"
                     /Self_Dimer_Tm="13.2"
                     /Sequence="CAGGGTTATTGTCTCATGAGC"
                     /label="JH856R"
                     /note="Geneious type: primer_bind_reverse"
     CDS             215..1225
                     /label="Sm/Sp no DraIII"
     rep_origin      complement(1320..2002)
                     /created_by="User"
                     /label="ColE1 origin"
     rep_origin      1984
                     /label="ORI"
     primer_bind     2084..2103
                     /created_by="User"
                     /Sequence="ATTACCGCCTTTGAGTGAGC"
                     /label="G00101"
     misc_feature    complement(2223..2241)
                     /Sequence="GGTGGCACCTTGAGACCAC"
                     /Hairpin_Tm="42.2"
                     /Tm="60.6"
                     /Self_Dimer_Tm="29.2"
                     /%GC="63.2"
                     /created_by="primer3"
                     /Extension="CGGTTTTGCTTGCAT"
                     /modified_by="User"
                     /label="RJ_00079Ra"
                     /note="Geneious type: primer_bind_reverse"
     protein_bind    2225..2230
                     /created_by="User"
                     /label="BsaI Bind"
     misc_feature    2225..2230
                     /Recognition_pattern="GGTCTC(1/5)"
                     /annotation_group="GGTCTC"
                     /label="BsaI"
                     /note="Geneious type: restriction site"
     gg_overhang     2232..2235
                     /created_by="User"
                     /label="pL0 5-G"
     ligation        2232..2235
                     /label="Ligation"
     motif           2236..2241
                     /created_by="User"
                     /label="Kozak"
     source          <2242..>3189
                     /organism="piRFP720-N1"
                     /mol_type="other DNA"
                     /label="source piRFP720-N1"
     CDS             2242..3192
                     /translation="MAEGSVARQPDLLTCDDEPIHIPGAIQPHGLLLALAADMTIVAG
                     SDNLPELTGLAIGALIGRSAADVFDSETHNRLTIALAEPGAAVGAPITVGFTMRKDAG
                     FIGSWHRHDQLIFLELEPPQRDVAEPQAFFRRTNSAIRRLQAAETLESACAAAAQEVR
                     KITGFDRVMIYRFASDFSGSVIAEDRCAEVESKLGLHYPASFIPAQARRLYTINPVRI
                     IPDINYRPVPVTPDLNPVTGRPIDLSFAILRSVSPNHLEFMRNIGMHGTMSISILRGE
                     RLWGLIVCHHRTPYYVDLDGRQACELVAQVLAWQIGVMEE*"
                     /modified_by="User"
                     /label="iRFP720"
     domain          2245..3189
                     /created_by="User"
                     /label="iRFP720"
     misc_feature    complement(3168..3192)
                     /Sequence="TTACTCTTCCATCACGCCGATCTGC"
                     /Hairpin_Tm="29.2"
                     /Tm="64.9"
                     /Self_Dimer_Tm="None"
                     /%GC="52.0"
                     /created_by="primer3"
                     /label="11.48"
                     /note="Geneious type: primer_bind_reverse"
     ligation        3193..3196
                     /label="Ligation"
     gg_overhang     3193..3196
                     /created_by="User"
                     /label="pL0 G-3"
     misc_feature    complement(3198..3203)
                     /Recognition_pattern="GGTCTC(1/5)"
                     /annotation_group="GGTCTC"
                     /label="BsaI"
                     /note="Geneious type: restriction site"
     protein_bind    complement(3198..3203)
                     /created_by="User"
                     /label="BsaI Bind"
ORIGIN      
        1 gtggctcttc agtggacgaa agggcctcgt gatacgccta tttttatagg ttaatgtcat
       61 gataataatg gtttcttaga cgtcaggtgg cacttttcgg ggaaatgtgc gcggaacccc
      121 tatttgttta tttttctaaa tacattcaaa tatgtatccg ctcatgagac aataaccctg
      181 ataaatgctt caataatatt gaaaaaggaa gagtatgcgc tcacgcaact ggtccagaac
      241 cttgaccgaa cgcagcggtg gtaacggcgc agtggcggtt ttcatggctt gttatgactg
      301 tttttttggg gtacagtcta tgcctcgggc atccaagcag caagcgcgtt acgccgtggg
      361 tcgatgtttg atgttatgga gcagcaacga tgttacgcag cagggcagtc gccctaaaac
      421 aaagttaaac atcatgaggg aagcggtgat cgccgaagta tcgactcaac tatcagaggt
      481 agttggcgtc atcgagcgcc atctcgaacc gacgttgctg gccgtacatt tgtacggctc
      541 cgcagtggat ggcggcctga agccacacag cgatattgat ttgctggtta cggtgaccgt
      601 aaggcttgat gaaacaacgc ggcgagcttt gatcaacgac cttttggaaa cttcggcttc
      661 ccctggagag agcgagattc tccgcgctgt agaagtcacc attgttgtgc acgacgacat
      721 cattccgtgg cgttatccag ctaagcgcga actgcaattt ggagaatggc agcgcaatga
      781 cattcttgca ggtatcttcg agccagccac gatcgacatt gatctggcta tcttgctgac
      841 aaaagcaaga gaacatagcg ttgccttggt aggtccagcg gcggaggaac tctttgatcc
      901 ggttcctgaa caggatctat ttgaggcgct aaatgaaacc ttaacgctat ggaactcgcc
      961 gcccgactgg gctggcgatg agcgaaatgt agtgcttacg ttgtcccgca tttggtacag
     1021 cgcagtaacc ggcaaaatcg cgccgaagga tgtcgctgcc gactgggcaa tggagcgcct
     1081 gccggcccag tatcagcccg tcatacttga agctagacag gcttatcttg gacaagaaga
     1141 agatcgcttg gcctcgcgcg cagatcagtt ggaagaattt gtccattacg taaaaggcga
     1201 gatcaccaag gtagtcggca aataactgtc agaccaagtt tactcatata tactttagat
     1261 tgatttaaaa cttcattttt aatttaaaag gatctaggtg aagatccttt ttgataatct
     1321 catgaccaaa atcccttaac gtgagttttc gttccactga gcgtcagacc ccgtagaaaa
     1381 gatcaaagga tcttcttgag atcctttttt tctgcgcgta atctgctgct tgcaaacaaa
     1441 aaaaccaccg ctaccagcgg tggtttgttt gccggatcaa gagctaccaa ctctttttcc
     1501 gaaggtaact ggcttcagca gagcgcagat accaaatact gtccttctag tgtagccgta
     1561 gttaggccac cacttcaaga actctgtagc accgcctaca tacctcgctc tgctaatcct
     1621 gttaccagtg gctgctgcca gtggcgataa gtcgtgtctt accgggttgg actcaagacg
     1681 atagttaccg gataaggcgc agcggtcggg ctgaacgggg ggttcgtgca cacagcccag
     1741 cttggagcga acgacctaca ccgaactgag atacctacag cgtgagctat gagaaagcgc
     1801 cacgcttccc gaagggagaa aggcggacag gtatccggta agcggcaggg tcggaacagg
     1861 agagcgcacg agggagcttc cagggggaaa cgcctggtat ctttatagtc ctgtcgggtt
     1921 tcgccacctc tgacttgagc gtcgattttt gtgatgctcg tcaggggggc ggagcctatg
     1981 gaaaaacgcc agcaacgcgg cctttttacg gttcctggcc ttttgctggc cttttgctca
     2041 catgttcttt cctgcgttat cccctgattc tgtggataac cgtattaccg cctttgagtg
     2101 agctgatacc gctcgccgca gccgaacgac cgagcgcagc gagtcagtga gcgaggaagc
     2161 ggaagagcgc ccaatacgca aaccgcctct ccccgcgcgt tggccgattc attaatcact
     2221 ctgtggtctc aaggtgccac catggcggaa ggatccgtcg ccaggcagcc tgacctcttg
     2281 acctgcgacg atgagccgat ccatatcccc ggtgccatcc aaccgcatgg actgctgctc
     2341 gccctcgccg ccgacatgac gatcgttgcc ggcagcgaca accttcccga actcaccgga
     2401 ctggcgatcg gcgccctgat cggccgctct gcggccgatg tcttcgactc ggagacgcac
     2461 aaccgtctga cgatcgcctt ggccgagccc ggggcggccg tcggagcacc gatcactgtc
     2521 ggcttcacga tgcgaaagga cgcaggcttc atcggctcct ggcatcgcca tgatcagctc
     2581 atcttcctcg agctcgagcc tccccagcgg gacgtcgccg agccgcaggc gttcttccgc
     2641 cgcaccaaca gcgccatccg ccgcctgcag gccgccgaaa ccttggaaag cgcctgcgcc
     2701 gccgcggcgc aagaggtgcg gaagattacc ggcttcgatc gggtgatgat ctatcgcttc
     2761 gcctccgact tcagcgggtc cgtgatcgca gaggatcggt gcgccgaggt cgagtcaaaa
     2821 ctaggcctgc actatcctgc ctcattcatc ccggcgcagg cccgtcggct ctataccatc
     2881 aacccggtac ggatcattcc cgatatcaat tatcggccgg tgccggtcac cccagacctc
     2941 aatccggtca ccgggcggcc gattgatctt agcttcgcca tcctgcgcag cgtctcgccc
     3001 aaccatctgg agttcatgcg caacataggc atgcacggca cgatgtcgat ctcgattttg
     3061 cgcggcgagc gactgtgggg attgatcgtt tgccatcacc gaacgccgta ctacgtcgat
     3121 ctcgatggcc gccaagcctg cgagctagtc gcccaggttc tggcctggca gatcggcgtg
     3181 atggaagagt aagctttgag accacgaa
//
