# Supplementary material for: An endoribonuclease-based feedforward controller for decoupling resource-limited genetic modules in mammalian cells
Source: Nat Commun. 2020 Nov 10;11:5690. doi: 10.1038/s41467-020-19126-9 (PMC7656454; doi:10.1038/s41467-020-19126-9)
Supplement: Supplementary file 4 — Source Data [file 41467_2020_19126_MOESM4_ESM.zip › Source Data/Plasmids/Cloning/JG400.gb]

LOCUS       JG400                  10633 bp    DNA     circular UNA 14-OCT-2020
DEFINITION  [JG SmallBob] cHS4_CMV_<LacZ Alpha>_Rb Glob pA ::
            cHS4_CMV_<mRFP>_Rb Glob pA.
ACCESSION   urn.local.jones.1y-cizugfp
VERSION     urn.local.jones.1y-cizugfp
KEYWORDS    .
SOURCE      
  ORGANISM  .
FEATURES             Location/Qualifiers
     source          <1..>40
                     /organism="AAV-CAGGS-EGFP Sequence"
                     /mol_type="other DNA"
                     /label="source AAV-CAGGS-EGFP Sequence"
     Motif           41..85
                     /label="Seq3"
     ligation        41..85
                     /label="Ligation"
     source          <86..>1070
                     /invitrogen="""722"
                     /label="Invitrogen vector 722"
     CDS             191..1000
                     /invitrogen="""1210000"
                     /label="Kan(R)"
     motif           complement(1071..1115)
                     /created_by="User"
                     /modified_by="User"
                     /label="SeqX"
     ligation        1071..1115
                     /label="Ligation"
     ligation        1117..1120
                     /label="Ligation"
     ligation        1143..1146
                     /label="Ligation"
     rep_origin      complement(1188..1807)
                     /label="pBR322 origin"
     ligation        1958..1961
                     /label="Ligation"
     CDS             complement(1962..2822)
                     /modified_by="jones"
                     /label="AmpR"
     promoter        complement(2864..2892)
                     /Imported_from="<a
                     href=""http://wishart.biology.ualberta.ca/PlasMapper"">Pla
                     sMapper</a>"
                     /Transferred_From="amp prom"
                     /Transferred_Similarity="100.00%"
                     /label="amp prom"
     ligation        2893..2896
                     /label="Ligation"
     ligation        2963..2966
                     /label="Ligation"
     LVA             <2967..2988
                     /created_by="User"
                     /label="LW1085 Puro part1 fw"
     misc_feature    2967..2976
                     /created_by="User"
                     /modified_by="User"
                     /label="Kozak"
     CDS             2973..>3476
                     /created_by="User"
                     /label="Puro"
     CDS             <3477..3572
                     /created_by="User"
                     /label="Puro"
     misc_feature    3573..3576
                     /created_by="User"
                     /label="overhang"
     ligation        3573..3576
                     /label="Ligation"
     source          <3575..>4126
                     /organism="AAV-CAGGS-EGFP Sequence"
                     /mol_type="other DNA"
                     /label="source AAV-CAGGS-EGFP Sequence"
     ligation        3575..3578
                     /label="Ligation"
     terminator      3583..4109
                     /label="rb glob PA terminator"
     motif           <4127..>4138
                     /created_by="User"
                     /modified_by="User"
                     /label="MCS"
     ligation        4127..4130
                     /label="Ligation"
     ligation        4139..4142
                     /label="Ligation"
     misc_feature    4144..4161
                     /modified_by="User"
                     /label="I-SceI short reverse"
     misc_feature    complement(4153..4156)
                     /created_by="User"
                     /label="cutting site"
     motif           complement(4162..4206)
                     /modified_by="User"
                     /label="Seq1"
     misc_feature    <4162..4163
                     /created_by="User"
                     /label="overlapping"
     ligation        4162..4206
                     /label="Ligation"
     source          <4207..>4241
                     /organism="AAV-CAGGS-EGFP Sequence"
                     /mol_type="other DNA"
                     /label="source AAV-CAGGS-EGFP Sequence"
     insulator       4330..4573
                     /created_by="User"
                     /label="cHS4 core"
     insulator       4613..4856
                     /created_by="User"
                     /label="cHS4 core"
     attB4           4910..4930
                     /annotation_group="attB"
                     /label="attB4"
     promoter        5121..5700
                     /created_by="User"
                     /label="CMV"
     misc_feature    5471..5476
                     /Recognition_pattern="C^CATGG"
                     /annotation_group="CCATGG"
                     /label="NcoI"
                     /note="Geneious type: restriction site"
     promoter        5619..5700
                     /Imported_from="<a
                     href=""http://wishart.biology.ualberta.ca/PlasMapper"">Pla
                     sMapper</a>"
                     /Transferred_From="CMV prom"
                     /Transferred_Similarity="100.00%"
                     /label="CMV prom"
     attP1           5807..5830
                     /annotation_group="attP"
                     /label="attP1"
     misc_feature    5887..6010
                     /label="P lac prom"
                     /note="Geneious type: promoter prokaryotic"
     CDS             6017..6340
                     /label="ALPHA"
     attB2           complement(6458..6478)
                     /annotation_group="attB"
                     /label="attB2"
     source          <6481..>7236
                     /organism="AAV-CAGGS-EGFP Sequence"
                     /mol_type="other DNA"
                     /label="source AAV-CAGGS-EGFP Sequence"
     terminator      6489..7015
                     /label="rb glob PA terminator"
     misc_feature    6634..6639
                     /created_by="User"
                     /label="PolyA"
     misc_feature    complement(7046..7064)
                     /label="M13 reverse primer"
     misc_feature    complement(7063..7085)
                     /label="M13 pUC rev primer"
     promoter        complement(7099..7128)
                     /label="lac promoter"
     motif           complement(7237..7281)
                     /modified_by="User"
                     /label="Seq2"
     misc_feature    <7237..7238
                     /created_by="User"
                     /label="overlapping"
     ligation        7237..7281
                     /label="Ligation"
     source          join(<7282..>7316,<9918..>10633)
                     /organism="AAV-CAGGS-EGFP Sequence"
                     /mol_type="other DNA"
                     /label="source AAV-CAGGS-EGFP Sequence"
     insulator       7405..7648
                     /created_by="User"
                     /label="cHS4 core"
     insulator       7688..7931
                     /created_by="User"
                     /label="cHS4 core"
     attB4           7985..8005
                     /annotation_group="attB"
                     /label="attB4"
     promoter        8196..8775
                     /created_by="User"
                     /label="CMV"
     misc_feature    8546..8551
                     /Recognition_pattern="C^CATGG"
                     /annotation_group="CCATGG"
                     /label="NcoI"
                     /note="Geneious type: restriction site"
     promoter        8694..8775
                     /Imported_from="<a
                     href=""http://wishart.biology.ualberta.ca/PlasMapper"">Pla
                     sMapper</a>"
                     /Transferred_From="CMV prom"
                     /Transferred_Similarity="100.00%"
                     /label="CMV prom"
     attP1           8882..8905
                     /annotation_group="attP"
                     /label="attP1"
     misc_feature    8935..8978
                     /Imported_from="<a
                     href=""http://wishart.biology.ualberta.ca/PlasMapper"">Pla
                     sMapper</a>"
                     /Transferred_From="tetO reg"
                     /Transferred_Similarity="88.64%"
                     /label="tetO reg"
                     /note="Geneious type: regulatory sequence"
     promoter        8935..9008
                     /Imported_from="<a
                     href=""http://wishart.biology.ualberta.ca/PlasMapper"">Pla
                     sMapper</a>"
                     /Transferred_From="PLtet prom"
                     /Transferred_Similarity="82.43%"
                     /label="PLtet prom"
     reporter        9015..9692
                     /Imported_from="<a
                     href=""http://wishart.biology.ualberta.ca/PlasMapper"">Pla
                     sMapper</a>"
                     /Transferred_From="DsRed2 reporter"
                     /Transferred_Similarity="74.93%"
                     /modified_by="User"
                     /label="mRFP"
     misc_feature    9433..9438
                     /Recognition_pattern="C^CATGG"
                     /annotation_group="CCATGG"
                     /label="NcoI"
                     /note="Geneious type: restriction site"
     terminator      9740..9783
                     /Imported_from="<a
                     href=""http://wishart.biology.ualberta.ca/PlasMapper"">Pla
                     sMapper</a>"
                     /Transferred_From="rrnB_T1 term"
                     /Transferred_Similarity="97.73%"
                     /label="rrnB_T1 term"
     terminator      complement(9740..9783)
                     /Imported_from="<a
                     href=""http://wishart.biology.ualberta.ca/PlasMapper"">Pla
                     sMapper</a>"
                     /Transferred_From="rrnB_T1 term"
                     /Transferred_Similarity="86.36%"
                     /label="rrnB_T1 term"
     terminator      9824..9843
                     /Imported_from="<a
                     href=""http://wishart.biology.ualberta.ca/PlasMapper"">Pla
                     sMapper</a>"
                     /Transferred_From="stem_loop_early_T7 term"
                     /Transferred_Similarity="100.00%"
                     /label="stem_loop_early_T7 term"
     attB2           complement(9895..9915)
                     /annotation_group="attB"
                     /label="attB2"
     terminator      9926..10452
                     /label="rb glob PA terminator"
     misc_feature    complement(10483..10501)
                     /label="M13 reverse primer"
     misc_feature    complement(10500..10522)
                     /label="M13 pUC rev primer"
     promoter        complement(10536..10565)
                     /label="lac promoter"
ORIGIN      
        1 gggaaacctg tcgtgccagc ggatcgacag tactaagctt ggtctaatac ccaatctctc
       61 gtcttatcca gatgttttat acgcctggcc cgtgtctcaa aatctctgat gttacattgc
      121 acaagataaa ataatatcat catgaacaat aaaactgtct gcttacataa acagtaatac
      181 aaggggtgtt atgagccata ttcaacggga aacgtcgagg ccgcgattaa attccaacat
      241 ggatgctgat ttatatgggt ataaatgggc tcgcgataat gtcgggcaat caggtgcgac
      301 aatctatcgc ttgtatggga agcccgatgc gccagagttg tttctgaaac atggcaaagg
      361 tagcgttgcc aatgatgtta cagatgagat ggtcagacta aactggctga cggaatttat
      421 gcctcttccg accatcaagc attttatccg tactcctgat gatgcatggt tactcaccac
      481 tgcgatcccc ggaaaaacag cattccaggt attagaagaa tatcctgatt caggtgaaaa
      541 tattgttgat gcgctggcag tgttcctgcg ccggttgcat tcgattcctg tttgtaattg
      601 tccttttaac agcgatcgcg tatttcgtct cgctcaggcg caatcacgaa tgaataacgg
      661 tttggttgat gcgagtgatt ttgatgacga gcgtaatggc tggcctgttg aacaagtctg
      721 gaaagaaatg cataaacttt tgccattctc accggattca gtcgtcactc atggtgattt
      781 ctcacttgat aaccttattt ttgacgaggg gaaattaata ggttgtattg atgttggacg
      841 agtcggaatc gcagaccgat accaggatct tgccatccta tggaactgcc tcggtgagtt
      901 ttctccttca ttacagaaac ggctttttca aaaatatggt attgataatc ctgatatgaa
      961 taaattgcag tttcatttga tgctcgatga gtttttctaa tcagaattgg ttaattggtt
     1021 gtaacactgg cagagcatta cgctgacttg acgggacggc gcaagctcat ggtatcacta
     1081 gtattacaga ggtaagttat aacagtcgcc taacccaatt gaggggataa cgcaggaaag
     1141 aacatgtgag caaaaggcca gcaaaaggcc aggaaccgta aaaaggccgc gttgctggcg
     1201 tttttccata ggctccgccc ccctgacgag catcacaaaa atcgacgctc aagtcagagg
     1261 tggcgaaacc cgacaggact ataaagatac caggcgtttc cccctggaag ctccctcgtg
     1321 cgctctcctg ttccgaccct gccgcttacc ggatacctgt ccgcctttct cccttcggga
     1381 agcgtggcgc tttctcatag ctcacgctgt aggtatctca gttcggtgta ggtcgttcgc
     1441 tccaagctgg gctgtgtgca cgaacccccc gttcagcccg accgctgcgc cttatccggt
     1501 aactatcgtc ttgagtccaa cccggtaaga cacgacttat cgccactggc agcagccact
     1561 ggtaacagga ttagcagagc gaggtatgta ggcggtgcta cagagttctt gaagtggtgg
     1621 cctaactacg gctacactag aagaacagta tttggtatct gcgctctgct gaagccagtt
     1681 accttcggaa aaagagttgg tagctcttga tccggcaaac aaaccaccgc tggtagcggt
     1741 ggtttttttg tttgcaagca gcagattacg cgcagaaaaa aaggatctca agaagatcct
     1801 ttgatctttt ctacggggtc tgacgctcag tggaacgaaa actcacgtta agggattttg
     1861 gtcatgagat tatcaaaaag gatcttcacc tagatccttt taaattaaaa atgaagtttt
     1921 aaatcaatct aaagtatata tgagtaaact tggtctgaca gttaccaatg cttaatcagt
     1981 gaggcaccta tctcagcgat ctgtctattt cgttcatcca tagttgcctg actccccgtc
     2041 gtgtagataa ctacgatacg ggagggctta ccatctggcc ccagtgctgc aatgataccg
     2101 cgagaaccac gctcaccggc tccagattta tcagcaataa accagccagc cggaagggcc
     2161 gagcgcagaa gtggtcctgc aactttatcc gcctccatcc agtctattaa ttgttgccgg
     2221 gaagctagag taagtagttc gccagttaat agtttgcgca acgttgttgc cattgctaca
     2281 ggcatcgtgg tgtcacgctc gtcgtttggt atggcttcat tcagctccgg ttcccaacga
     2341 tcaaggcgag ttacatgatc ccccatgttg tgcaaaaaag cggttagctc cttcggtcct
     2401 ccgatcgttg tcagaagtaa gttggccgca gtgttatcac tcatggttat ggcagcactg
     2461 cataattctc ttactgtcat gccatccgta agatgctttt ctgtgactgg tgagtactca
     2521 accaagtcat tctgagaata gtgtatgcgg cgaccgagtt gctcttgccc ggcgtcaata
     2581 cgggataata ccgcgccaca tagcagaact ttaaaagtgc tcatcattgg aaaacgttct
     2641 tcggggcgaa aactctcaag gatcttaccg ctgttgagat ccagttcgat gtaacccact
     2701 cgtgcaccca actgatcttc agcatctttt actttcacca gcgtttctgg gtgagcaaaa
     2761 acaggaaggc aaaatgccgc aaaaaaggga ataagggcga cacggaaatg ttgaatactc
     2821 atactcttcc tttttcaata ttattgaagc atttatcagg gttattgtct catgagcgga
     2881 tacatatttg aatgtagctc cgaatttctc gagggcttgt cgacgacggc ggtctccgtc
     2941 gtcaggatca tgaattcgac ccgcctgcca ccatgaccga gtacaagccc acggtgcgcc
     3001 tcgccacccg cgacgacgtc ccccgggccg tacgcaccct cgccgccgcg ttcgccgact
     3061 accccgccac gcgccacacc gtcgacccgg accgccacat cgagcgggtc accgagctgc
     3121 aagaactctt cctcacgcgc gtcgggctcg acatcggcaa ggtgtgggtc gcggacgacg
     3181 gcgccgcggt ggcggtctgg accacgccgg agagcgtcga agcgggggcg gtgttcgccg
     3241 agatcggccc gcgcatggcc gagttgagcg gttcccggct ggccgcgcag caacagatgg
     3301 aaggcctcct ggcgccgcac cggcccaagg agcccgcgtg gttcctggcc accgtcggcg
     3361 tctcgcccga ccaccagggc aagggtctgg gcagcgccgt cgtgctcccc ggagtggagg
     3421 cggccgagcg cgccggggtg cccgccttcc tggagacatc cgcgccccgc aacctcccct
     3481 tctacgagcg gctcggcttc accgtcaccg ccgacgtcga ggtgcccgaa ggaccgcgca
     3541 cctggtgcat gacccgcaag cccggtgcct gatacgcgtg aattcactcc tcaggtgcag
     3601 gctgcctatc agaaggtggt ggctggtgtg gccaatgccc tggctcacaa ataccactga
     3661 gatctttttc cctctgccaa aaattatggg gacatcatga agccccttga gcatctgact
     3721 tctggctaat aaaggaaatt tattttcatt gcaatagtgt gttggaattt tttgtgtctc
     3781 tcactcggaa ggacatatgg gagggcaaat catttaaaac atcagaatga gtatttggtt
     3841 tagagtttgg caacatatgc ccatatgctg gctgccatga acaaaggttg gctataaaga
     3901 ggtcatcagt atatgaaaca gccccctgct gtccattcct tattccatag aaaagccttg
     3961 acttgaggtt agattttttt tatattttgt tttgtgttat ttttttcttt aacatcccta
     4021 aaattttcct tacatgtttt actagccaga tttttcctcc tctcctgact actcccagtc
     4081 atagctgtcc ctcttctctt atggagatcc ctcgacctgc agcccaagct tgaattctct
     4141 agaattaccc tgttatccct aggtttaccg agctcttatt ggttttcaaa cttcattgac
     4201 tgtgccaagc ttctgacctc ttctcttcct cccacagggc ctcgagacaa ttgcatcgat
     4261 ggtaccagtg aaagtctgca atgaattcga gttggcgcgc ctgtcattct aaatctctct
     4321 ttcagcctaa agctttttcc ccgtatcccc ccaggtgtct gcaggctcaa agagcagcga
     4381 gaagcgttca gaggaaagcg atcccgtgcc accttccccg tgcccgggct gtccccgcac
     4441 gctgccggct cggggatgcg gggggagcgc cggaccggag cggagccccg ggcggctcgc
     4501 tgctgccccc tagcggggga gggacgtaat tacatccctg ggggctttgg gagggggctg
     4561 tccccgtgag ctcccaggcg cgcctgtcat tctaaatctc tctttcagcc taaagctttt
     4621 tccccgtatc cccccaggtg tctgcaggct caaagagcag cgagaagcgt tcagaggaaa
     4681 gcgatcccgt gccaccttcc ccgtgcccgg gctgtccccg cacgctgccg gctcggggat
     4741 gcggggggag cgccggaccg gagcggagcc ccgggcggct cgctgctgcc ccctagcggg
     4801 ggagggacgt aattacatcc ctgggggctt tggggggggg ctgtccccgt gagctcccag
     4861 gcgcgccaac tcggtaccgt atcgatgtcg acgttaacgc tagtgatatc aactttgtat
     4921 agaaaagttg gctccgaatt ctactggcct aactggcctc aatattggcc attagccata
     4981 ttattcattg gttatatagc ataaatcaat attggctatt ggccattgca tacgttgtat
     5041 ctatatcata atatgtacat ttatattggc tcatgtccaa tatgaccgcc atgttggcat
     5101 tgattattga ctagttatta atagtaatca attacggggt cattagttca tagcccatat
     5161 atggagttcc gcgttacata acttacggta aatggcccgc ctggctgacc gcccaacgac
     5221 ccccgcccat tgacgtcaat aatgacgtat gttcccatag taacgccaat agggactttc
     5281 cattgacgtc aatgggtgga gtatttacgg taaactgccc acttggcagt acatcaagtg
     5341 tatcatatgc caagtccgcc ccctattgac gtcaatgacg gtaaatggcc cgcctggcat
     5401 tatgcccagt acatgacctt acgggacttt cctacttggc agtacatcta cgtattagtc
     5461 atcgctatta ccatggtgat gcggttttgg cagtacacca atgggcgtgg atagcggttt
     5521 gactcacggg gatttccaag tctccacccc attgacgtca atgggagttt gttttggcac
     5581 caaaatcaac gggactttcc aaaatgtcgt aataaccccg ccccgttgac gcaaatgggc
     5641 ggtaggcgtg tacggtggga ggtctatata agcagagctc gtttagtgaa ccgtcagatc
     5701 actagaagct ttattgcggt agtttatcac agttaaattg ctaacgcagt cagtgggcct
     5761 cggcggccaa gcttggcaat ccggtactgt tggtaaacag acgacccaag tttgtacaaa
     5821 aaagcaggct ggatccaggt tacttgagac cgcagctggc acgacaggtt tcccgactgg
     5881 aaagcgggca gtgagcgcaa cgcaattaat gtgagttagc tcactcatta ggcaccccag
     5941 gctttacact ttatgcttcc ggctcgtatg ttgtgtggaa ttgtgagcgg ataacaattt
     6001 cacacaggaa acagctatga ccatgattac gccaagcttg catgcctgca ggtcgactct
     6061 agaggatccc cgggtaccga gctcgaattc actggccgtc gttttacaac gtcgtgactg
     6121 ggaaaaccct ggcgttaccc aacttaatcg ccttgcagca catccccctt tcgccagctg
     6181 gcgtaatagc gaagaggccc gcaccgatcg cccttcccaa cagttgcgca gcctgaatgg
     6241 cgaatggcgc ctgatgcggt attttctcct tacgcatctg tgcggtattt cacaccgcat
     6301 atggtgcact ctcagtacaa tctgctctga tgccgcatag ttaagccagc cccgacactc
     6361 gccaacaccc gctgacgcgc cctgacgggc ttgtctgctc ccggcatccg cttacagaca
     6421 agctgtgacg gtctcacaga gcttgaattc taccacccag ctttcttgta caaagtggta
     6481 cgcgtgaatt cactcctcag gtgcaggctg cctatcagaa ggtggtggct ggtgtggcca
     6541 atgccctggc tcacaaatac cactgagatc tttttccctc tgccaaaaat tatggggaca
     6601 tcatgaagcc ccttgagcat ctgacttctg gctaataaag gaaatttatt ttcattgcaa
     6661 tagtgtgttg gaattttttg tgtctctcac tcggaaggac atatgggagg gcaaatcatt
     6721 taaaacatca gaatgagtat ttggtttaga gtttggcaac atatgcccat atgctggctg
     6781 ccatgaacaa aggttggcta taaagaggtc atcagtatat gaaacagccc cctgctgtcc
     6841 attccttatt ccatagaaaa gccttgactt gaggttagat tttttttata ttttgttttg
     6901 tgttattttt ttctttaaca tccctaaaat tttccttaca tgttttacta gccagatttt
     6961 tcctcctctc ctgactactc ccagtcatag ctgtccctct tctcttatgg agatccctcg
     7021 acctgcagcc caagcttggc gtaatcatgg tcatagctgt ttcctgtgtg aaattgttat
     7081 ccgctcacaa ttccacacaa catacgagcc ggaagcataa agtgtaaagc ctggggtgcc
     7141 taatgagtga gctaactcac attaattgcg ttgcgctcac tgcccgcttt ccagtcggga
     7201 aacctgtcgt gccagcggat cgacagtact aagcttggtg cgtttttatg cttgtagtat
     7261 tgtataatgt ttttaagatc caagcttctg acctcttctc ttcctcccac agggcctcga
     7321 gacaattgca tcgatggtac cagtgaaagt ctgcaatgaa ttcgagttgg cgcgcctgtc
     7381 attctaaatc tctctttcag cctaaagctt tttccccgta tccccccagg tgtctgcagg
     7441 ctcaaagagc agcgagaagc gttcagagga aagcgatccc gtgccacctt ccccgtgccc
     7501 gggctgtccc cgcacgctgc cggctcgggg atgcgggggg agcgccggac cggagcggag
     7561 ccccgggcgg ctcgctgctg ccccctagcg ggggagggac gtaattacat ccctgggggc
     7621 tttgggaggg ggctgtcccc gtgagctccc aggcgcgcct gtcattctaa atctctcttt
     7681 cagcctaaag ctttttcccc gtatcccccc aggtgtctgc aggctcaaag agcagcgaga
     7741 agcgttcaga ggaaagcgat cccgtgccac cttccccgtg cccgggctgt ccccgcacgc
     7801 tgccggctcg gggatgcggg gggagcgccg gaccggagcg gagccccggg cggctcgctg
     7861 ctgcccccta gcgggggagg gacgtaatta catccctggg ggctttgggg gggggctgtc
     7921 cccgtgagct cccaggcgcg ccaactcggt accgtatcga tgtcgacgtt aacgctagtg
     7981 atatcaactt tgtatagaaa agttggctcc gaattctact ggcctaactg gcctcaatat
     8041 tggccattag ccatattatt cattggttat atagcataaa tcaatattgg ctattggcca
     8101 ttgcatacgt tgtatctata tcataatatg tacatttata ttggctcatg tccaatatga
     8161 ccgccatgtt ggcattgatt attgactagt tattaatagt aatcaattac ggggtcatta
     8221 gttcatagcc catatatgga gttccgcgtt acataactta cggtaaatgg cccgcctggc
     8281 tgaccgccca acgacccccg cccattgacg tcaataatga cgtatgttcc catagtaacg
     8341 ccaataggga ctttccattg acgtcaatgg gtggagtatt tacggtaaac tgcccacttg
     8401 gcagtacatc aagtgtatca tatgccaagt ccgcccccta ttgacgtcaa tgacggtaaa
     8461 tggcccgcct ggcattatgc ccagtacatg accttacggg actttcctac ttggcagtac
     8521 atctacgtat tagtcatcgc tattaccatg gtgatgcggt tttggcagta caccaatggg
     8581 cgtggatagc ggtttgactc acggggattt ccaagtctcc accccattga cgtcaatggg
     8641 agtttgtttt ggcaccaaaa tcaacgggac tttccaaaat gtcgtaataa ccccgccccg
     8701 ttgacgcaaa tgggcggtag gcgtgtacgg tgggaggtct atataagcag agctcgttta
     8761 gtgaaccgtc agatcactag aagctttatt gcggtagttt atcacagtta aattgctaac
     8821 gcagtcagtg ggcctcggcg gccaagcttg gcaatccggt actgttggta aacagacgac
     8881 ccaagtttgt acaaaaaagc aggctggatc caggttgaga ccccgcttct agagtcccta
     8941 tcagtgatag agattgacat ccctatcagt gatagagata ctgagcacta ctagagaaag
     9001 aggagaaata ctagatggct tcctccgaag acgttatcaa agagttcatg cgtttcaaag
     9061 ttcgtatgga aggttccgtt aacggtcacg agttcgaaat cgaaggtgaa ggtgaaggtc
     9121 gtccgtacga aggtacccag accgctaaac tgaaagttac caaaggtggt ccgctgccgt
     9181 tcgcttggga catcctgtcc ccgcagttcc agtacggttc caaagcttac gttaaacacc
     9241 cggctgacat cccggactac ctgaaactgt ccttcccgga aggtttcaaa tgggaacgtg
     9301 ttatgaactt cgaagacggt ggtgttgtta ccgttaccca ggactcctcc ctgcaagacg
     9361 gtgagttcat ctacaaagtt aaactgcgtg gtaccaactt cccgtccgac ggtccggtta
     9421 tgcagaaaaa aaccatgggt tgggaagctt ccaccgaacg tatgtacccg gaagacggtg
     9481 ctctgaaagg tgaaatcaaa atgcgtctga aactgaaaga cggtggtcac tacgacgctg
     9541 aagttaaaac cacctacatg gctaaaaaac cggttcagct gccgggtgct tacaaaaccg
     9601 acatcaaact ggacatcacc tcccacaacg aagactacac catcgttgaa cagtacgaac
     9661 gtgctgaagg tcgtcactcc accggtgctt aataacgctg atagtgctag tgtagatcgc
     9721 tactagagcc aggcatcaaa taaaacgaaa ggctcagtcg aaagactggg cctttcgttt
     9781 tatctgttgt ttgtcggtga acgctctcta ctagagtcac actggctcac cttcgggtgg
     9841 gcctttctgc gtttatatac tagtaggatc ggtctcagct tgaattctac cacccagctt
     9901 tcttgtacaa agtggtacgc gtgaattcac tcctcaggtg caggctgcct atcagaaggt
     9961 ggtggctggt gtggccaatg ccctggctca caaataccac tgagatcttt ttccctctgc
    10021 caaaaattat ggggacatca tgaagcccct tgagcatctg acttctggct aataaaggaa
    10081 atttattttc attgcaatag tgtgttggaa ttttttgtgt ctctcactcg gaaggacata
    10141 tgggagggca aatcatttaa aacatcagaa tgagtatttg gtttagagtt tggcaacata
    10201 tgcccatatg ctggctgcca tgaacaaagg ttggctataa agaggtcatc agtatatgaa
    10261 acagccccct gctgtccatt ccttattcca tagaaaagcc ttgacttgag gttagatttt
    10321 ttttatattt tgttttgtgt tatttttttc tttaacatcc ctaaaatttt ccttacatgt
    10381 tttactagcc agatttttcc tcctctcctg actactccca gtcatagctg tccctcttct
    10441 cttatggaga tccctcgacc tgcagcccaa gcttggcgta atcatggtca tagctgtttc
    10501 ctgtgtgaaa ttgttatccg ctcacaattc cacacaacat acgagccgga agcataaagt
    10561 gtaaagcctg gggtgcctaa tgagtgagct aactcacatt aattgcgttg cgctcactgc
    10621 ccgctttcca gtc
//
