# Supplementary material for: An endoribonuclease-based feedforward controller for decoupling resource-limited genetic modules in mammalian cells
Source: Nat Commun. 2020 Nov 10;11:5690. doi: 10.1038/s41467-020-19126-9 (PMC7656454; doi:10.1038/s41467-020-19126-9)
Supplement: Supplementary file 4 — Source Data [file 41467_2020_19126_MOESM4_ESM.zip › Source Data/Plasmids/Cloning/pBjh_3399.gb]

LOCUS       pBjh_3399               2768 bp ds-DNA     circular     14-OCT-2020
DEFINITION  [pL0-3] 4xT21-miR-FF4.
ACCESSION   urn.local.jones.43-ce6uckw
KEYWORDS    .
SOURCE      .
  ORGANISM  .
COMMENT     ApEinfo:methylated:1.
FEATURES             Location/Qualifiers
     misc_feature    145..168
                     /created_by="User"
                     /label="Pamp"
                     /note="Geneious type: Promoter_prokaryotic"
     misc_feature    complement(160..180)
                     /Mismatches=0
                     /created_by="primer3"
                     /annotation_group="433889755762083f6c07c68-76fc-4403-ac41-
                     26c7f850534f"
                     /%GC="47.6"
                     /Tm="56.4"
                     /Hairpin_Tm="None"
                     /Self_Dimer_Tm="13.2"
                     /Sequence="CAGGGTTATTGTCTCATGAGC"
                     /label="JH856R"
                     /note="Geneious type: primer_bind_reverse"
     CDS             215..1225
                     /created_by="User"
                     /label="Sm/Sp no DraIII"
     rep_origin      complement(1320..2002)
                     /ApEinfo_fwdcolor="gray50"
                     /ApEinfo_revcolor="gray50"
                     /ApEinfo_graphicformat="arrow_data {{0 1 2 0 0 -1} {} 0}
                     width 5 offset 0"
                     /label="ColE1 origin"
     rep_origin      1984
                     /created_by="User"
                     /modified_by="User"
                     /label="Ori"
     primer_bind     2084..2103
                     /created_by="User"
                     /Sequence="ATTACCGCCTTTGAGTGAGC"
                     /label="G00101"
     protein_bind    2225..2230
                     /created_by="User"
                     /label="BsaI Bind"
     misc_feature    2225..2230
                     /Recognition_pattern="GGTCTC(1/5)"
                     /annotation_group="GGTCTC"
                     /label="BsaI"
                     /note="Geneious type: restriction site"
     gg_overhang     2232..2235
                     /created_by="User"
                     /label="pL0 G-3"
     misc_feature    complement(2233..2251)
                     /Sequence="GTTGATTTGCGGCCGCAAG"
                     /Hairpin_Tm="56.7"
                     /Tm="61.1"
                     /Self_Dimer_Tm="51.3"
                     /%GC="57.9"
                     /modified_by="User"
                     /label="RJ_00007Ra"
                     /note="Geneious type: primer_bind_reverse"
     3'UTR           2236..2752
                     /created_by="User"
                     /modified_by="User"
                     /label="pL0-3 4xT21-miR-FF4 [KB]"
     miR_target_site 2247..2268
                     /created_by="User"
                     /label="TmiR-21"
     miR_target_site 2269..2290
                     /created_by="User"
                     /label="TmiR-21"
     miR_target_site 2291..2312
                     /created_by="User"
                     /label="TmiR-21"
     miR_target_site 2313..2334
                     /created_by="User"
                     /label="TmiR-21"
     primer_bind     2332..2354
                     /Sequence="CTAAAGCTTGAGGTGAGTATGTG"
                     /Hairpin_Tm="None"
                     /Tm="57.0"
                     /Self_Dimer_Tm="None"
                     /%GC="43.5"
                     /created_by="primer3"
                     /Extension="CGGCCGCAAATCAACCCGCTTGAAGTCTTTAATTAAA"
                     /modified_by="User"
                     /label="RJ_00007Fa"
     primer_bind     2332..2354
                     /Sequence="CTAAAGCTTGAGGTGAGTATGTG"
                     /Hairpin_Tm="None"
                     /Tm="57.0"
                     /Self_Dimer_Tm="None"
                     /%GC="43.5"
                     /created_by="primer3"
                     /Extension="CGGCCGCAAATCAACCCGCTTGAAGTCTTTAATTAAACCGCTTGAA
                     GTCTTTAATTAAA"
                     /modified_by="User"
                     /label="RJ_00007Fb"
     primer_bind     2332..2354
                     /Sequence="CTAAAGCTTGAGGTGAGTATGTG"
                     /Hairpin_Tm="None"
                     /Tm="57.0"
                     /Self_Dimer_Tm="None"
                     /%GC="43.5"
                     /created_by="primer3"
                     /Extension="CGGCCGCAAATCAACCCGCTTGAAGTCTTTAATTAAACCGCTTGAA
                     GTCTTTAATTAAACCGCTTGAAGTCTTTAATTAAA"
                     /modified_by="User"
                     /label="RJ_00007Fc"
     primer_bind     2332..2354
                     /Sequence="CTAAAGCTTGAGGTGAGTATGTG"
                     /Hairpin_Tm="None"
                     /Tm="57.0"
                     /Self_Dimer_Tm="None"
                     /%GC="43.5"
                     /created_by="primer3"
                     /Extension="CGGCCGCAAATCAACCCGCTTGAAGTCTTTAATTAAACCGCTTGAA
                     GTCTTTAATTAAACCGCTTGAAGTCTTTAATTAAACCGCTTGAAGTCTTTAATTAAA"
                     /modified_by="User"
                     /label="RJ_00007Fd"
     intron          2344..2351
                     /created_by="User"
                     /modified_by="User"
                     /label="5' Splice Site"
     stem_loop       2351..2371
                     /created_by="User"
                     /label="Base Stem"
     misc_RNA        2372..2393
                     /created_by="User"
                     /label="Clover Base"
     stem_loop       2394..2483
                     /created_by="User"
                     /modified_by="User"
                     /label="5' Stem"
     misc_feature    2473..2478
                     /Recognition_pattern="C^TCGAG"
                     /annotation_group="CTCGAG"
                     /label="XhoI"
                     /note="Geneious type: restriction site"
     stem_loop       2488..2568
                     /created_by="User"
                     /label="miRNA Stem"
     ncRNA           2497..2518
                     /created_by="User"
                     /modified_by="User"
                     /label="FF4 sense"
     misc_difference 2508
                     /created_by="User"
                     /modified_by="User"
                     /label="MM C-->T"
     ncRNA           complement(2538..2559)
                     /created_by="User"
                     /modified_by="User"
                     /label="FF4 antisense"
     misc_difference 2548
                     /created_by="User"
                     /modified_by="User"
                     /label="MM"
     stem_loop       2574..2639
                     /created_by="User"
                     /label="3' Stem"
     misc_feature    2576..2581
                     /Recognition_pattern="G^AATTC"
                     /annotation_group="GAATTC"
                     /label="EcoRI"
                     /note="Geneious type: restriction site"
     intron          2642..2647
                     /created_by="User"
                     /label="Branch?"
     intron          2652..2655
                     /created_by="User"
                     /label="Branch?"
     misc_RNA        2657..2677
                     /created_by="User"
                     /label="Clover Base"
     intron          2685..2688
                     /created_by="User"
                     /label="Branch?"
     intron          2689..2716
                     /created_by="User"
                     /modified_by="User"
                     /label="Poly-Y Tract"
     intron          2717..2720
                     /created_by="User"
                     /label="3' Splice Site"
     Recomb_Site     2726..2746
                     /ApEinfo_fwdcolor="#ccff66"
                     /ApEinfo_revcolor="green"
                     /ApEinfo_graphicformat="arrow_data {{0 1 2 0 0 -1} {} 0}
                     width 5 offset 0"
                     /modified_by="User"
                     /label="attB2"
     gg_overhang     2753..2756
                     /created_by="User"
                     /label="pL0 3-T"
     protein_bind    complement(2758..2763)
                     /created_by="User"
                     /label="BsaI Bind"
     misc_feature    complement(2758..2763)
                     /Recognition_pattern="GGTCTC(1/5)"
                     /annotation_group="GGTCTC"
                     /label="BsaI"
                     /note="Geneious type: restriction site"
ORIGIN      
        1 gtggctcttc agtggacgaa agggcctcgt gatacgccta tttttatagg ttaatgtcat
       61 gataataatg gtttcttaga cgtcaggtgg cacttttcgg ggaaatgtgc gcggaacccc
      121 tatttgttta tttttctaaa tacattcaaa tatgtatccg ctcatgagac aataaccctg
      181 ataaatgctt caataatatt gaaaaaggaa gagtatgcgc tcacgcaact ggtccagaac
      241 cttgaccgaa cgcagcggtg gtaacggcgc agtggcggtt ttcatggctt gttatgactg
      301 tttttttggg gtacagtcta tgcctcgggc atccaagcag caagcgcgtt acgccgtggg
      361 tcgatgtttg atgttatgga gcagcaacga tgttacgcag cagggcagtc gccctaaaac
      421 aaagttaaac atcatgaggg aagcggtgat cgccgaagta tcgactcaac tatcagaggt
      481 agttggcgtc atcgagcgcc atctcgaacc gacgttgctg gccgtacatt tgtacggctc
      541 cgcagtggat ggcggcctga agccacacag cgatattgat ttgctggtta cggtgaccgt
      601 aaggcttgat gaaacaacgc ggcgagcttt gatcaacgac cttttggaaa cttcggcttc
      661 ccctggagag agcgagattc tccgcgctgt agaagtcacc attgttgtgc acgacgacat
      721 cattccgtgg cgttatccag ctaagcgcga actgcaattt ggagaatggc agcgcaatga
      781 cattcttgca ggtatcttcg agccagccac gatcgacatt gatctggcta tcttgctgac
      841 aaaagcaaga gaacatagcg ttgccttggt aggtccagcg gcggaggaac tctttgatcc
      901 ggttcctgaa caggatctat ttgaggcgct aaatgaaacc ttaacgctat ggaactcgcc
      961 gcccgactgg gctggcgatg agcgaaatgt agtgcttacg ttgtcccgca tttggtacag
     1021 cgcagtaacc ggcaaaatcg cgccgaagga tgtcgctgcc gactgggcaa tggagcgcct
     1081 gccggcccag tatcagcccg tcatacttga agctagacag gcttatcttg gacaagaaga
     1141 agatcgcttg gcctcgcgcg cagatcagtt ggaagaattt gtccattacg taaaaggcga
     1201 gatcaccaag gtagtcggca aataactgtc agaccaagtt tactcatata tactttagat
     1261 tgatttaaaa cttcattttt aatttaaaag gatctaggtg aagatccttt ttgataatct
     1321 catgaccaaa atcccttaac gtgagttttc gttccactga gcgtcagacc ccgtagaaaa
     1381 gatcaaagga tcttcttgag atcctttttt tctgcgcgta atctgctgct tgcaaacaaa
     1441 aaaaccaccg ctaccagcgg tggtttgttt gccggatcaa gagctaccaa ctctttttcc
     1501 gaaggtaact ggcttcagca gagcgcagat accaaatact gtccttctag tgtagccgta
     1561 gttaggccac cacttcaaga actctgtagc accgcctaca tacctcgctc tgctaatcct
     1621 gttaccagtg gctgctgcca gtggcgataa gtcgtgtctt accgggttgg actcaagacg
     1681 atagttaccg gataaggcgc agcggtcggg ctgaacgggg ggttcgtgca cacagcccag
     1741 cttggagcga acgacctaca ccgaactgag atacctacag cgtgagctat gagaaagcgc
     1801 cacgcttccc gaagggagaa aggcggacag gtatccggta agcggcaggg tcggaacagg
     1861 agagcgcacg agggagcttc cagggggaaa cgcctggtat ctttatagtc ctgtcgggtt
     1921 tcgccacctc tgacttgagc gtcgattttt gtgatgctcg tcaggggggc ggagcctatg
     1981 gaaaaacgcc agcaacgcgg cctttttacg gttcctggcc ttttgctggc cttttgctca
     2041 catgttcttt cctgcgttat cccctgattc tgtggataac cgtattaccg cctttgagtg
     2101 agctgatacc gctcgccgca gccgaacgac cgagcgcagc gagtcagtga gcgaggaagc
     2161 ggaagagcgc ccaatacgca aaccgcctct ccccgcgcgt tggccgattc attaatcact
     2221 ctgtggtctc agcttgcggc cgcaaatcaa catcagtctg ataagctatc aacatcagtc
     2281 tgataagcta tcaacatcag tctgataagc tatcaacatc agtctgataa gctaaagctt
     2341 gaggtgagta tgtgctcgct tcggcagcac atatactatg ttgaatgagg cttcagtact
     2401 ttacagaatc gttgcctgca catcttggaa acacttgctg ggattacttc ttcaggttaa
     2461 cccaacagaa ggctcgagtg ctgttgacag tgagcgccgc ttgaagtttt taattaaata
     2521 gtgaagccac agatgtattt aattaaagac ttcaagcggt gcctactgcc tcggagaatt
     2581 caaggggcta ctttaggagc aattatcttg tttactaaaa ctgaatacct tgctatctct
     2641 ttgatacatt tttacaaagc tgaattaaaa tggtataaat taaatcactt ttttcaattg
     2701 tttccttttt tttcctcagg gtacccagct ttcttgtaca aagtggtacg cgcaactgag
     2761 accacgaa
//
