# Supplementary material for: An endoribonuclease-based feedforward controller for decoupling resource-limited genetic modules in mammalian cells
Source: Nat Commun. 2020 Nov 10;11:5690. doi: 10.1038/s41467-020-19126-9 (PMC7656454; doi:10.1038/s41467-020-19126-9)
Supplement: Supplementary file 4 — Source Data [file 41467_2020_19126_MOESM4_ESM.zip › Source Data/Plasmids/Cloning/pBjh_3728.gb]

LOCUS       pBjh_3728               3913 bp    DNA     circular UNA 10-OCT-2017
DEFINITION  [pL0-G] Fluc2.
ACCESSION   urn.local.jones.45-ce6uckz
VERSION     urn.local.jones.45-ce6uckz
KEYWORDS    .
SOURCE      
  ORGANISM  .
FEATURES             Location/Qualifiers
     misc_feature    145..168
                     /created_by="User"
                     /label="Pamp"
                     /note="Geneious type: Promoter_prokaryotic"
     misc_feature    complement(160..180)
                     /Mismatches=0
                     /created_by="primer3"
                     /annotation_group="523971818163195ee743b36-84e9-4dc8-b9d9-
                     6a980197bdc8"
                     /%GC="47.6"
                     /Tm="56.4"
                     /Hairpin_Tm="None"
                     /Self_Dimer_Tm="13.2"
                     /Sequence="CAGGGTTATTGTCTCATGAGC"
                     /label="JH856R"
                     /note="Geneious type: primer_bind_reverse"
     CDS             215..1225
                     /label="Sm/Sp no DraIII"
     misc_feature    complement(686..709)
                     /Mismatches=0
                     /created_by="primer3"
                     /annotation_group="3613223431688300520f2ed-019e-4fdd-8b63-
                     dcfe7db94519"
                     /%GC="45.8"
                     /Tm="60.3"
                     /Hairpin_Tm="36.5"
                     /Self_Dimer_Tm="4.8"
                     /Sequence="CACAACAATGGTGACTTCTACAGC"
                     /label="RJ_00189Ra"
                     /note="Geneious type: primer_bind_reverse"
     primer_bind     695..715
                     /Mismatches=0
                     /created_by="primer3"
                     /annotation_group="361322379978386e896e4f7-6655-4c37-9e18-
                     5b9f06ca9d0c"
                     /%GC="52.4"
                     /Tm="60.6"
                     /Hairpin_Tm="None"
                     /Self_Dimer_Tm="27.4"
                     /Sequence="GTCACCATTGTTGTGCACGAC"
                     /label="RJ_00190Fa"
     rep_origin      complement(1320..2002)
                     /created_by="User"
                     /label="ColE1 origin"
     rep_origin      1984
                     /label="ORI"
     primer_bind     2084..2103
                     /Mismatches=0
                     /created_by="primer3"
                     /annotation_group="157646789915607e9e5023a-62eb-4192-86f1-
                     d5de79b69d36"
                     /%GC="50.0"
                     /Tm="58.3"
                     /Hairpin_Tm="None"
                     /Self_Dimer_Tm="None"
                     /Sequence="ATTACCGCCTTTGAGTGAGC"
                     /label="G00101"
     protein_bind    2225..2230
                     /created_by="User"
                     /label="BsaI Bind"
     misc_feature    2225..2230
                     /Recognition_pattern="GGTCTC(1/5)"
                     /annotation_group="GGTCTC"
                     /label="BsaI"
                     /note="Geneious type: restriction site"
     Gg_overhang     2232..2235
                     /created_by="User"
                     /label="pL0 5-G"
     motif           2236..2241
                     /created_by="User"
                     /label="Kozak"
     misc_feature    2240..2245
                     /Recognition_pattern="C^CATGG"
                     /annotation_group="CCATGG"
                     /label="NcoI"
                     /note="Geneious type: restriction site"
     CDS             2242..3894
                     /ApEinfo_fwdcolor="#6666ff"
                     /ApEinfo_revcolor="green"
                     /ApEinfo_graphicformat="arrow_data {{0 1 2 0 0 -1} {} 0}
                     width 5 offset 0"
                     /modified_by="User"
                     /label="Fluc2"
     domain          2245..3891
                     /created_by="User"
                     /label="Fluc2"
     primer_bind     2245..2270
                     /Sequence="GAAGATGCCAAAAACATTAAGAAGGG"
                     /Hairpin_Tm="None"
                     /Tm="59.4"
                     /Self_Dimer_Tm="None"
                     /%GC="38.5"
                     /created_by="primer3"
                     /Extension="GAGAACCCAGGCCCA"
                     /modified_by="User"
                     /label="RJ_00312Fa"
     misc_feature    2293..2298
                     /Recognition_pattern="GAAGAC(2/6)"
                     /annotation_group="GAAGAC"
                     /label="BbsI"
                     /note="Geneious type: restriction site"
     misc_feature    complement(2645..2650)
                     /ApEinfo_fwdcolor="cyan"
                     /ApEinfo_revcolor="green"
                     /ApEinfo_graphicformat="arrow_data {{0 1 2 0 0 -1} {} 0}
                     width 5 offset 0"
                     /label="BBb scar"
     misc_feature    complement(3842..3847)
                     /ApEinfo_label="BBb scar"
                     /ApEinfo_fwdcolor="cyan"
                     /ApEinfo_revcolor="green"
                     /ApEinfo_graphicformat="arrow_data {{0 1 2 0 0 -1} {} 0}
                     width 5 offset 0"
                     /label="BBb scar(1)"
     Gg_overhang     3898..3901
                     /created_by="User"
                     /modified_by="User"
                     /label="pL0 G-3"
     protein_bind    complement(3903..3908)
                     /created_by="User"
                     /label="BsaI Bind"
     misc_feature    complement(3903..3908)
                     /Recognition_pattern="GGTCTC(1/5)"
                     /annotation_group="GGTCTC"
                     /label="BsaI"
                     /note="Geneious type: restriction site"
ORIGIN      
        1 gtggctcttc agtggacgaa agggcctcgt gatacgccta tttttatagg ttaatgtcat
       61 gataataatg gtttcttaga cgtcaggtgg cacttttcgg ggaaatgtgc gcggaacccc
      121 tatttgttta tttttctaaa tacattcaaa tatgtatccg ctcatgagac aataaccctg
      181 ataaatgctt caataatatt gaaaaaggaa gagtatgcgc tcacgcaact ggtccagaac
      241 cttgaccgaa cgcagcggtg gtaacggcgc agtggcggtt ttcatggctt gttatgactg
      301 tttttttggg gtacagtcta tgcctcgggc atccaagcag caagcgcgtt acgccgtggg
      361 tcgatgtttg atgttatgga gcagcaacga tgttacgcag cagggcagtc gccctaaaac
      421 aaagttaaac atcatgaggg aagcggtgat cgccgaagta tcgactcaac tatcagaggt
      481 agttggcgtc atcgagcgcc atctcgaacc gacgttgctg gccgtacatt tgtacggctc
      541 cgcagtggat ggcggcctga agccacacag cgatattgat ttgctggtta cggtgaccgt
      601 aaggcttgat gaaacaacgc ggcgagcttt gatcaacgac cttttggaaa cttcggcttc
      661 ccctggagag agcgagattc tccgcgctgt agaagtcacc attgttgtgc acgacgacat
      721 cattccgtgg cgttatccag ctaagcgcga actgcaattt ggagaatggc agcgcaatga
      781 cattcttgca ggtatcttcg agccagccac gatcgacatt gatctggcta tcttgctgac
      841 aaaagcaaga gaacatagcg ttgccttggt aggtccagcg gcggaggaac tctttgatcc
      901 ggttcctgaa caggatctat ttgaggcgct aaatgaaacc ttaacgctat ggaactcgcc
      961 gcccgactgg gctggcgatg agcgaaatgt agtgcttacg ttgtcccgca tttggtacag
     1021 cgcagtaacc ggcaaaatcg cgccgaagga tgtcgctgcc gactgggcaa tggagcgcct
     1081 gccggcccag tatcagcccg tcatacttga agctagacag gcttatcttg gacaagaaga
     1141 agatcgcttg gcctcgcgcg cagatcagtt ggaagaattt gtccattacg taaaaggcga
     1201 gatcaccaag gtagtcggca aataactgtc agaccaagtt tactcatata tactttagat
     1261 tgatttaaaa cttcattttt aatttaaaag gatctaggtg aagatccttt ttgataatct
     1321 catgaccaaa atcccttaac gtgagttttc gttccactga gcgtcagacc ccgtagaaaa
     1381 gatcaaagga tcttcttgag atcctttttt tctgcgcgta atctgctgct tgcaaacaaa
     1441 aaaaccaccg ctaccagcgg tggtttgttt gccggatcaa gagctaccaa ctctttttcc
     1501 gaaggtaact ggcttcagca gagcgcagat accaaatact gtccttctag tgtagccgta
     1561 gttaggccac cacttcaaga actctgtagc accgcctaca tacctcgctc tgctaatcct
     1621 gttaccagtg gctgctgcca gtggcgataa gtcgtgtctt accgggttgg actcaagacg
     1681 atagttaccg gataaggcgc agcggtcggg ctgaacgggg ggttcgtgca cacagcccag
     1741 cttggagcga acgacctaca ccgaactgag atacctacag cgtgagctat gagaaagcgc
     1801 cacgcttccc gaagggagaa aggcggacag gtatccggta agcggcaggg tcggaacagg
     1861 agagcgcacg agggagcttc cagggggaaa cgcctggtat ctttatagtc ctgtcgggtt
     1921 tcgccacctc tgacttgagc gtcgattttt gtgatgctcg tcaggggggc ggagcctatg
     1981 gaaaaacgcc agcaacgcgg cctttttacg gttcctggcc ttttgctggc cttttgctca
     2041 catgttcttt cctgcgttat cccctgattc tgtggataac cgtattaccg cctttgagtg
     2101 agctgatacc gctcgccgca gccgaacgac cgagcgcagc gagtcagtga gcgaggaagc
     2161 ggaagagcgc ccaatacgca aaccgcctct ccccgcgcgt tggccgattc attaatcact
     2221 ctgtggtctc aaggtgccac catggaagat gccaaaaaca ttaagaaggg cccagcgcca
     2281 ttctacccac tcgaagacgg gaccgccggc gagcagctgc acaaagccat gaagcgctac
     2341 gccctggtgc ccggcaccat cgcctttacc gacgcacata tcgaggtgga cattacctac
     2401 gccgagtact tcgagatgag cgttcggctg gcagaagcta tgaagcgcta tgggctgaat
     2461 acaaaccatc ggatcgtggt gtgcagcgag aatagcttgc agttcttcat gcccgtgttg
     2521 ggtgccctgt tcatcggtgt ggctgtggcc ccagctaacg acatctacaa cgagcgcgag
     2581 ctgctgaaca gcatgggcat cagccagccc accgtcgtat tcgtgagcaa gaaagggctg
     2641 caaaagatcc tcaacgtgca aaagaagcta ccgatcatac aaaagatcat catcatggat
     2701 agcaagaccg actaccaggg cttccaaagc atgtacacct tcgtgacttc ccatttgcca
     2761 cccggcttca acgagtacga cttcgtgccc gagagcttcg accgggacaa aaccatcgcc
     2821 ctgatcatga acagtagtgg cagtaccgga ttgcccaagg gcgtagccct accgcaccgc
     2881 accgcttgtg tccgattcag tcatgcccgc gaccccatct tcggcaacca gatcatcccc
     2941 gacaccgcta tcctcagcgt ggtgccattt caccacggct tcggcatgtt caccacgctg
     3001 ggctacttga tctgcggctt tcgggtcgtg ctcatgtacc gcttcgagga ggagctattc
     3061 ttgcgcagct tgcaagacta taagattcaa tctgccctgc tggtgcccac actatttagc
     3121 ttcttcgcta agagcactct catcgacaag tacgacctaa gcaacttgca cgagatcgcc
     3181 agcggcgggg cgccgctcag caaggaggta ggtgaggccg tggccaaacg cttccaccta
     3241 ccaggcatcc gccagggcta cggcctgaca gaaacaacca gcgccattct gatcaccccc
     3301 gaaggggacg acaagcctgg cgcagtaggc aaggtggtgc ccttcttcga ggctaaggtg
     3361 gtggacttgg acaccggtaa gacactgggt gtgaaccagc gcggcgagct gtgcgtccgt
     3421 ggccccatga tcatgagcgg ctacgttaac aaccccgagg ctacaaacgc tctcatcgac
     3481 aaggacggct ggctgcacag cggcgacatc gcctactggg acgaggacga gcacttcttc
     3541 atcgtggacc ggctgaagag cctgatcaaa tacaagggct accaggtagc cccagccgaa
     3601 ctggagagca tcctgctgca acaccccaac atcttcgacg ccggggtcgc cggcctgccc
     3661 gacgacgatg ccggcgagct gcccgccgca gtcgtcgtgc tggaacacgg taaaaccatg
     3721 accgagaagg agatcgtgga ctatgtggcc agccaggtta caaccgccaa gaagctgcgc
     3781 ggtggtgttg tgttcgtgga cgaggtgcct aaaggactga ccggcaagtt ggacgcccgc
     3841 aagatccgcg agattctcat taaggccaag aagggcggca agatcgccgt gtaataagct
     3901 ttgagaccac gaa
//
