# Supplementary material for: An endoribonuclease-based feedforward controller for decoupling resource-limited genetic modules in mammalian cells
Source: Nat Commun. 2020 Nov 10;11:5690. doi: 10.1038/s41467-020-19126-9 (PMC7656454; doi:10.1038/s41467-020-19126-9)
Supplement: Supplementary file 4 — Source Data [file 41467_2020_19126_MOESM4_ESM.zip › Source Data/Plasmids/Cloning/pBjh_3818.gb]

LOCUS       pBjh_3818               2695 bp    DNA     circular UNA 27-JUN-2017
DEFINITION  [pL0-P.1] SV40.
ACCESSION   urn.local.jones.47-ce6ucl0
VERSION     urn.local.jones.47-ce6ucl0
KEYWORDS    .
SOURCE      
  ORGANISM  .
FEATURES             Location/Qualifiers
     misc_feature    145..168
                     /created_by="User"
                     /label="Pamp"
                     /note="Geneious type: promoter_prokaryotic"
     misc_feature    complement(160..180)
                     /Sequence="CAGGGTTATTGTCTCATGAGC"
                     /Hairpin_Tm="None"
                     /Tm="56.4"
                     /Self_Dimer_Tm="13.2"
                     /%GC="47.6"
                     /created_by="primer3"
                     /label="JH856R"
                     /note="Geneious type: primer_bind_reverse"
     CDS             215..1225
                     /label="Sm/Sp no DraIII"
     rep_origin      complement(1320..2002)
                     /created_by="User"
                     /Transferred_From="pRJ_00031"
                     /Transferred_Similarity="100.00%"
                     /label="ColE1 Origin"
     rep_origin      1984
                     /label="ORI"
     primer_bind     2084..2103
                     /created_by="User"
                     /Sequence="ATTACCGCCTTTGAGTGAGC"
                     /Transferred_From="pRJ_00026"
                     /Transferred_Similarity="100.00%"
                     /label="G00101"
     protein_bind    2225..2230
                     /created_by="User"
                     /Transferred_From="pRJ_00031"
                     /Transferred_Similarity="100.00%"
                     /label="BsaI Bind"
     misc_feature    2225..2230
                     /Recognition_pattern="GGTCTC(1/5)"
                     /annotation_group="GGTCTC"
                     /label="BsaI"
                     /note="Geneious type: restriction site"
     gg_overhang     2232..2235
                     /created_by="User"
                     /label="pL0 I-P"
     ligation        2232..2235
                     /label="Ligation"
     promoter        2236..2679
                     /created_by="User"
                     /modified_by="User"
                     /label="SV40 Promoter"
     repeat_region   2341..2412
                     /created_by="User"
                     /label="Repeat Region"
     protein_bind    complement(2346..2355)
                     /created_by="User"
                     /label="NFkB Binding Site"
     repeat_region   2413..2484
                     /created_by="User"
                     /label="Repeat Region"
     protein_bind    complement(2418..2427)
                     /created_by="User"
                     /label="NFkB Binding Site"
     repeat_region   2488..2508
                     /created_by="User"
                     /label="Repeat Region"
     protein_bind    complement(2490..2495)
                     /created_by="User"
                     /label="SP1 Binding Site"
     protein_bind    complement(2502..2507)
                     /created_by="User"
                     /label="SP1 Binding Site"
     rep_origin      complement(2508..2559)
                     /created_by="User"
                     /label="SV40 Origin"
     repeat_region   2509..2529
                     /created_by="User"
                     /label="Repeat Region"
     protein_bind    complement(2511..2516)
                     /created_by="User"
                     /label="SP1 Binding Site"
     protein_bind    complement(2523..2528)
                     /created_by="User"
                     /label="SP1 Binding Site"
     repeat_region   2531..2551
                     /created_by="User"
                     /label="Repeat Region"
     protein_bind    complement(2533..2538)
                     /created_by="User"
                     /label="SP1 Binding Site"
     protein_bind    complement(2544..2549)
                     /created_by="User"
                     /label="SP1 Binding Site"
     promoter        2560..2576
                     /created_by="User"
                     /label="TATA Region"
     rep_origin      complement(2560..2590)
                     /created_by="User"
                     /modified_by="User"
                     /label="SV40 Origin (partial)"
     rep_origin      complement(2591..2643)
                     /created_by="User"
                     /label="SV40 Origin"
     promoter        2596..2602
                     /created_by="User"
                     /label="Initiator-like"
     misc_difference 2597
                     /created_by="User"
                     /label="C-->A"
     misc_RNA        2598
                     /created_by="User"
                     /label="Putative TSSs"
     promoter        2602..2608
                     /created_by="User"
                     /label="Initiator-like"
     misc_RNA        2604
                     /created_by="User"
                     /label="Putative TSSs"
     promoter        2607..2613
                     /created_by="User"
                     /modified_by="User"
                     /label="Initiator"
     misc_RNA        2609
                     /created_by="User"
                     /modified_by="User"
                     /label="Putative TSS"
     misc_feature    complement(2660..2679)
                     /Sequence="TAGTGTCAGAAGAATCGAGC"
                     /Hairpin_Tm="None"
                     /Tm="54.7"
                     /Self_Dimer_Tm="None"
                     /%GC="45.0"
                     /created_by="primer3"
                     /Extension="TTCGTGGTCTCATCTG"
                     /modified_by="User"
                     /label="RJ_00009Ra"
                     /note="Geneious type: primer_bind_reverse"
     gg_overhang     2680..2683
                     /created_by="User"
                     /label="pL0 P-5 v1"
     ligation        2680..2683
                     /label="Ligation"
     protein_bind    complement(2685..2690)
                     /created_by="User"
                     /Transferred_From="pRJ_00031"
                     /Transferred_Similarity="100.00%"
                     /label="BsaI Bind"
     misc_feature    complement(2685..2690)
                     /Recognition_pattern="GGTCTC(1/5)"
                     /annotation_group="GGTCTC"
                     /label="BsaI"
                     /note="Geneious type: restriction site"
ORIGIN      
        1 gtggctcttc agtggacgaa agggcctcgt gatacgccta tttttatagg ttaatgtcat
       61 gataataatg gtttcttaga cgtcaggtgg cacttttcgg ggaaatgtgc gcggaacccc
      121 tatttgttta tttttctaaa tacattcaaa tatgtatccg ctcatgagac aataaccctg
      181 ataaatgctt caataatatt gaaaaaggaa gagtatgcgc tcacgcaact ggtccagaac
      241 cttgaccgaa cgcagcggtg gtaacggcgc agtggcggtt ttcatggctt gttatgactg
      301 tttttttggg gtacagtcta tgcctcgggc atccaagcag caagcgcgtt acgccgtggg
      361 tcgatgtttg atgttatgga gcagcaacga tgttacgcag cagggcagtc gccctaaaac
      421 aaagttaaac atcatgaggg aagcggtgat cgccgaagta tcgactcaac tatcagaggt
      481 agttggcgtc atcgagcgcc atctcgaacc gacgttgctg gccgtacatt tgtacggctc
      541 cgcagtggat ggcggcctga agccacacag cgatattgat ttgctggtta cggtgaccgt
      601 aaggcttgat gaaacaacgc ggcgagcttt gatcaacgac cttttggaaa cttcggcttc
      661 ccctggagag agcgagattc tccgcgctgt agaagtcacc attgttgtgc acgacgacat
      721 cattccgtgg cgttatccag ctaagcgcga actgcaattt ggagaatggc agcgcaatga
      781 cattcttgca ggtatcttcg agccagccac gatcgacatt gatctggcta tcttgctgac
      841 aaaagcaaga gaacatagcg ttgccttggt aggtccagcg gcggaggaac tctttgatcc
      901 ggttcctgaa caggatctat ttgaggcgct aaatgaaacc ttaacgctat ggaactcgcc
      961 gcccgactgg gctggcgatg agcgaaatgt agtgcttacg ttgtcccgca tttggtacag
     1021 cgcagtaacc ggcaaaatcg cgccgaagga tgtcgctgcc gactgggcaa tggagcgcct
     1081 gccggcccag tatcagcccg tcatacttga agctagacag gcttatcttg gacaagaaga
     1141 agatcgcttg gcctcgcgcg cagatcagtt ggaagaattt gtccattacg taaaaggcga
     1201 gatcaccaag gtagtcggca aataactgtc agaccaagtt tactcatata tactttagat
     1261 tgatttaaaa cttcattttt aatttaaaag gatctaggtg aagatccttt ttgataatct
     1321 catgaccaaa atcccttaac gtgagttttc gttccactga gcgtcagacc ccgtagaaaa
     1381 gatcaaagga tcttcttgag atcctttttt tctgcgcgta atctgctgct tgcaaacaaa
     1441 aaaaccaccg ctaccagcgg tggtttgttt gccggatcaa gagctaccaa ctctttttcc
     1501 gaaggtaact ggcttcagca gagcgcagat accaaatact gtccttctag tgtagccgta
     1561 gttaggccac cacttcaaga actctgtagc accgcctaca tacctcgctc tgctaatcct
     1621 gttaccagtg gctgctgcca gtggcgataa gtcgtgtctt accgggttgg actcaagacg
     1681 atagttaccg gataaggcgc agcggtcggg ctgaacgggg ggttcgtgca cacagcccag
     1741 cttggagcga acgacctaca ccgaactgag atacctacag cgtgagctat gagaaagcgc
     1801 cacgcttccc gaagggagaa aggcggacag gtatccggta agcggcaggg tcggaacagg
     1861 agagcgcacg agggagcttc cagggggaaa cgcctggtat ctttatagtc ctgtcgggtt
     1921 tcgccacctc tgacttgagc gtcgattttt gtgatgctcg tcaggggggc ggagcctatg
     1981 gaaaaacgcc agcaacgcgg cctttttacg gttcctggcc ttttgctggc cttttgctca
     2041 catgttcttt cctgcgttat cccctgattc tgtggataac cgtattaccg cctttgagtg
     2101 agctgatacc gctcgccgca gccgaacgac cgagcgcagc gagtcagtga gcgaggaagc
     2161 ggaagagcgc ccaatacgca aaccgcctct ccccgcgcgt tggccgattc attaatcact
     2221 ctgtggtctc atactcgctg atctgcgcag caccatggcc tgaaataacc tctgaaagag
     2281 gaacttggtt agctaccttc tgaggcggaa agaaccagct gtggaatgtg tgtcagttag
     2341 ggtgtggaaa gtccccaggc tccccagcag gcagaagtat gcaaagcatg catctcaatt
     2401 agtcagcaac caggtgtgga aagtccccag gctccccagc aggcagaagt atgcaaagca
     2461 tgcatctcaa ttagtcagca accatagtcc cgcccctaac tccgcccatc ccgcccctaa
     2521 ctccgcccag ttccgcccat tctccgcccc atggctgact aatttttttt atttatgcag
     2581 aggccgaggc cgcctctgcc tctgagctat tccagaagta gtgaggaggc ttttttggag
     2641 gcctaggctt ttgcaaaaag ctcgattctt ctgacactaa atgtgagacc acgaa
//
