# Supplementary material for: An endoribonuclease-based feedforward controller for decoupling resource-limited genetic modules in mammalian cells
Source: Nat Commun. 2020 Nov 10;11:5690. doi: 10.1038/s41467-020-19126-9 (PMC7656454; doi:10.1038/s41467-020-19126-9)
Supplement: Supplementary file 4 — Source Data [file 41467_2020_19126_MOESM4_ESM.zip › Source Data/Plasmids/Cloning/pBjh_4067.gb]

LOCUS       pBjh_4067               4396 bp    DNA     circular UNA 25-MAY-2017
DEFINITION  [pL0-G] Gal4-NLS-VPR.
ACCESSION   urn.local.jones.4c-ce6ucl1
VERSION     urn.local.jones.4c-ce6ucl1
KEYWORDS    .
SOURCE      
  ORGANISM  .
FEATURES             Location/Qualifiers
     misc_feature    145..168
                     /created_by="User"
                     /label="Pamp"
                     /note="Geneious type: Promoter_prokaryotic"
     misc_feature    complement(160..180)
                     /Mismatches=0
                     /created_by="primer3"
                     /annotation_group="433836252959034a401b510-5615-4e07-8700-
                     8113dbb34681"
                     /%GC="47.6"
                     /Tm="56.4"
                     /Hairpin_Tm="None"
                     /Self_Dimer_Tm="13.2"
                     /Sequence="CAGGGTTATTGTCTCATGAGC"
                     /label="JH856R"
                     /note="Geneious type: primer_bind_reverse"
     CDS             215..1225
                     /label="Sm/Sp no DraIII"
     rep_origin      complement(1320..2002)
                     /created_by="User"
                     /label="ColE1 origin"
     misc_feature    complement(1412..1433)
                     /vntifkey=28
                     /X-Transferred_From="pTK143 1732\-\pAAVio-CA; pTW073
                     (pTK143 no IRES GFP)"
                     /X-Transferred_Similarity="100.00%"
                     /Transferred_From="pJB770"
                     /Transferred_Similarity="100.00%"
                     /label="pHAGE-A7050-6550"
                     /note="Geneious type: Promoter_prokaryotic"
     primer_bind     1617..1636
                     /created_by="User"
                     /modified_by="User"
                     /X-Transferred_From="pTW037 DI pDEST"
                     /X-Transferred_Similarity="100.00%"
                     /Transferred_From="pJB770"
                     /Transferred_Similarity="100.00%"
                     /label="RepO-R"
     misc_feature    1656..1680
                     /vntifkey=28
                     /X-Transferred_From="pTK143 1732\-\pAAVio-CA; pTW073
                     (pTK143 no IRES GFP)"
                     /X-Transferred_Similarity="100.00%"
                     /Transferred_From="pJB770"
                     /Transferred_Similarity="100.00%"
                     /label="pHAGE-S7501-8000"
                     /note="Geneious type: Promoter_prokaryotic"
     misc_feature    complement(1923..1944)
                     /vntifkey=28
                     /X-Transferred_From="pTK143 1732\-\pAAVio-CA; pTW073
                     (pTK143 no IRES GFP)"
                     /X-Transferred_Similarity="100.00%"
                     /Transferred_From="pJB770"
                     /Transferred_Similarity="100.00%"
                     /label="pHAGE-A7550-7050"
                     /note="Geneious type: Promoter_prokaryotic"
     primer_bind     1925..1945
                     /created_by="User"
                     /X-Transferred_From="pTW031 short HDV Active (-); pTW037
                     DI pDEST; pTW039 Genomic HDV Active (-); pTW040 Genomic
                     HDV Inactive (-)"
                     /X-Transferred_Similarity="100.00%"
                     /Transferred_From="pJB770"
                     /Transferred_Similarity="100.00%"
                     /label="TW_HDV-seq-R"
     misc_feature    complement(1932..1943)
                     /Recognition_pattern="GACNNNN^NNGTC"
                     /annotation_group="GACNNNNNNGTC"
                     /X-Transferred_From="pTW031 short HDV Active (-); pTW039
                     Genomic HDV Active (-); pTW040 Genomic HDV Inactive (-)"
                     /X-Transferred_Similarity="100.00%"
                     /Transferred_From="pJB770"
                     /Transferred_Similarity="100.00%"
                     /label="DrdI, AasI, DseDI"
                     /note="Geneious type: restriction site"
     misc_feature    complement(1952..1963)
                     /Recognition_pattern="(10/12)TGANNNNNNTCA(12/10)"
                     /annotation_group="TGANNNNNNTCA"
                     /X-Transferred_From="pTW031 short HDV Active (-); pTW039
                     Genomic HDV Active (-); pTW040 Genomic HDV Inactive (-)"
                     /X-Transferred_Similarity="100.00%"
                     /Transferred_From="pJB770"
                     /Transferred_Similarity="100.00%"
                     /label="BdaI"
                     /note="Geneious type: restriction site"
     rep_origin      1984
                     /label="ORI"
     primer_bind     2055..2075
                     /created_by="User"
                     /Transferred_From="pJB770"
                     /Transferred_Similarity="100.00%"
                     /label="TW_lvl0_seq_Rev1"
     primer_bind     2084..2103
                     /created_by="User"
                     /Sequence="ATTACCGCCTTTGAGTGAGC"
                     /label="G00101"
     misc_feature    2158..2172
                     /created_by="User"
                     /modified_by="User"
                     /Transferred_From="pJB770"
                     /Transferred_Similarity="100.00%"
                     /label="15 bp SapI Overhang"
     primer_bind     2219..2237
                     /created_by="User; primer3"
                     /Sequence="CTCTGTGGTCTCAAGGTGC"
                     /Hairpin_Tm="None"
                     /Tm="57.8"
                     /Self_Dimer_Tm="None"
                     /%GC="57.9"
                     /modified_by="User"
                     /Transferred_From="pRJ_00009, pRJ_00009 PCR Product,
                     pRJ_00010, pRJ_00010 PCR Product, pRJ_00011, pRJ_00011 PCR
                     Product, pRJ_00012, pRJ_00012 PCR Product, pRJ_00013,
                     pRJ_00013 PCR Product"
                     /Transferred_Similarity="100.00%"
                     /label="RJ_00029Fa"
     misc_feature    complement(2221..2241)
                     /Mismatches=0
                     /Extension="GTATGGGTACCCCAT"
                     /created_by="primer3"
                     /annotation_group="142122861400125801639144-639b-4151-a128
                     -2cd16f58b6fb"
                     /%GC="61.9"
                     /Tm="63.2"
                     /Hairpin_Tm="43.7"
                     /Self_Dimer_Tm="29.2"
                     /Sequence="GGTGGCACCTTGAGACCACAG"
                     /label="JH1711R"
                     /note="Geneious type: primer_bind_reverse"
     protein_bind    2225..2230
                     /created_by="User"
                     /label="BsaI Bind"
     misc_feature    2225..2230
                     /Recognition_pattern="GGTCTC(1/5)"
                     /annotation_group="GGTCTC"
                     /label="BsaI"
                     /note="Geneious type: restriction site"
     Gg_overhang     2232..2235
                     /created_by="User"
                     /label="pL0 5-G"
     ligation        2232..2235
                     /label="Ligation"
     motif           2236..2241
                     /created_by="User"
                     /label="Kozak"
     CDS             2242..4380
                     /created_by="User"
                     /modified_by="User"
                     /label="Gal4-NLS-VPR"
     primer_bind     2242..2263
                     /Mismatches=0
                     /Extension="ATGGGGTACCCATACGACGTGCCAGATTACGCC"
                     /created_by="primer3"
                     /annotation_group="1421228645883609926d15c8-e00b-4ce5-b96c
                     -ad6d04b55573"
                     /%GC="45.5"
                     /Tm="56.9"
                     /Hairpin_Tm="None"
                     /Self_Dimer_Tm="None"
                     /Sequence="ATGAAGCTACTGTCCTCTATCG"
                     /label="JH1716F"
     domain          2245..2682
                     /created_by="User"
                     /label="Gal4 DBD"
     misc_feature    2272..2355
                     /created_by="User"
                     /modified_by="User"
                     /Transferred_From="Gal4 DBD (pBjh_4067)"
                     /Transferred_Similarity="100.00%"
                     /label="Zn(2)-C6
                     fungal-type.{ECO:0000255|PROSITE-ProRule:PRU00227}."
                     /note="Geneious type: dna_binding_domain"
     misc_feature    2459..2464
                     /Recognition_pattern="C^TCGAG"
                     /annotation_group="CTCGAG"
                     /label="XhoI"
                     /note="Geneious type: restriction site"
     primer_bind     2686..2706
                     /Mismatches=0
                     /Extension="ATGGGGTACCCATACGACGTGCCAGATTACGCC"
                     /created_by="primer3"
                     /annotation_group="1421228583527166014fa218-8579-4670-8168
                     -8524b0444555"
                     /%GC="57.1"
                     /Tm="60.3"
                     /Hairpin_Tm="None"
                     /Self_Dimer_Tm="None"
                     /Sequence="GGCCCCAAGAAGAAGAGGAAG"
                     /label="JH1711F"
     motif           2689..2709
                     /created_by="User"
                     /Transferred_From="Digestion of pRJ_00009 PCR Product -
                     Fragment 2, Digestion of pRJ_00010 PCR Product - Fragment
                     2, Digestion of pRJ_00011 PCR Product - Fragment 2,
                     Digestion of pRJ_00012 PCR Product - Fragment 2, Digestion
                     of pRJ_00013 PCR Product - Fragment 2, pRJ_00009,
                     pRJ_00009 PCR Product, pRJ_00010, pRJ_00010 PCR Product,
                     pRJ_00011, pRJ_00011 PCR Product, pRJ_00012, pRJ_00012 PCR
                     Product, pRJ_00013, pRJ_00013 PCR Product, pRJ_00095,
                     pRJ_00096, pRJ_00097, pRJ_00098, pRJ_00099"
                     /Transferred_Similarity="100.00%"
                     /modified_by="User"
                     /label="SV40 NLS"
     misc_feature    complement(2700..2718)
                     /created_by="User"
                     /Sequence="GCCAGATCCCACCTTCCTC"
                     /Hairpin_Tm="None"
                     /Tm="59.5"
                     /Self_Dimer_Tm="None"
                     /%GC="63.2"
                     /created_by="primer3"
                     /Extension="GGCGTAATCTGGCACGTCGTATGGGTA"
                     /modified_by="User"
                     /label="RJ_00096Ra"
                     /note="Geneious type: primer_bind_reverse"
     motif           2710..2718
                     /created_by="User"
                     /label="GSG"
     primer_bind     2719..2735
                     /created_by="User"
                     /Sequence="TCGCCAGGGATCCGTCG"
                     /Hairpin_Tm="None"
                     /Tm="61.2"
                     /Self_Dimer_Tm="7.9"
                     /%GC="70.6"
                     /Extension="GTGCCAGATTACGCCGGATCAGGT"
                     /modified_by="User"
                     /label="RJ_00096Fb"
     misc_feature    2726..2731
                     /Recognition_pattern="G^GATCC"
                     /annotation_group="GGATCC"
                     /label="BamHI"
                     /note="Geneious type: restriction site"
     recomb_site     2756..2776
                     /label="attB1"
     motif           2788..2802
                     /created_by="User"
                     /label="Linker"
     domain          2803..2970
                     /created_by="User"
                     /modified_by="User"
                     /Transferred_From="Digestion of pRJ_00010 PCR Product -
                     Fragment 2, Digestion of pRJ_00011 PCR Product - Fragment
                     2, pRJ_00010, pRJ_00010 PCR Product, pRJ_00011, pRJ_00011
                     PCR Product, pRJ_00096, pRJ_00097"
                     /Transferred_Similarity="100.00%"
                     /label="VP64"
     domain          2809..2841
                     /created_by="User"
                     /Transferred_From="VP64 (pBjh_4067)"
                     /Transferred_Similarity="100.00%"
                     /label="VP16min"
     domain          2848..2880
                     /created_by="User"
                     /Transferred_From="VP64 (pBjh_4067)"
                     /Transferred_Similarity="100.00%"
                     /label="VP16min"
     domain          2887..2919
                     /created_by="User"
                     /Transferred_From="VP64 (pBjh_4067)"
                     /Transferred_Similarity="100.00%"
                     /label="VP16min"
     domain          2926..2958
                     /created_by="User"
                     /Transferred_From="VP64 (pBjh_4067)"
                     /Transferred_Similarity="100.00%"
                     /label="VP16min"
     misc_feature    complement(2947..2970)
                     /Sequence="TCTAGAGTTAATCAGCATGTCCAG"
                     /Hairpin_Tm="None"
                     /Tm="57.8"
                     /Self_Dimer_Tm="None"
                     /%GC="41.7"
                     /created_by="primer3"
                     /Extension="CAGATGGTCTCTCGTC"
                     /Transferred_From="Digestion of pRJ_00011 PCR Product -
                     Fragment 2, pRJ_00011, pRJ_00011 PCR Product, pRJ_00097"
                     /Transferred_Similarity="100.00%"
                     /label="RJ_00050Rc"
                     /note="Geneious type: primer_bind_reverse"
     misc_feature    2965..2970
                     /Recognition_pattern="T^CTAGA"
                     /annotation_group="TCTAGA"
                     /label="XbaI"
                     /note="Geneious type: restriction site"
     motif           2971..2982
                     /created_by="User"
                     /label="Linker"
     motif           2983..3006
                     /created_by="User"
                     /modified_by="User"
                     /Transferred_From="Digestion of pRJ_00010 PCR Product -
                     Fragment 2, pRJ_00010, pRJ_00010 PCR Product, pRJ_00096"
                     /Transferred_Similarity="100.00%"
                     /label="SV40"
     domain          3007..3789
                     /created_by="User"
                     /modified_by="User"
                     /Transferred_From="Digestion of pRJ_00010 PCR Product -
                     Fragment 2, Digestion of pRJ_00012 PCR Product - Fragment
                     2, pRJ_00010, pRJ_00010 PCR Product, pRJ_00012, pRJ_00012
                     PCR Product, pRJ_00096, pRJ_00098"
                     /Transferred_Similarity="100.00%"
                     /label="p65"
     motif           3052..3063
                     /created_by="User"
                     /Transferred_From="p65 (pBjh_4067)"
                     /Transferred_Similarity="100.00%"
                     /label="NLS"
     misc_feature    3245..3250
                     /Recognition_pattern="C^CATGG"
                     /annotation_group="CCATGG"
                     /label="NcoI"
                     /note="Geneious type: restriction site"
     misc_feature    3344..3349
                     /Recognition_pattern="C^CATGG"
                     /annotation_group="CCATGG"
                     /label="NcoI"
                     /note="Geneious type: restriction site"
     misc_feature    3394..3528
                     /created_by="User"
                     /Transferred_From="p65 (pBjh_4067)"
                     /Transferred_Similarity="100.00%"
                     /label="Activation domain"
                     /note="Geneious type: Region_of_interest"
     motif           3757..3783
                     /created_by="User"
                     /Transferred_From="p65 (pBjh_4067)"
                     /Transferred_Similarity="100.00%"
                     /label="9aaTAD"
     misc_feature    complement(3770..3789)
                     /Sequence="CAGCAAGGCTGAGAAATCCA"
                     /Hairpin_Tm="57.5"
                     /Tm="58.2"
                     /Self_Dimer_Tm="12.7"
                     /%GC="50.0"
                     /created_by="primer3"
                     /Extension="CAGATGGTCTCTCGTC"
                     /modified_by="User"
                     /Transferred_From="Digestion of pRJ_00012 PCR Product -
                     Fragment 2, pRJ_00012, pRJ_00012 PCR Product, pRJ_00098"
                     /Transferred_Similarity="100.00%"
                     /label="RJ_00050Rd"
                     /note="Geneious type: primer_bind_reverse"
     motif           3790..3807
                     /created_by="User"
                     /label="GS-rich Linker"
     domain          3808..4377
                     /created_by="User"
                     /modified_by="User"
                     /Transferred_From="Digestion of pRJ_00010 PCR Product -
                     Fragment 2, Digestion of pRJ_00013 PCR Product - Fragment
                     2, pRJ_00010, pRJ_00010 PCR Product, pRJ_00013, pRJ_00013
                     PCR Product, pRJ_00096, pRJ_00099"
                     /Transferred_Similarity="100.00%"
                     /label="Rta"
     misc_feature    3895..4059
                     /created_by="User"
                     /Transferred_From="Rta (pBjh_4067)"
                     /Transferred_Similarity="100.00%"
                     /label="Pro-rich"
                     /note="Geneious type: Compositionally_biased"
     misc_feature    3931..3936
                     /Recognition_pattern="C^CATGG"
                     /annotation_group="CCATGG"
                     /label="NcoI"
                     /note="Geneious type: restriction site"
     misc_feature    4035..4040
                     /Recognition_pattern="G^GATCC"
                     /annotation_group="GGATCC"
                     /label="BamHI"
                     /note="Geneious type: restriction site"
     misc_feature    4080..4085
                     /Recognition_pattern="G^GATCC"
                     /annotation_group="GGATCC"
                     /label="BamHI"
                     /note="Geneious type: restriction site"
     misc_feature    complement(4093..4098)
                     /Recognition_pattern="CGTCTC(1/5)"
                     /annotation_group="CGTCTC"
                     /label="BsmBI"
                     /note="Geneious type: restriction site"
     misc_feature    complement(4355..4377)
                     /Sequence="AAACAGAGATGTGTCGAAGATGG"
                     /Hairpin_Tm="40.7"
                     /Tm="58.8"
                     /Self_Dimer_Tm="None"
                     /%GC="43.5"
                     /created_by="primer3"
                     /Extension="CAGATGGTCTCTCGTC"
                     /modified_by="User"
                     /Transferred_From="Digestion of pRJ_00010 PCR Product -
                     Fragment 2, Digestion of pRJ_00013 PCR Product - Fragment
                     2, pRJ_00010, pRJ_00010 PCR Product, pRJ_00013, pRJ_00013
                     PCR Product, pRJ_00096, pRJ_00099"
                     /Transferred_Similarity="100.00%"
                     /label="RJ_00050Rb"
                     /note="Geneious type: primer_bind_reverse"
     Gg_overhang     4381..4384
                     /created_by="User"
                     /label="pL0 G-3"
     ligation        4381..4384
                     /label="Ligation"
     protein_bind    complement(4386..4391)
                     /created_by="User"
                     /label="BsaI Bind"
     misc_feature    complement(4386..4391)
                     /Recognition_pattern="GGTCTC(1/5)"
                     /annotation_group="GGTCTC"
                     /label="BsaI"
                     /note="Geneious type: restriction site"
ORIGIN      
        1 gtggctcttc agtggacgaa agggcctcgt gatacgccta tttttatagg ttaatgtcat
       61 gataataatg gtttcttaga cgtcaggtgg cacttttcgg ggaaatgtgc gcggaacccc
      121 tatttgttta tttttctaaa tacattcaaa tatgtatccg ctcatgagac aataaccctg
      181 ataaatgctt caataatatt gaaaaaggaa gagtatgcgc tcacgcaact ggtccagaac
      241 cttgaccgaa cgcagcggtg gtaacggcgc agtggcggtt ttcatggctt gttatgactg
      301 tttttttggg gtacagtcta tgcctcgggc atccaagcag caagcgcgtt acgccgtggg
      361 tcgatgtttg atgttatgga gcagcaacga tgttacgcag cagggcagtc gccctaaaac
      421 aaagttaaac atcatgaggg aagcggtgat cgccgaagta tcgactcaac tatcagaggt
      481 agttggcgtc atcgagcgcc atctcgaacc gacgttgctg gccgtacatt tgtacggctc
      541 cgcagtggat ggcggcctga agccacacag cgatattgat ttgctggtta cggtgaccgt
      601 aaggcttgat gaaacaacgc ggcgagcttt gatcaacgac cttttggaaa cttcggcttc
      661 ccctggagag agcgagattc tccgcgctgt agaagtcacc attgttgtgc acgacgacat
      721 cattccgtgg cgttatccag ctaagcgcga actgcaattt ggagaatggc agcgcaatga
      781 cattcttgca ggtatcttcg agccagccac gatcgacatt gatctggcta tcttgctgac
      841 aaaagcaaga gaacatagcg ttgccttggt aggtccagcg gcggaggaac tctttgatcc
      901 ggttcctgaa caggatctat ttgaggcgct aaatgaaacc ttaacgctat ggaactcgcc
      961 gcccgactgg gctggcgatg agcgaaatgt agtgcttacg ttgtcccgca tttggtacag
     1021 cgcagtaacc ggcaaaatcg cgccgaagga tgtcgctgcc gactgggcaa tggagcgcct
     1081 gccggcccag tatcagcccg tcatacttga agctagacag gcttatcttg gacaagaaga
     1141 agatcgcttg gcctcgcgcg cagatcagtt ggaagaattt gtccattacg taaaaggcga
     1201 gatcaccaag gtagtcggca aataactgtc agaccaagtt tactcatata tactttagat
     1261 tgatttaaaa cttcattttt aatttaaaag gatctaggtg aagatccttt ttgataatct
     1321 catgaccaaa atcccttaac gtgagttttc gttccactga gcgtcagacc ccgtagaaaa
     1381 gatcaaagga tcttcttgag atcctttttt tctgcgcgta atctgctgct tgcaaacaaa
     1441 aaaaccaccg ctaccagcgg tggtttgttt gccggatcaa gagctaccaa ctctttttcc
     1501 gaaggtaact ggcttcagca gagcgcagat accaaatact gtccttctag tgtagccgta
     1561 gttaggccac cacttcaaga actctgtagc accgcctaca tacctcgctc tgctaatcct
     1621 gttaccagtg gctgctgcca gtggcgataa gtcgtgtctt accgggttgg actcaagacg
     1681 atagttaccg gataaggcgc agcggtcggg ctgaacgggg ggttcgtgca cacagcccag
     1741 cttggagcga acgacctaca ccgaactgag atacctacag cgtgagctat gagaaagcgc
     1801 cacgcttccc gaagggagaa aggcggacag gtatccggta agcggcaggg tcggaacagg
     1861 agagcgcacg agggagcttc cagggggaaa cgcctggtat ctttatagtc ctgtcgggtt
     1921 tcgccacctc tgacttgagc gtcgattttt gtgatgctcg tcaggggggc ggagcctatg
     1981 gaaaaacgcc agcaacgcgg cctttttacg gttcctggcc ttttgctggc cttttgctca
     2041 catgttcttt cctgcgttat cccctgattc tgtggataac cgtattaccg cctttgagtg
     2101 agctgatacc gctcgccgca gccgaacgac cgagcgcagc gagtcagtga gcgaggaagc
     2161 ggaagagcgc ccaatacgca aaccgcctct ccccgcgcgt tggccgattc attaatcact
     2221 ctgtggtctc aaggtgccac catgaagcta ctgtcctcta tcgaacaagc atgcgatatt
     2281 tgccgactta aaaagctcaa gtgctccaaa gaaaaaccga agtgcgccaa gtgtctgaag
     2341 aacaactggg agtgtcgcta ctctcccaaa accaaaaggt ccccgctgac tagggcacat
     2401 ctgacagaag tggaatcaag gctagaaaga ctggaacagc tatttctact gatttttcct
     2461 cgagaggacc ttgacatgat tttgaaaatg gattctttac aggatataaa agcattgtta
     2521 acaggattat ttgtacaaga taatgtgaat aaagatgccg tcacagatag attggcttca
     2581 gtggagactg atatgcctct aacattgaga cagcatagaa taagtgcgac atcatcatcg
     2641 gaagagagta gtaacaaagg tcaaagacag ttgactgtat cgatgggccc caagaagaag
     2701 aggaaggtgg gatctggctc gccagggatc cgtcgacttg acgcgttgat atcaacaagt
     2761 ttgtacaaaa aagcaggcta caaagaggcc agcggttccg gacgggctga cgcattggac
     2821 gattttgatc tggatatgct gggaagtgac gccctcgatg attttgacct tgacatgctt
     2881 ggttcggatg cccttgatga ctttgacctc gacatgctcg gcagtgacgc ccttgatgat
     2941 ttcgacctgg acatgctgat taactctaga agttccggat ctccgaaaaa gaaacgcaaa
     3001 gttggtagcc agtacctgcc cgacaccgac gaccggcacc ggatcgagga aaagcggaag
     3061 cggacctacg agacattcaa gagcatcatg aagaagtccc ccttcagcgg ccccaccgac
     3121 cctagacctc cacctagaag aatcgccgtg cccagcagat ccagcgccag cgtgccaaaa
     3181 cctgcccccc agccttaccc cttcaccagc agcctgagca ccatcaacta cgacgagttc
     3241 cctaccatgg tgttccccag cggccagatc tctcaggcct ctgctctggc tccagcccct
     3301 cctcaggtgc tgcctcaggc tcctgctcct gcaccagctc cagccatggt gtctgcactg
     3361 gctcaggcac cagcacccgt gcctgtgctg gctcctggac ctccacaggc tgtggctcca
     3421 ccagccccta aacctacaca ggccggcgag ggcacactgt ctgaagctct gctgcagctg
     3481 cagttcgacg acgaggatct gggagccctg ctgggaaaca gcaccgatcc tgccgtgttc
     3541 accgacctgg ccagcgtgga caacagcgag ttccagcagc tgctgaacca gggcatccct
     3601 gtggcccctc acaccaccga gcccatgctg atggaatacc ccgaggccat cacccggctc
     3661 gtgacaggcg ctcagaggcc tcctgatcca gctcctgccc ctctgggagc accaggcctg
     3721 cctaatggac tgctgtctgg cgacgaggac ttcagctcta tcgccgatat ggatttctca
     3781 gccttgctgg gctctggcag cggcagccgg gattccaggg aagggatgtt tttgccgaag
     3841 cctgaggccg gctccgctat tagtgacgtg tttgagggcc gcgaggtgtg ccagccaaaa
     3901 cgaatccggc catttcatcc tccaggaagt ccatgggcca accgcccact ccccgccagc
     3961 ctcgcaccaa caccaaccgg tccagtacat gagccagtcg ggtcactgac cccggcacca
     4021 gtccctcagc cactggatcc agcgcccgca gtgactcccg aggccagtca cctgttggag
     4081 gatcccgatg aagagacgag ccaggctgtc aaagcccttc gggagatggc cgatactgtg
     4141 attccccaga aggaagaggc tgcaatctgt ggccaaatgg acctttccca tccgccccca
     4201 aggggccatc tggatgagct gacaaccaca cttgagtcca tgaccgagga tctgaacctg
     4261 gactcacccc tgaccccgga attgaacgag attctggata ccttcctgaa cgacgagtgc
     4321 ctcttgcatg ccatgcatat cagcacagga ctgtccatct tcgacacatc tctgttttga
     4381 gctttgagac cacgaa
//
