# Supplementary material for: An endoribonuclease-based feedforward controller for decoupling resource-limited genetic modules in mammalian cells
Source: Nat Commun. 2020 Nov 10;11:5690. doi: 10.1038/s41467-020-19126-9 (PMC7656454; doi:10.1038/s41467-020-19126-9)
Supplement: Supplementary file 4 — Source Data [file 41467_2020_19126_MOESM4_ESM.zip › Source Data/Plasmids/Cloning/pBjh_4594.gb]

LOCUS       pBjh_4594               8059 bp ds-DNA     circular     14-OCT-2020
DEFINITION  [pL0-G] dCas9mod-NLS-VPR.
ACCESSION   urn.local.jones.4t-ce6ucl5
KEYWORDS    .
SOURCE      .
  ORGANISM  .
COMMENT     ApEinfo:methylated:1.
FEATURES             Location/Qualifiers
     misc_feature    145..168
                     /created_by="User"
                     /Transferred_From="pRJ_00068"
                     /Transferred_Similarity="100.00%"
                     /label="Pamp"
                     /note="Geneious type: promoter_prokaryotic"
     misc_feature    complement(160..180)
                     /Mismatches=0
                     /created_by="primer3"
                     /annotation_group="1668422956982003f4be293-80ee-4087-82b9-
                     6e8ba5c99f77"
                     /%GC="47.6"
                     /Tm="56.4"
                     /Hairpin_Tm="None"
                     /Self_Dimer_Tm="13.2"
                     /Sequence="CAGGGTTATTGTCTCATGAGC"
                     /Transferred_From="pRJ_00068"
                     /Transferred_Similarity="100.00%"
                     /label="JH856R"
                     /note="Geneious type: primer_bind_reverse"
     cds             215..1225
                     /created_by="User"
                     /Transferred_From="pRJ_00068"
                     /Transferred_Similarity="100.00%"
                     /label="Sm/Sp no DraIII"
     rep_origin      complement(1320..2002)
                     /ApEinfo_fwdcolor="gray50"
                     /ApEinfo_revcolor="gray50"
                     /ApEinfo_graphicformat="arrow_data {{0 1 2 0 0 -1} {} 0}
                     width 5 offset 0"
                     /label="ColE1 origin"
     rep_origin      1984
                     /Transferred_From="pRJ_00068"
                     /Transferred_Similarity="100.00%"
                     /label="ORI"
     primer_bind     2084..2103
                     /created_by="User"
                     /Sequence="ATTACCGCCTTTGAGTGAGC"
                     /Transferred_From="pRJ_00068"
                     /Transferred_Similarity="100.00%"
                     /label="G00101"
     protein_bind    2225..2230
                     /created_by="User"
                     /Transferred_From="pRJ_00068"
                     /Transferred_Similarity="100.00%"
                     /label="BsaI Bind"
     misc_feature    2225..2230
                     /Recognition_pattern="GGTCTC(1/5)"
                     /annotation_group="GGTCTC"
                     /Transferred_From="pRJ_00068"
                     /Transferred_Similarity="100.00%"
                     /label="BsaI"
                     /note="Geneious type: restriction site"
     gg_overhang     2232..2235
                     /created_by="User"
                     /Transferred_From="pRJ_00068"
                     /Transferred_Similarity="100.00%"
                     /label="pL0 5-G"
     motif           2236..2244
                     /created_by="User"
                     /label="Kozak"
     misc_feature    2243..2248
                     /Recognition_pattern="C^CATGG"
                     /annotation_group="CCATGG"
                     /Transferred_From="pRJ_00068"
                     /Transferred_Similarity="100.00%"
                     /label="NcoI"
                     /note="Geneious type: restriction site"
     CDS             2245..8043
                     /created_by="User"
                     /modified_by="User"
                     /label="dCas9m4mod-NLS-VPR"
     misc_feature    2248..2430
                     /created_by="User"
                     /X-Transferred_From="Cas9-m4 (pBjh_3367); Cas9-m4
                     (pRJ_00034)"
                     /X-Transferred_Similarity="100.00%"
                     /Transferred_From="pRJ_00068"
                     /Transferred_Similarity="100.00%"
                     /label="RuvC-I"
                     /note="Geneious type: region_of_interest"
     domain          2248..6348
                     /created_by="User"
                     /X-Transferred_From="Cas9-m4 (pBjh_3367)"
                     /X-Transferred_Similarity="100.00%"
                     /modified_by="User"
                     /Transferred_From="pRJ_00068"
                     /Transferred_Similarity="100.00%"
                     /label="dCas9m4mod"
     misc_feature    complement(2413..2418)
                     /Recognition_pattern="CGTCTC(1/5)"
                     /annotation_group="CGTCTC"
                     /Transferred_From="pRJ_00068"
                     /Transferred_Similarity="100.00%"
                     /label="BsmBI"
                     /note="Geneious type: restriction site"
     misc_feature    3940..3945
                     /Recognition_pattern="GAAGAC(2/6)"
                     /annotation_group="GAAGAC"
                     /Transferred_From="pRJ_00068"
                     /Transferred_Similarity="100.00%"
                     /label="BbsI"
                     /note="Geneious type: restriction site"
     misc_feature    4250..4255
                     /Recognition_pattern="G^GATCC"
                     /annotation_group="GGATCC"
                     /Transferred_From="pRJ_00068"
                     /Transferred_Similarity="100.00%"
                     /label="BamHI"
                     /note="Geneious type: restriction site"
     misc_feature    4396..4539
                     /created_by="User"
                     /X-Transferred_From="Cas9-m4 (pBjh_3367); Cas9-m4
                     (pRJ_00034)"
                     /X-Transferred_Similarity="100.00%"
                     /Transferred_From="pRJ_00068"
                     /Transferred_Similarity="100.00%"
                     /label="RuvC-II"
                     /note="Geneious type: region_of_interest"
     misc_feature    complement(4400..4405)
                     /Recognition_pattern="GAAGAC(2/6)"
                     /annotation_group="GAAGAC"
                     /Transferred_From="pRJ_00068"
                     /Transferred_Similarity="100.00%"
                     /label="BbsI"
                     /note="Geneious type: restriction site"
     domain          4552..5007
                     /created_by="User"
                     /modified_by="User"
                     /X-Transferred_From="Cas9-m4 (pBjh_3367)"
                     /X-Transferred_Similarity="100.00%"
                     /Transferred_From="pRJ_00068"
                     /Transferred_Similarity="100.00%"
                     /label="HNH Cas9-type.
                     {ECO:0000255|PROSITE-ProRule:PRU01085}."
     misc_feature    5017..5550
                     /created_by="User"
                     /X-Transferred_From="Cas9-m4 (pBjh_3367)"
                     /X-Transferred_Similarity="100.00%"
                     /Transferred_From="pRJ_00068"
                     /Transferred_Similarity="100.00%"
                     /label="RuvC-III"
                     /note="Geneious type: region_of_interest"
     misc_feature    5539..6348
                     /created_by="User"
                     /X-Transferred_From="Cas9-m4 (pBjh_3367)"
                     /X-Transferred_Similarity="100.00%"
                     /Transferred_From="pRJ_00068"
                     /Transferred_Similarity="100.00%"
                     /label="PAM-interacting domain (PI)"
                     /note="Geneious type: region_of_interest"
     misc_feature    5788..5793
                     /Recognition_pattern="C^TCGAG"
                     /annotation_group="CTCGAG"
                     /Transferred_From="pRJ_00068"
                     /Transferred_Similarity="100.00%"
                     /label="XhoI"
                     /note="Geneious type: restriction site"
     misc_feature    6067..6072
                     /Recognition_pattern="G^AATTC"
                     /annotation_group="GAATTC"
                     /Transferred_From="pRJ_00068"
                     /Transferred_Similarity="100.00%"
                     /label="EcoRI"
                     /note="Geneious type: restriction site"
     motif           6361..6381
                     /created_by="User"
                     /Transferred_From="pRJ_00068"
                     /Transferred_Similarity="100.00%"
                     /label="NLS"
     primer_bind     6382..6398
                     /created_by="User"
                     /Sequence="TCGCCAGGGATCCGTCG"
                     /Hairpin_Tm="None"
                     /Tm="61.2"
                     /Self_Dimer_Tm="7.9"
                     /%GC="70.6"
                     /Extension="GTGCCAGATTACGCCGGATCAGGT"
                     /modified_by="User"
                     /label="RJ_00096Fb"
     misc_feature    6389..6394
                     /Recognition_pattern="G^GATCC"
                     /annotation_group="GGATCC"
                     /label="BamHI"
                     /note="Geneious type: restriction site"
     recomb_site     6419..6439
                     /label="attB1"
     motif           6451..6465
                     /created_by="User"
                     /label="Linker"
     domain          6466..6633
                     /created_by="User"
                     /modified_by="User"
                     /Transferred_From="Digestion of pRJ_00010 PCR Product -
                     Fragment 2, Digestion of pRJ_00011 PCR Product - Fragment
                     2, pRJ_00010, pRJ_00010 PCR Product, pRJ_00011, pRJ_00011
                     PCR Product, pRJ_00096, pRJ_00097"
                     /Transferred_Similarity="100.00%"
                     /label="VP64"
     domain          6472..6504
                     /created_by="User"
                     /Transferred_From="VP64 (pBjh_4067)"
                     /Transferred_Similarity="100.00%"
                     /label="VP16min"
     domain          6511..6543
                     /created_by="User"
                     /Transferred_From="VP64 (pBjh_4067)"
                     /Transferred_Similarity="100.00%"
                     /label="VP16min"
     domain          6550..6582
                     /created_by="User"
                     /Transferred_From="VP64 (pBjh_4067)"
                     /Transferred_Similarity="100.00%"
                     /label="VP16min"
     domain          6589..6621
                     /created_by="User"
                     /Transferred_From="VP64 (pBjh_4067)"
                     /Transferred_Similarity="100.00%"
                     /label="VP16min"
     misc_feature    complement(6610..6633)
                     /Sequence="TCTAGAGTTAATCAGCATGTCCAG"
                     /Hairpin_Tm="None"
                     /Tm="57.8"
                     /Self_Dimer_Tm="None"
                     /%GC="41.7"
                     /created_by="primer3"
                     /Extension="CAGATGGTCTCTCGTC"
                     /Transferred_From="Digestion of pRJ_00011 PCR Product -
                     Fragment 2, pRJ_00011, pRJ_00011 PCR Product, pRJ_00097"
                     /Transferred_Similarity="100.00%"
                     /label="RJ_00050Rc"
                     /note="Geneious type: primer_bind_reverse"
     misc_feature    6628..6633
                     /Recognition_pattern="T^CTAGA"
                     /annotation_group="TCTAGA"
                     /label="XbaI"
                     /note="Geneious type: restriction site"
     motif           6634..6645
                     /created_by="User"
                     /label="Linker"
     motif           6646..6669
                     /created_by="User"
                     /Transferred_From="Digestion of pRJ_00010 PCR Product -
                     Fragment 2, pRJ_00010, pRJ_00010 PCR Product, pRJ_00096"
                     /Transferred_Similarity="100.00%"
                     /modified_by="User"
                     /label="SV40 NLS"
     domain          6670..7452
                     /created_by="User"
                     /modified_by="User"
                     /Transferred_From="Digestion of pRJ_00010 PCR Product -
                     Fragment 2, Digestion of pRJ_00012 PCR Product - Fragment
                     2, pRJ_00010, pRJ_00010 PCR Product, pRJ_00012, pRJ_00012
                     PCR Product, pRJ_00096, pRJ_00098"
                     /Transferred_Similarity="100.00%"
                     /label="p65"
     motif           6715..6726
                     /created_by="User"
                     /Transferred_From="p65 (pBjh_4067)"
                     /Transferred_Similarity="100.00%"
                     /label="NLS"
     misc_feature    6908..6913
                     /Recognition_pattern="C^CATGG"
                     /annotation_group="CCATGG"
                     /label="NcoI"
                     /note="Geneious type: restriction site"
     misc_feature    7007..7012
                     /Recognition_pattern="C^CATGG"
                     /annotation_group="CCATGG"
                     /label="NcoI"
                     /note="Geneious type: restriction site"
     misc_feature    7057..7191
                     /created_by="User"
                     /Transferred_From="p65 (pBjh_4067)"
                     /Transferred_Similarity="100.00%"
                     /label="Activation domain"
                     /note="Geneious type: Region_of_interest"
     motif           7420..7446
                     /created_by="User"
                     /Transferred_From="p65 (pBjh_4067)"
                     /Transferred_Similarity="100.00%"
                     /label="9aaTAD"
     misc_feature    complement(7433..7452)
                     /Sequence="CAGCAAGGCTGAGAAATCCA"
                     /Hairpin_Tm="57.5"
                     /Tm="58.2"
                     /Self_Dimer_Tm="12.7"
                     /%GC="50.0"
                     /created_by="primer3"
                     /Extension="CAGATGGTCTCTCGTC"
                     /modified_by="User"
                     /Transferred_From="Digestion of pRJ_00012 PCR Product -
                     Fragment 2, pRJ_00012, pRJ_00012 PCR Product, pRJ_00098"
                     /Transferred_Similarity="100.00%"
                     /label="RJ_00050Rd"
                     /note="Geneious type: primer_bind_reverse"
     motif           7453..7470
                     /created_by="User"
                     /label="GS-rich Linker"
     domain          7471..8040
                     /created_by="User"
                     /modified_by="User"
                     /Transferred_From="Digestion of pRJ_00010 PCR Product -
                     Fragment 2, Digestion of pRJ_00013 PCR Product - Fragment
                     2, pRJ_00010, pRJ_00010 PCR Product, pRJ_00013, pRJ_00013
                     PCR Product, pRJ_00096, pRJ_00099"
                     /Transferred_Similarity="100.00%"
                     /label="Rta"
     misc_feature    7558..7722
                     /created_by="User"
                     /Transferred_From="Rta (pBjh_4067)"
                     /Transferred_Similarity="100.00%"
                     /label="Pro-rich"
                     /note="Geneious type: Compositionally_biased"
     misc_feature    7594..7599
                     /Recognition_pattern="C^CATGG"
                     /annotation_group="CCATGG"
                     /label="NcoI"
                     /note="Geneious type: restriction site"
     misc_feature    7698..7703
                     /Recognition_pattern="G^GATCC"
                     /annotation_group="GGATCC"
                     /label="BamHI"
                     /note="Geneious type: restriction site"
     misc_feature    7743..7748
                     /Recognition_pattern="G^GATCC"
                     /annotation_group="GGATCC"
                     /label="BamHI"
                     /note="Geneious type: restriction site"
     misc_feature    complement(7756..7761)
                     /Recognition_pattern="CGTCTC(1/5)"
                     /annotation_group="CGTCTC"
                     /label="BsmBI"
                     /note="Geneious type: restriction site"
     misc_feature    complement(8018..8040)
                     /Sequence="AAACAGAGATGTGTCGAAGATGG"
                     /Hairpin_Tm="40.7"
                     /Tm="58.8"
                     /Self_Dimer_Tm="None"
                     /%GC="43.5"
                     /created_by="primer3"
                     /Extension="CAGATGGTCTCTCGTC"
                     /modified_by="User"
                     /Transferred_From="Digestion of pRJ_00010 PCR Product -
                     Fragment 2, Digestion of pRJ_00013 PCR Product - Fragment
                     2, pRJ_00010, pRJ_00010 PCR Product, pRJ_00013, pRJ_00013
                     PCR Product, pRJ_00096, pRJ_00099"
                     /Transferred_Similarity="100.00%"
                     /label="RJ_00050Rb"
                     /note="Geneious type: primer_bind_reverse"
     gg_overhang     8044..8047
                     /created_by="User"
                     /label="pL0 G-3"
     protein_bind    complement(8049..8054)
                     /created_by="User"
                     /label="BsaI Bind"
ORIGIN      
        1 gtggctcttc agtggacgaa agggcctcgt gatacgccta tttttatagg ttaatgtcat
       61 gataataatg gtttcttaga cgtcaggtgg cacttttcgg ggaaatgtgc gcggaacccc
      121 tatttgttta tttttctaaa tacattcaaa tatgtatccg ctcatgagac aataaccctg
      181 ataaatgctt caataatatt gaaaaaggaa gagtatgcgc tcacgcaact ggtccagaac
      241 cttgaccgaa cgcagcggtg gtaacggcgc agtggcggtt ttcatggctt gttatgactg
      301 tttttttggg gtacagtcta tgcctcgggc atccaagcag caagcgcgtt acgccgtggg
      361 tcgatgtttg atgttatgga gcagcaacga tgttacgcag cagggcagtc gccctaaaac
      421 aaagttaaac atcatgaggg aagcggtgat cgccgaagta tcgactcaac tatcagaggt
      481 agttggcgtc atcgagcgcc atctcgaacc gacgttgctg gccgtacatt tgtacggctc
      541 cgcagtggat ggcggcctga agccacacag cgatattgat ttgctggtta cggtgaccgt
      601 aaggcttgat gaaacaacgc ggcgagcttt gatcaacgac cttttggaaa cttcggcttc
      661 ccctggagag agcgagattc tccgcgctgt agaagtcacc attgttgtgc acgacgacat
      721 cattccgtgg cgttatccag ctaagcgcga actgcaattt ggagaatggc agcgcaatga
      781 cattcttgca ggtatcttcg agccagccac gatcgacatt gatctggcta tcttgctgac
      841 aaaagcaaga gaacatagcg ttgccttggt aggtccagcg gcggaggaac tctttgatcc
      901 ggttcctgaa caggatctat ttgaggcgct aaatgaaacc ttaacgctat ggaactcgcc
      961 gcccgactgg gctggcgatg agcgaaatgt agtgcttacg ttgtcccgca tttggtacag
     1021 cgcagtaacc ggcaaaatcg cgccgaagga tgtcgctgcc gactgggcaa tggagcgcct
     1081 gccggcccag tatcagcccg tcatacttga agctagacag gcttatcttg gacaagaaga
     1141 agatcgcttg gcctcgcgcg cagatcagtt ggaagaattt gtccattacg taaaaggcga
     1201 gatcaccaag gtagtcggca aataactgtc agaccaagtt tactcatata tactttagat
     1261 tgatttaaaa cttcattttt aatttaaaag gatctaggtg aagatccttt ttgataatct
     1321 catgaccaaa atcccttaac gtgagttttc gttccactga gcgtcagacc ccgtagaaaa
     1381 gatcaaagga tcttcttgag atcctttttt tctgcgcgta atctgctgct tgcaaacaaa
     1441 aaaaccaccg ctaccagcgg tggtttgttt gccggatcaa gagctaccaa ctctttttcc
     1501 gaaggtaact ggcttcagca gagcgcagat accaaatact gtccttctag tgtagccgta
     1561 gttaggccac cacttcaaga actctgtagc accgcctaca tacctcgctc tgctaatcct
     1621 gttaccagtg gctgctgcca gtggcgataa gtcgtgtctt accgggttgg actcaagacg
     1681 atagttaccg gataaggcgc agcggtcggg ctgaacgggg ggttcgtgca cacagcccag
     1741 cttggagcga acgacctaca ccgaactgag atacctacag cgtgagctat gagaaagcgc
     1801 cacgcttccc gaagggagaa aggcggacag gtatccggta agcggcaggg tcggaacagg
     1861 agagcgcacg agggagcttc cagggggaaa cgcctggtat ctttatagtc ctgtcgggtt
     1921 tcgccacctc tgacttgagc gtcgattttt gtgatgctcg tcaggggggc ggagcctatg
     1981 gaaaaacgcc agcaacgcgg cctttttacg gttcctggcc ttttgctggc cttttgctca
     2041 catgttcttt cctgcgttat cccctgattc tgtggataac cgtattaccg cctttgagtg
     2101 agctgatacc gctcgccgca gccgaacgac cgagcgcagc gagtcagtga gcgaggaagc
     2161 ggaagagcgc ccaatacgca aaccgcctct ccccgcgcgt tggccgattc attaatcact
     2221 ctgtggtctc aaggtgccgc caccatggac aagaagtact ccattgggct cgctatcggc
     2281 acaaacagcg tcggctgggc cgtcattacg gacgagtaca aggtgccgag caaaaaattc
     2341 aaagttctgg gcaataccga tcgccacagc ataaagaaga acctcattgg cgccctcctg
     2401 ttcgactccg gggagacggc cgaagccacg cggctcaaaa gaacagcacg gcgcagatat
     2461 acccgcagaa agaatcggat ctgctacctg caggagatct ttagtaatga gatggctaag
     2521 gtggatgact ctttcttcca taggctggag gagtcctttt tggtggagga ggataaaaag
     2581 cacgagcgcc acccaatctt tggcaatatc gtggacgagg tggcgtacca tgaaaagtac
     2641 ccaaccatat atcatctgag gaagaagctt gtagacagta ctgataaggc tgacttgcgg
     2701 ttgatctatc tcgcgctggc gcatatgatc aaatttcggg gacacttcct catcgagggg
     2761 gacctgaacc cagacaacag cgatgtcgac aaactcttta tccaactggt tcagacttac
     2821 aatcagcttt tcgaagagaa cccgatcaac gcatccggag ttgacgccaa agcaatcctg
     2881 agcgctaggc tgtccaaatc ccggcggctc gaaaacctca tcgcacagct ccctggggag
     2941 aagaagaacg gcctgtttgg taatcttatc gccctgtcac tcgggctgac ccccaacttt
     3001 aaatctaact tcgacctggc cgaagatgcc aagcttcaac tgagcaaaga cacctacgat
     3061 gatgatctcg acaatctgct ggcccagatc ggcgaccagt acgcagacct ttttttggcg
     3121 gcaaagaacc tgtcagacgc cattctgctg agtgatattc tgcgagtgaa cacggagatc
     3181 accaaagctc cgctgagcgc tagtatgatc aagcgctatg atgagcacca ccaagacttg
     3241 actttgctga aggcccttgt cagacagcaa ctgcctgaga agtacaagga aattttcttc
     3301 gatcagtcta aaaatggcta cgccggatac attgacggcg gagcaagcca ggaggaattt
     3361 tacaaattta ttaagcccat cttggaaaaa atggacggca ccgaggagct gctggtaaag
     3421 cttaacagag aagatctgtt gcgcaaacag cgcactttcg acaatggaag catcccccac
     3481 cagattcacc tgggcgaact gcacgctatc ctcaggcggc aagaggattt ctaccccttt
     3541 ttgaaagata acagggaaaa gattgagaaa atcctcacat ttcggatacc ctactatgta
     3601 ggccccctcg cccggggaaa ttccagattc gcgtggatga ctcgcaaatc agaagagaca
     3661 atcactccct ggaacttcga ggaagtcgtg gataaggggg cctctgccca gtccttcatc
     3721 gaaaggatga ctaactttga taaaaatctg cctaacgaaa aggtgcttcc taaacactct
     3781 ctgctgtacg agtacttcac agtttataac gagctcacca aggtcaaata cgtcacagaa
     3841 gggatgagaa agccagcatt cctgtctgga gagcagaaga aagctatcgt ggacctcctc
     3901 ttcaagacga accggaaagt taccgtgaaa cagctcaaag aagactattt caaaaagatt
     3961 gaatgtttcg actctgttga aatcagcgga gtggaggatc gcttcaacgc atccctggga
     4021 acgtatcacg atctcctgaa aatcattaaa gacaaggact tcctggacaa tgaggagaac
     4081 gaggacattc ttgaggacat tgtcctcacc cttacgttgt ttgaagatag ggagatgatt
     4141 gaagaacgct tgaaaactta cgctcatctc ttcgacgaca aagtcatgaa acagctcaag
     4201 aggcgccgat atacaggatg ggggcggctg tcaagaaaac tgatcaatgg gatccgagac
     4261 aagcagagtg gaaagacaat cctggatttt cttaagtccg atggatttgc caacaggaac
     4321 ttcatgcagt tgatccatga tgactctctc acctttaagg aggacatcca gaaagcacaa
     4381 gtttctggcc agggggacag tcttcacgag cacatcgcta atcttgcagg tagcccagct
     4441 atcaaaaagg gaatactgca gaccgttaag gtcgtggatg aactcgtcaa agtaatggga
     4501 aggcataagc ccgagaatat cgttatcgag atggcccgag agaaccaaac tacccagaag
     4561 ggacagaaga acagtaggga aaggatgaag aggattgaag agggtataaa agaactgggg
     4621 tcccaaatcc ttaaggaaca cccagttgaa aacacccagc ttcagaatga gaagctctac
     4681 ctgtactacc tgcagaacgg cagggacatg tacgtggatc aggaactgga catcaatcgg
     4741 ctctccgact acgacgtgga tgccatcgtg ccccagtctt ttctcaaaga tgattctatt
     4801 gataataaag tgttgacaag atccgataaa aatagaggga agagtgataa cgtcccctca
     4861 gaagaagttg tcaagaaaat gaaaaattat tggcggcagc tgctgaacgc caaactgatc
     4921 acacaacgga agttcgataa tctgactaag gctgaacgag gtggcctgtc tgagttggat
     4981 aaagccggct tcatcaaaag gcagcttgtt gagacacgcc agatcaccaa gcacgtggcc
     5041 caaattctcg attcacgcat gaacaccaag tacgatgaaa atgacaaact gattcgagag
     5101 gtgaaagtta ttactctgaa gtctaagctg gtgtcagatt tcagaaagga ctttcagttt
     5161 tataaggtga gagagatcaa caattaccac catgcgcatg atgcctacct gaatgcagtg
     5221 gtaggcactg cacttatcaa aaaatatccc aagcttgaat ctgaatttgt ttacggagac
     5281 tataaagtgt acgatgttag gaaaatgatc gcaaagtctg agcaggaaat aggcaaggcc
     5341 accgctaagt acttctttta cagcaatatt atgaattttt tcaagaccga gattacactg
     5401 gccaatggag agattcggaa gcgaccactt atcgaaacaa acggagaaac aggagaaatc
     5461 gtgtgggaca agggtaggga tttcgcgaca gtccggaagg tcctgtccat gccgcaggtg
     5521 aacatcgtta aaaagaccga agtacagacc ggaggcttct ccaaggaaag tatcctcccg
     5581 aaaaggaaca gcgacaagct gatcgcacgc aaaaaagatt gggaccccaa gaaatacggc
     5641 ggattcgatt ctcctacagt cgcttacagt gtactggttg tggccaaagt ggagaaaggg
     5701 aagtctaaaa aactcaaaag cgtcaaggaa ctgctgggca tcacaatcat ggagcgatca
     5761 agcttcgaaa aaaaccccat cgactttctc gaggcgaaag gatataaaga ggtcaaaaaa
     5821 gacctcatca ttaagcttcc caagtactct ctctttgagc ttgaaaacgg ccggaaacga
     5881 atgctcgcta gtgcgggcga gctgcagaaa ggtaacgagc tggcactgcc ctctaaatac
     5941 gttaatttct tgtatctggc cagccactat gaaaagctca aagggtcccc cgaagataat
     6001 gagcagaagc agctgttcgt ggaacaacac aaacactacc ttgatgagat catcgagcaa
     6061 ataagcgaat tctccaaaag agtgatcctc gccgacgcta acctcgataa ggtgctttct
     6121 gcttacaata agcacaggga taagcccatc agggagcagg cagaaaacat tatccacttg
     6181 tttactctga ccaacttggg cgcgcctgca gccttcaagt acttcgacac caccatagac
     6241 agaaagcggt acacctctac aaaggaggtc ctggacgcca cactgattca tcagtcaatt
     6301 acggggctct atgaaacaag aatcgacctc tctcagctcg gtggagacag cagggctgac
     6361 cccaagaaga agaggaaggt gtcgccaggg atccgtcgac ttgacgcgtt gatatcaaca
     6421 agtttgtaca aaaaagcagg ctacaaagag gccagcggtt ccggacgggc tgacgcattg
     6481 gacgattttg atctggatat gctgggaagt gacgccctcg atgattttga ccttgacatg
     6541 cttggttcgg atgcccttga tgactttgac ctcgacatgc tcggcagtga cgcccttgat
     6601 gatttcgacc tggacatgct gattaactct agaagttccg gatctccgaa aaagaaacgc
     6661 aaagttggta gccagtacct gcccgacacc gacgaccggc accggatcga ggaaaagcgg
     6721 aagcggacct acgagacatt caagagcatc atgaagaagt cccccttcag cggccccacc
     6781 gaccctagac ctccacctag aagaatcgcc gtgcccagca gatccagcgc cagcgtgcca
     6841 aaacctgccc cccagcctta ccccttcacc agcagcctga gcaccatcaa ctacgacgag
     6901 ttccctacca tggtgttccc cagcggccag atctctcagg cctctgctct ggctccagcc
     6961 cctcctcagg tgctgcctca ggctcctgct cctgcaccag ctccagccat ggtgtctgca
     7021 ctggctcagg caccagcacc cgtgcctgtg ctggctcctg gacctccaca ggctgtggct
     7081 ccaccagccc ctaaacctac acaggccggc gagggcacac tgtctgaagc tctgctgcag
     7141 ctgcagttcg acgacgagga tctgggagcc ctgctgggaa acagcaccga tcctgccgtg
     7201 ttcaccgacc tggccagcgt ggacaacagc gagttccagc agctgctgaa ccagggcatc
     7261 cctgtggccc ctcacaccac cgagcccatg ctgatggaat accccgaggc catcacccgg
     7321 ctcgtgacag gcgctcagag gcctcctgat ccagctcctg cccctctggg agcaccaggc
     7381 ctgcctaatg gactgctgtc tggcgacgag gacttcagct ctatcgccga tatggatttc
     7441 tcagccttgc tgggctctgg cagcggcagc cgggattcca gggaagggat gtttttgccg
     7501 aagcctgagg ccggctccgc tattagtgac gtgtttgagg gccgcgaggt gtgccagcca
     7561 aaacgaatcc ggccatttca tcctccagga agtccatggg ccaaccgccc actccccgcc
     7621 agcctcgcac caacaccaac cggtccagta catgagccag tcgggtcact gaccccggca
     7681 ccagtccctc agccactgga tccagcgccc gcagtgactc ccgaggccag tcacctgttg
     7741 gaggatcccg atgaagagac gagccaggct gtcaaagccc ttcgggagat ggccgatact
     7801 gtgattcccc agaaggaaga ggctgcaatc tgtggccaaa tggacctttc ccatccgccc
     7861 ccaaggggcc atctggatga gctgacaacc acacttgagt ccatgaccga ggatctgaac
     7921 ctggactcac ccctgacccc ggaattgaac gagattctgg ataccttcct gaacgacgag
     7981 tgcctcttgc atgccatgca tatcagcaca ggactgtcca tcttcgacac atctctgttt
     8041 tgagctttga gaccacgaa
//
