# Supplementary material for: An endoribonuclease-based feedforward controller for decoupling resource-limited genetic modules in mammalian cells
Source: Nat Commun. 2020 Nov 10;11:5690. doi: 10.1038/s41467-020-19126-9 (PMC7656454; doi:10.1038/s41467-020-19126-9)
Supplement: Supplementary file 4 — Source Data [file 41467_2020_19126_MOESM4_ESM.zip › Source Data/Plasmids/Cloning/pRJ_00011.gb]

LOCUS       pRJ_00011               2956 bp    DNA     circular UNA 25-MAY-2017
DEFINITION  [pL0-G] HA-Gal4-NLS-VP64.
ACCESSION   urn.local.jones.6c-ceh9p5b
VERSION     urn.local.jones.6c-ceh9p5b
KEYWORDS    .
SOURCE      
  ORGANISM  .
FEATURES             Location/Qualifiers
     primer_bind     4..23
                     /Sequence="GCTCTTCAGTGGACGAAAGG"
                     /Hairpin_Tm="None"
                     /Tm="58.6"
                     /Self_Dimer_Tm="0.8"
                     /%GC="55.0"
                     /created_by="primer3"
                     /modified_by="User"
                     /label="RJ_00061Fa"
     misc_feature    79..84
                     /Recognition_pattern="GACGT^C"
                     /annotation_group="GACGTC"
                     /label="AatII"
                     /note="Geneious type: restriction site"
     misc_feature    145..168
                     /created_by="User"
                     /label="Pamp"
                     /note="Geneious type: Promoter_prokaryotic"
     misc_feature    complement(160..180)
                     /Mismatches=0
                     /created_by="primer3"
                     /annotation_group="433836252959034a401b510-5615-4e07-8700-
                     8113dbb34681"
                     /%GC="47.6"
                     /Tm="56.4"
                     /Hairpin_Tm="None"
                     /Self_Dimer_Tm="13.2"
                     /Sequence="CAGGGTTATTGTCTCATGAGC"
                     /label="JH856R"
                     /note="Geneious type: primer_bind_reverse"
     CDS             215..1225
                     /label="Sm/Sp no DraIII"
     misc_feature    complement(400..411)
                     /Recognition_pattern="(10/12)CGANNNNNNTGC(12/10)"
                     /annotation_group="CGANNNNNNTGC"
                     /label="BcgI"
                     /note="Geneious type: restriction site"
     misc_feature    complement(400..411)
                     /Recognition_pattern="CGANNNNNNTGC(12/10)"
                     /annotation_group="CGANNNNNNTGC"
                     /label="BcgI"
                     /note="Geneious type: restriction site"
     misc_feature    592..598
                     /Recognition_pattern="G^GTNACC"
                     /annotation_group="GGTNACC"
                     /label="BstEII"
                     /note="Geneious type: restriction site"
     misc_feature    630..635
                     /Recognition_pattern="T^GATCA"
                     /annotation_group="TGATCA"
                     /label="BclI"
                     /note="Geneious type: restriction site"
     misc_feature    complement(686..709)
                     /Sequence="CACAACAATGGTGACTTCTACAGC"
                     /Hairpin_Tm="36.5"
                     /Tm="60.3"
                     /Self_Dimer_Tm="4.8"
                     /%GC="45.8"
                     /created_by="primer3"
                     /modified_by="User"
                     /label="RJ_00189Ra"
                     /note="Geneious type: primer_bind_reverse"
     primer_bind     695..715
                     /Mismatches=0
                     /created_by="primer3"
                     /annotation_group="98633810458836763dad18d-4043-4aa2-99e2-
                     661303a4ebbb"
                     /%GC="52.4"
                     /Tm="60.6"
                     /Hairpin_Tm="None"
                     /Self_Dimer_Tm="27.4"
                     /Sequence="GTCACCATTGTTGTGCACGAC"
                     /label="RJ_00190Fa"
     misc_feature    740..746
                     /Recognition_pattern="GC^TNAGC"
                     /annotation_group="GCTNAGC"
                     /label="BlpI"
                     /note="Geneious type: restriction site"
     misc_feature    complement(764..785)
                     /Sequence="GAATGTCATTGCGCTGCCATTC"
                     /Hairpin_Tm="30.2"
                     /Tm="61.4"
                     /Self_Dimer_Tm="16.7"
                     /%GC="50.0"
                     /created_by="primer3"
                     /Extension="CAGATGAAGAC"
                     /modified_by="User"
                     /label="RJ_00201Ra"
                     /note="Geneious type: primer_bind_reverse"
     misc_feature    complement(788..793)
                     /Recognition_pattern="ACCTGC(4/8)"
                     /annotation_group="ACCTGC"
                     /label="BspMI"
                     /note="Geneious type: restriction site"
     misc_feature    810..815
                     /Recognition_pattern="CGAT^CG"
                     /annotation_group="CGATCG"
                     /label="PvuI"
                     /note="Geneious type: restriction site"
     misc_feature    975..980
                     /Recognition_pattern="GCGATG(10/14)"
                     /annotation_group="GCGATG"
                     /label="BtgZI"
                     /note="Geneious type: restriction site"
     misc_feature    1058..1068
                     /Recognition_pattern="GCCNNNN^NGGC"
                     /annotation_group="GCCNNNNNGGC"
                     /label="BglI"
                     /note="Geneious type: restriction site"
     misc_feature    1081..1086
                     /Recognition_pattern="G^CCGGC"
                     /annotation_group="GCCGGC"
                     /label="NgoMIV"
                     /note="Geneious type: restriction site"
     misc_feature    1156..1161
                     /Recognition_pattern="G^CGCGC"
                     /annotation_group="GCGCGC"
                     /label="BssHII"
                     /note="Geneious type: restriction site"
     misc_feature    1175..1180
                     /Recognition_pattern="R^AATTY"
                     /annotation_group="RAATTY"
                     /label="ApoI"
                     /note="Geneious type: restriction site"
     misc_feature    1187..1192
                     /Recognition_pattern="YAC^GTR"
                     /annotation_group="YACGTR"
                     /label="BsaAI"
                     /note="Geneious type: restriction site"
     rep_origin      complement(1320..2002)
                     /ApEinfo_fwdcolor="gray50"
                     /ApEinfo_revcolor="gray50"
                     /ApEinfo_graphicformat="arrow_data {{0 1 2 0 0 -1} {} 0}
                     width 5 offset 0"
                     /X-Transferred_From="Digestion of pBjh_4017 - Fragment 2;
                     Digestion of pBjh_4018 - Fragment 2; Digestion of
                     pBjh_4019 - Fragment 2; Digestion of pBjh_4020 - Fragment
                     2; Digestion of pBjh_4021 - Fragment 2; Digestion of
                     pBjh_4036 - Fragment 2; pBjh_4017; pBjh_4018; pBjh_4019;
                     pBjh_4020; pBjh_4021; pBjh_4036"
                     /X-Transferred_Similarity="100.00%"
                     /Transferred_From="Digestion of pBjh_4017 - Fragment 2,
                     Digestion of pBjh_4018 - Fragment 2, Digestion of
                     pBjh_4019 - Fragment 2, Digestion of pBjh_4020 - Fragment
                     2, Digestion of pBjh_4021 - Fragment 2, Digestion of
                     pBjh_4036 - Fragment 2, Digestion of pRJ_00095 - Fragment
                     2, Digestion of pRJ_00096 - Fragment 2, Digestion of
                     pRJ_00097 - Fragment 2, Digestion of pRJ_00098 - Fragment
                     2, Digestion of pRJ_00099 - Fragment 2, pBjh_4017,
                     pBjh_4018, pBjh_4019, pBjh_4020, pBjh_4021, pBjh_4036,
                     pRJ_00095, pRJ_00096, pRJ_00097, pRJ_00098, pRJ_00099"
                     /Transferred_Similarity="100.00%"
                     /label="ColE1 origin"
     primer_bind     complement(1412..1433)
                     /vntifkey=28
                     /X-Transferred_From="Digestion of pBjh_4017 - Fragment 2;
                     Digestion of pBjh_4018 - Fragment 2; Digestion of
                     pBjh_4019 - Fragment 2; Digestion of pBjh_4020 - Fragment
                     2; Digestion of pBjh_4021 - Fragment 2; Digestion of
                     pBjh_4036 - Fragment 2; Digestion of pBjh_4066 - Fragment
                     2; Digestion of pBjh_4067 - Fragment 2; Digestion of
                     pBjh_4068 - Fragment 2; Digestion of pBjh_4069 - Fragment
                     2; Digestion of pBjh_4070 - Fragment 2; Digestion of
                     pBjh_4071 - Fragment 2; pBjh_4017; pBjh_4018; pBjh_4019;
                     pBjh_4020; pBjh_4021; pBjh_4036; pBjh_4066; pBjh_4067;
                     pBjh_4068; pBjh_4069; pBjh_4070; pBjh_4071; pJB770"
                     /X-Transferred_Similarity="100.00%"
                     /Transferred_From="Digestion of pBjh_4017 - Fragment 2,
                     Digestion of pBjh_4018 - Fragment 2, Digestion of
                     pBjh_4019 - Fragment 2, Digestion of pBjh_4020 - Fragment
                     2, Digestion of pBjh_4021 - Fragment 2, Digestion of
                     pBjh_4036 - Fragment 2, Digestion of pBjh_4066 - Fragment
                     2, Digestion of pBjh_4067 - Fragment 2, Digestion of
                     pBjh_4068 - Fragment 2, Digestion of pBjh_4069 - Fragment
                     2, Digestion of pBjh_4070 - Fragment 2, Digestion of
                     pBjh_4071 - Fragment 2, Digestion of pRJ_00095 - Fragment
                     2, Digestion of pRJ_00096 - Fragment 2, Digestion of
                     pRJ_00097 - Fragment 2, Digestion of pRJ_00098 - Fragment
                     2, Digestion of pRJ_00099 - Fragment 2, pBjh_4017,
                     pBjh_4018, pBjh_4019, pBjh_4020, pBjh_4021, pBjh_4036,
                     pBjh_4066, pBjh_4067, pBjh_4068, pBjh_4069, pBjh_4070,
                     pBjh_4071, pRJ_00095, pRJ_00096, pRJ_00097, pRJ_00098,
                     pRJ_00099"
                     /Transferred_Similarity="100.00%"
                     /label="pHAGE-A7050-6550"
     primer_bind     1617..1636
                     /created_by="User"
                     /modified_by="User"
                     /X-Transferred_From="Digestion of pBjh_4017 - Fragment 2;
                     Digestion of pBjh_4018 - Fragment 2; Digestion of
                     pBjh_4019 - Fragment 2; Digestion of pBjh_4020 - Fragment
                     2; Digestion of pBjh_4021 - Fragment 2; Digestion of
                     pBjh_4036 - Fragment 2; Digestion of pBjh_4066 - Fragment
                     2; Digestion of pBjh_4067 - Fragment 2; Digestion of
                     pBjh_4068 - Fragment 2; Digestion of pBjh_4069 - Fragment
                     2; Digestion of pBjh_4070 - Fragment 2; Digestion of
                     pBjh_4071 - Fragment 2; pBjh_4017; pBjh_4018; pBjh_4019;
                     pBjh_4020; pBjh_4021; pBjh_4036; pBjh_4066; pBjh_4067;
                     pBjh_4068; pBjh_4069; pBjh_4070; pBjh_4071; pJB770"
                     /X-Transferred_Similarity="100.00%"
                     /Transferred_From="Digestion of pBjh_4017 - Fragment 2,
                     Digestion of pBjh_4018 - Fragment 2, Digestion of
                     pBjh_4019 - Fragment 2, Digestion of pBjh_4020 - Fragment
                     2, Digestion of pBjh_4021 - Fragment 2, Digestion of
                     pBjh_4036 - Fragment 2, Digestion of pBjh_4066 - Fragment
                     2, Digestion of pBjh_4067 - Fragment 2, Digestion of
                     pBjh_4068 - Fragment 2, Digestion of pBjh_4069 - Fragment
                     2, Digestion of pBjh_4070 - Fragment 2, Digestion of
                     pBjh_4071 - Fragment 2, Digestion of pRJ_00095 - Fragment
                     2, Digestion of pRJ_00096 - Fragment 2, Digestion of
                     pRJ_00097 - Fragment 2, Digestion of pRJ_00098 - Fragment
                     2, Digestion of pRJ_00099 - Fragment 2, pBjh_4017,
                     pBjh_4018, pBjh_4019, pBjh_4020, pBjh_4021, pBjh_4036,
                     pBjh_4066, pBjh_4067, pBjh_4068, pBjh_4069, pBjh_4070,
                     pBjh_4071, pRJ_00095, pRJ_00096, pRJ_00097, pRJ_00098,
                     pRJ_00099"
                     /Transferred_Similarity="100.00%"
                     /label="RepO-R"
     misc_feature    1626..1634
                     /Recognition_pattern="CAGNNN^CTG"
                     /annotation_group="CAGNNNCTG"
                     /label="AlwNI"
                     /note="Geneious type: restriction site"
     primer_bind     1656..1680
                     /vntifkey=28
                     /X-Transferred_From="Digestion of pBjh_4017 - Fragment 2;
                     Digestion of pBjh_4018 - Fragment 2; Digestion of
                     pBjh_4019 - Fragment 2; Digestion of pBjh_4020 - Fragment
                     2; Digestion of pBjh_4021 - Fragment 2; Digestion of
                     pBjh_4036 - Fragment 2; Digestion of pBjh_4066 - Fragment
                     2; Digestion of pBjh_4067 - Fragment 2; Digestion of
                     pBjh_4068 - Fragment 2; Digestion of pBjh_4069 - Fragment
                     2; Digestion of pBjh_4070 - Fragment 2; Digestion of
                     pBjh_4071 - Fragment 2; pBjh_4017; pBjh_4018; pBjh_4019;
                     pBjh_4020; pBjh_4021; pBjh_4036; pBjh_4066; pBjh_4067;
                     pBjh_4068; pBjh_4069; pBjh_4070; pBjh_4071; pJB770"
                     /X-Transferred_Similarity="100.00%"
                     /Transferred_From="Digestion of pBjh_4017 - Fragment 2,
                     Digestion of pBjh_4018 - Fragment 2, Digestion of
                     pBjh_4019 - Fragment 2, Digestion of pBjh_4020 - Fragment
                     2, Digestion of pBjh_4021 - Fragment 2, Digestion of
                     pBjh_4036 - Fragment 2, Digestion of pBjh_4066 - Fragment
                     2, Digestion of pBjh_4067 - Fragment 2, Digestion of
                     pBjh_4068 - Fragment 2, Digestion of pBjh_4069 - Fragment
                     2, Digestion of pBjh_4070 - Fragment 2, Digestion of
                     pBjh_4071 - Fragment 2, Digestion of pRJ_00095 - Fragment
                     2, Digestion of pRJ_00096 - Fragment 2, Digestion of
                     pRJ_00097 - Fragment 2, Digestion of pRJ_00098 - Fragment
                     2, Digestion of pRJ_00099 - Fragment 2, pBjh_4017,
                     pBjh_4018, pBjh_4019, pBjh_4020, pBjh_4021, pBjh_4036,
                     pBjh_4066, pBjh_4067, pBjh_4068, pBjh_4069, pBjh_4070,
                     pBjh_4071, pRJ_00095, pRJ_00096, pRJ_00097, pRJ_00098,
                     pRJ_00099"
                     /Transferred_Similarity="100.00%"
                     /label="pHAGE-S7501-8000"
     primer_bind     complement(1923..1944)
                     /vntifkey=28
                     /X-Transferred_From="Digestion of pBjh_4017 - Fragment 2;
                     Digestion of pBjh_4018 - Fragment 2; Digestion of
                     pBjh_4019 - Fragment 2; Digestion of pBjh_4020 - Fragment
                     2; Digestion of pBjh_4021 - Fragment 2; Digestion of
                     pBjh_4036 - Fragment 2; Digestion of pBjh_4066 - Fragment
                     2; Digestion of pBjh_4067 - Fragment 2; Digestion of
                     pBjh_4068 - Fragment 2; Digestion of pBjh_4069 - Fragment
                     2; Digestion of pBjh_4070 - Fragment 2; Digestion of
                     pBjh_4071 - Fragment 2; pBjh_4017; pBjh_4018; pBjh_4019;
                     pBjh_4020; pBjh_4021; pBjh_4036; pBjh_4066; pBjh_4067;
                     pBjh_4068; pBjh_4069; pBjh_4070; pBjh_4071; pJB770"
                     /X-Transferred_Similarity="100.00%"
                     /Transferred_From="Digestion of pBjh_4017 - Fragment 2,
                     Digestion of pBjh_4018 - Fragment 2, Digestion of
                     pBjh_4019 - Fragment 2, Digestion of pBjh_4020 - Fragment
                     2, Digestion of pBjh_4021 - Fragment 2, Digestion of
                     pBjh_4036 - Fragment 2, Digestion of pBjh_4066 - Fragment
                     2, Digestion of pBjh_4067 - Fragment 2, Digestion of
                     pBjh_4068 - Fragment 2, Digestion of pBjh_4069 - Fragment
                     2, Digestion of pBjh_4070 - Fragment 2, Digestion of
                     pBjh_4071 - Fragment 2, Digestion of pRJ_00095 - Fragment
                     2, Digestion of pRJ_00096 - Fragment 2, Digestion of
                     pRJ_00097 - Fragment 2, Digestion of pRJ_00098 - Fragment
                     2, Digestion of pRJ_00099 - Fragment 2, pBjh_4017,
                     pBjh_4018, pBjh_4019, pBjh_4020, pBjh_4021, pBjh_4036,
                     pBjh_4066, pBjh_4067, pBjh_4068, pBjh_4069, pBjh_4070,
                     pBjh_4071, pRJ_00095, pRJ_00096, pRJ_00097, pRJ_00098,
                     pRJ_00099"
                     /Transferred_Similarity="100.00%"
                     /label="pHAGE-A7550-7050"
     primer_bind     1925..1945
                     /created_by="User"
                     /X-Transferred_From="Digestion of pBjh_4017 - Fragment 2;
                     Digestion of pBjh_4018 - Fragment 2; Digestion of
                     pBjh_4019 - Fragment 2; Digestion of pBjh_4020 - Fragment
                     2; Digestion of pBjh_4021 - Fragment 2; Digestion of
                     pBjh_4036 - Fragment 2; Digestion of pBjh_4066 - Fragment
                     2; Digestion of pBjh_4067 - Fragment 2; Digestion of
                     pBjh_4068 - Fragment 2; Digestion of pBjh_4069 - Fragment
                     2; Digestion of pBjh_4070 - Fragment 2; Digestion of
                     pBjh_4071 - Fragment 2; pBjh_4017; pBjh_4018; pBjh_4019;
                     pBjh_4020; pBjh_4021; pBjh_4036; pBjh_4066; pBjh_4067;
                     pBjh_4068; pBjh_4069; pBjh_4070; pBjh_4071; pJB770"
                     /X-Transferred_Similarity="100.00%"
                     /Transferred_From="Digestion of pBjh_4017 - Fragment 2,
                     Digestion of pBjh_4018 - Fragment 2, Digestion of
                     pBjh_4019 - Fragment 2, Digestion of pBjh_4020 - Fragment
                     2, Digestion of pBjh_4021 - Fragment 2, Digestion of
                     pBjh_4036 - Fragment 2, Digestion of pBjh_4066 - Fragment
                     2, Digestion of pBjh_4067 - Fragment 2, Digestion of
                     pBjh_4068 - Fragment 2, Digestion of pBjh_4069 - Fragment
                     2, Digestion of pBjh_4070 - Fragment 2, Digestion of
                     pBjh_4071 - Fragment 2, Digestion of pRJ_00095 - Fragment
                     2, Digestion of pRJ_00096 - Fragment 2, Digestion of
                     pRJ_00097 - Fragment 2, Digestion of pRJ_00098 - Fragment
                     2, Digestion of pRJ_00099 - Fragment 2, pBjh_4017,
                     pBjh_4018, pBjh_4019, pBjh_4020, pBjh_4021, pBjh_4036,
                     pBjh_4066, pBjh_4067, pBjh_4068, pBjh_4069, pBjh_4070,
                     pBjh_4071, pRJ_00095, pRJ_00096, pRJ_00097, pRJ_00098,
                     pRJ_00099"
                     /Transferred_Similarity="100.00%"
                     /label="TW_HDV-seq-R"
     rep_origin      1984
                     /label="ORI"
     misc_feature    2040..2045
                     /Recognition_pattern="A^CATGT"
                     /annotation_group="ACATGT"
                     /label="PciI"
                     /note="Geneious type: restriction site"
     misc_feature    2040..2045
                     /Recognition_pattern="A^CRYGT"
                     /annotation_group="ACRYGT"
                     /label="AflIII"
                     /note="Geneious type: restriction site"
     primer_bind     2055..2075
                     /created_by="User"
                     /X-Transferred_From="Digestion of pBjh_4017 - Fragment 2;
                     Digestion of pBjh_4018 - Fragment 2; Digestion of
                     pBjh_4019 - Fragment 2; Digestion of pBjh_4020 - Fragment
                     2; Digestion of pBjh_4021 - Fragment 2; Digestion of
                     pBjh_4036 - Fragment 2; Digestion of pBjh_4066 - Fragment
                     2; Digestion of pBjh_4067 - Fragment 2; Digestion of
                     pBjh_4068 - Fragment 2; Digestion of pBjh_4069 - Fragment
                     2; Digestion of pBjh_4070 - Fragment 2; Digestion of
                     pBjh_4071 - Fragment 2; pBjh_4017; pBjh_4018; pBjh_4019;
                     pBjh_4020; pBjh_4021; pBjh_4036; pBjh_4066; pBjh_4067;
                     pBjh_4068; pBjh_4069; pBjh_4070; pBjh_4071; pJB770"
                     /X-Transferred_Similarity="100.00%"
                     /Transferred_From="Digestion of pBjh_4017 - Fragment 2,
                     Digestion of pBjh_4018 - Fragment 2, Digestion of
                     pBjh_4019 - Fragment 2, Digestion of pBjh_4020 - Fragment
                     2, Digestion of pBjh_4021 - Fragment 2, Digestion of
                     pBjh_4036 - Fragment 2, Digestion of pBjh_4066 - Fragment
                     2, Digestion of pBjh_4067 - Fragment 2, Digestion of
                     pBjh_4068 - Fragment 2, Digestion of pBjh_4069 - Fragment
                     2, Digestion of pBjh_4070 - Fragment 2, Digestion of
                     pBjh_4071 - Fragment 2, Digestion of pRJ_00095 - Fragment
                     2, Digestion of pRJ_00096 - Fragment 2, Digestion of
                     pRJ_00097 - Fragment 2, Digestion of pRJ_00098 - Fragment
                     2, Digestion of pRJ_00099 - Fragment 2, pBjh_4017,
                     pBjh_4018, pBjh_4019, pBjh_4020, pBjh_4021, pBjh_4036,
                     pBjh_4066, pBjh_4067, pBjh_4068, pBjh_4069, pBjh_4070,
                     pBjh_4071, pRJ_00095, pRJ_00096, pRJ_00097, pRJ_00098,
                     pRJ_00099"
                     /Transferred_Similarity="100.00%"
                     /label="TW_lvl0_seq_Rev1"
     primer_bind     2084..2103
                     /ApEinfo_fwdcolor="#00ffff"
                     /ApEinfo_revcolor="green"
                     /ApEinfo_graphicformat="arrow_data {{0 1 2 0 0 -1} {} 0}
                     width 5 offset 0"
                     /X-Transferred_From="Digestion of pBjh_4017 - Fragment 2;
                     Digestion of pBjh_4018 - Fragment 2; Digestion of
                     pBjh_4019 - Fragment 2; Digestion of pBjh_4020 - Fragment
                     2; Digestion of pBjh_4021 - Fragment 2; Digestion of
                     pBjh_4036 - Fragment 2; pBjh_4017; pBjh_4018; pBjh_4019;
                     pBjh_4020; pBjh_4021; pBjh_4036"
                     /X-Transferred_Similarity="100.00%"
                     /Transferred_From="Digestion of pBjh_4017 - Fragment 2,
                     Digestion of pBjh_4018 - Fragment 2, Digestion of
                     pBjh_4019 - Fragment 2, Digestion of pBjh_4020 - Fragment
                     2, Digestion of pBjh_4021 - Fragment 2, Digestion of
                     pBjh_4036 - Fragment 2, Digestion of pRJ_00095 - Fragment
                     2, Digestion of pRJ_00096 - Fragment 2, Digestion of
                     pRJ_00097 - Fragment 2, Digestion of pRJ_00098 - Fragment
                     2, Digestion of pRJ_00099 - Fragment 2, pBjh_4017,
                     pBjh_4018, pBjh_4019, pBjh_4020, pBjh_4021, pBjh_4036,
                     pRJ_00095, pRJ_00096, pRJ_00097, pRJ_00098, pRJ_00099"
                     /Transferred_Similarity="100.00%"
                     /Sequence="ATTACCGCCTTTGAGTGAGC"
                     /Hairpin_Tm="None"
                     /Tm="58.3"
                     /Self_Dimer_Tm="None"
                     /%GC="50.0"
                     /created_by="primer3"
                     /modified_by="User"
                     /label="G00101"
     misc_feature    2158..2172
                     /created_by="User"
                     /modified_by="User"
                     /X-Transferred_From="Digestion of pBjh_4017 - Fragment 2;
                     Digestion of pBjh_4018 - Fragment 2; Digestion of
                     pBjh_4019 - Fragment 2; Digestion of pBjh_4020 - Fragment
                     2; Digestion of pBjh_4021 - Fragment 2; Digestion of
                     pBjh_4036 - Fragment 2; Digestion of pBjh_4066 - Fragment
                     2; Digestion of pBjh_4067 - Fragment 2; Digestion of
                     pBjh_4068 - Fragment 2; Digestion of pBjh_4069 - Fragment
                     2; Digestion of pBjh_4070 - Fragment 2; Digestion of
                     pBjh_4071 - Fragment 2; pBjh_4017; pBjh_4018; pBjh_4019;
                     pBjh_4020; pBjh_4021; pBjh_4036; pBjh_4066; pBjh_4067;
                     pBjh_4068; pBjh_4069; pBjh_4070; pBjh_4071; pJB770"
                     /X-Transferred_Similarity="100.00%"
                     /Transferred_From="Digestion of pBjh_4017 - Fragment 2,
                     Digestion of pBjh_4018 - Fragment 2, Digestion of
                     pBjh_4019 - Fragment 2, Digestion of pBjh_4020 - Fragment
                     2, Digestion of pBjh_4021 - Fragment 2, Digestion of
                     pBjh_4036 - Fragment 2, Digestion of pBjh_4066 - Fragment
                     2, Digestion of pBjh_4067 - Fragment 2, Digestion of
                     pBjh_4068 - Fragment 2, Digestion of pBjh_4069 - Fragment
                     2, Digestion of pBjh_4070 - Fragment 2, Digestion of
                     pBjh_4071 - Fragment 2, Digestion of pRJ_00095 - Fragment
                     2, Digestion of pRJ_00096 - Fragment 2, Digestion of
                     pRJ_00097 - Fragment 2, Digestion of pRJ_00098 - Fragment
                     2, Digestion of pRJ_00099 - Fragment 2, pBjh_4017,
                     pBjh_4018, pBjh_4019, pBjh_4020, pBjh_4021, pBjh_4036,
                     pBjh_4066, pBjh_4067, pBjh_4068, pBjh_4069, pBjh_4070,
                     pBjh_4071, pRJ_00095, pRJ_00096, pRJ_00097, pRJ_00098,
                     pRJ_00099"
                     /Transferred_Similarity="100.00%"
                     /label="15 bp SapI Overhang"
     misc_feature    2182..2192
                     /Recognition_pattern="ACNNNNNCTCC(10/7)"
                     /annotation_group="ACNNNNNCTCC"
                     /label="BsaXI"
                     /note="Geneious type: restriction site"
     misc_feature    2182..2192
                     /Recognition_pattern="(9/12)ACNNNNNCTCC(10/7)"
                     /annotation_group="ACNNNNNCTCC"
                     /label="BsaXI"
                     /note="Geneious type: restriction site"
     misc_feature    2211..2216
                     /Recognition_pattern="AT^TAAT"
                     /annotation_group="ATTAAT"
                     /label="AseI"
                     /note="Geneious type: restriction site"
     primer_bind     2219..2237
                     /created_by="User; primer3"
                     /Sequence="CTCTGTGGTCTCAAGGTGC"
                     /Hairpin_Tm="None"
                     /Tm="57.8"
                     /Self_Dimer_Tm="None"
                     /%GC="57.9"
                     /modified_by="User"
                     /X-Transferred_From="pBjh_4017; pBjh_4018; pBjh_4019;
                     pBjh_4020; pBjh_4021; pBjh_4036; pBjh_4066; pBjh_4067;
                     pBjh_4068; pBjh_4069; pBjh_4070; pBjh_4071; pRJ_00009;
                     pRJ_00009 PCR Product; pRJ_00010; pRJ_00010 PCR Product;
                     pRJ_00011; pRJ_00011 PCR Product; pRJ_00012; pRJ_00012 PCR
                     Product; pRJ_00013; pRJ_00013 PCR Product"
                     /X-Transferred_Similarity="100.00%"
                     /Transferred_From="pBjh_4017, pBjh_4018, pBjh_4019,
                     pBjh_4020, pBjh_4021, pBjh_4036, pBjh_4066, pBjh_4067,
                     pBjh_4068, pBjh_4069, pBjh_4070, pBjh_4071, pRJ_00095,
                     pRJ_00096, pRJ_00097, pRJ_00098, pRJ_00099"
                     /Transferred_Similarity="100.00%"
                     /label="RJ_00029Fa"
     misc_feature    complement(2221..2241)
                     /Mismatches=0
                     /Extension="GTATGGGTACCCCAT"
                     /created_by="primer3"
                     /annotation_group="14219061079416351e2540f6-436f-4ee3-8848
                     -e27ddd00167f"
                     /%GC="61.9"
                     /Tm="63.2"
                     /Hairpin_Tm="43.7"
                     /Self_Dimer_Tm="29.2"
                     /Sequence="GGTGGCACCTTGAGACCACAG"
                     /label="JH1711R"
                     /note="Geneious type: primer_bind_reverse"
     protein_bind    2225..2230
                     /created_by="User"
                     /label="BsaI Bind"
     Gg_overhang     2232..2235
                     /created_by="User"
                     /label="pL0 5-G"
     ligation        2232..2235
                     /label="Ligation"
     motif           2236..2241
                     /created_by="User"
                     /Transferred_From="(4) Digestion of pRJ_00095 - Fragment
                     1, (4) Digestion of pRJ_00096 - Fragment 1, (4) Digestion
                     of pRJ_00097 - Fragment 1, (4) Digestion of pRJ_00098 -
                     Fragment 1, (4) Digestion of pRJ_00099 - Fragment 1,
                     Digestion of pRJ_00095 - Fragment 1, Digestion of
                     pRJ_00096 - Fragment 1, Digestion of pRJ_00097 - Fragment
                     1, Digestion of pRJ_00098 - Fragment 1, Digestion of
                     pRJ_00099 - Fragment 1, pRJ_00095, pRJ_00096, pRJ_00097,
                     pRJ_00098, pRJ_00099"
                     /Transferred_Similarity="100.00%"
                     /label="Kozak"
     misc_feature    2240..2245
                     /Recognition_pattern="C^CATGG"
                     /annotation_group="CCATGG"
                     /label="NcoI"
                     /note="Geneious type: restriction site"
     CDS             2242..2940
                     /created_by="User"
                     /Transferred_From="(4) Digestion of pBjh_4068 - Fragment
                     1, Digestion of pBjh_4068 - Fragment 1, pBjh_4068"
                     /Transferred_Similarity="100.00%"
                     /modified_by="User"
                     /label="HA-Gal4-NLS-VP64"
     misc_feature    2246..2251
                     /Recognition_pattern="G^GTACC"
                     /annotation_group="GGTACC"
                     /label="Acc65I"
                     /note="Geneious type: restriction site"
     misc_feature    2246..2251
                     /Recognition_pattern="GGTAC^C"
                     /annotation_group="GGTACC"
                     /label="KpnI"
                     /note="Geneious type: restriction site"
     sig_peptide     2248..2274
                     /created_by="User"
                     /modified_by="User"
                     /Transferred_From="(4) Digestion of pRJ_00095 - Fragment
                     1, (4) Digestion of pRJ_00096 - Fragment 1, (4) Digestion
                     of pRJ_00097 - Fragment 1, (4) Digestion of pRJ_00098 -
                     Fragment 1, (4) Digestion of pRJ_00099 - Fragment 1,
                     Digestion of pRJ_00095 - Fragment 1, Digestion of
                     pRJ_00096 - Fragment 1, Digestion of pRJ_00097 - Fragment
                     1, Digestion of pRJ_00098 - Fragment 1, Digestion of
                     pRJ_00099 - Fragment 1, pRJ_00095, pRJ_00096, pRJ_00097,
                     pRJ_00098, pRJ_00099"
                     /Transferred_Similarity="100.00%"
                     /label="HA-tag"
     domain          2275..2715
                     /created_by="User"
                     /label="Gal4 DBD"
     primer_bind     2275..2296
                     /Mismatches=0
                     /Extension="ATGGGGTACCCATACGACGTGCCAGATTACGCC"
                     /created_by="primer3"
                     /annotation_group="1421906139435678f61813fe-ce10-4057-9fc3
                     -0228eb60b951"
                     /%GC="45.5"
                     /Tm="56.9"
                     /Hairpin_Tm="None"
                     /Self_Dimer_Tm="None"
                     /Sequence="ATGAAGCTACTGTCCTCTATCG"
                     /label="JH1716F"
     misc_feature    2302..2307
                     /Recognition_pattern="GCATG^C"
                     /annotation_group="GCATGC"
                     /label="SphI"
                     /note="Geneious type: restriction site"
     misc_feature    2305..2388
                     /created_by="User"
                     /modified_by="User"
                     /Transferred_From="Gal4 DBD (pBjh_4067)"
                     /Transferred_Similarity="100.00%"
                     /label="Zn(2)-C6
                     fungal-type.{ECO:0000255|PROSITE-ProRule:PRU00227}."
                     /note="Geneious type: dna_binding_domain"
     misc_feature    2492..2497
                     /Recognition_pattern="C^TCGAG"
                     /annotation_group="CTCGAG"
                     /label="XhoI"
                     /note="Geneious type: restriction site"
     misc_feature    2550..2555
                     /Recognition_pattern="GTT^AAC"
                     /annotation_group="GTTAAC"
                     /label="HpaI"
                     /note="Geneious type: restriction site"
     misc_feature    2565..2570
                     /Recognition_pattern="T^GTACA"
                     /annotation_group="TGTACA"
                     /label="BsrGI"
                     /note="Geneious type: restriction site"
     misc_feature    2712..2717
                     /Recognition_pattern="AT^CGAT"
                     /annotation_group="ATCGAT"
                     /label="ClaI"
                     /note="Geneious type: restriction site"
     primer_bind     2719..2739
                     /Mismatches=0
                     /Extension="ATGGGGTACCCATACGACGTGCCAGATTACGCC"
                     /created_by="primer3"
                     /annotation_group="1419847881835330cfb57fc5-1121-4b21-a44b
                     -c8c122979eba;
                     1421228583527166014fa218-8579-4670-8168-8524b0444555;
                     1421906077558634a08e4e4f-1e21-4698-b166-f32e15c77ab6;
                     14223346789997374ebda7f8-e71d-4ae5-9ed0-6ab782882668;
                     14226876281009629bbd4ebb-d633-4a2c-8052-1f0740966b57;
                     14228784610517608ad4bf6a-26fc-4953-ad29-a2322125a84d"
                     /%GC="57.1"
                     /Tm="60.3"
                     /Hairpin_Tm="None"
                     /Self_Dimer_Tm="None"
                     /Sequence="GGCCCCAAGAAGAAGAGGAAG"
                     /X-Transferred_From="(4) Digestion of pBjh_4017 - Fragment
                     1; (4) Digestion of pBjh_4018 - Fragment 1; (4) Digestion
                     of pBjh_4019 - Fragment 1; (4) Digestion of pBjh_4020 -
                     Fragment 1; (4) Digestion of pBjh_4021 - Fragment 1; (4)
                     Digestion of pBjh_4036 - Fragment 1; (4) Digestion of
                     pBjh_4066 - Fragment 1; (4) Digestion of pBjh_4067 -
                     Fragment 1; (4) Digestion of pBjh_4068 - Fragment 1; (4)
                     Digestion of pBjh_4069 - Fragment 1; (4) Digestion of
                     pBjh_4070 - Fragment 1; (4) Digestion of pBjh_4071 -
                     Fragment 1; Digestion of pBjh_4017 - Fragment 1; Digestion
                     of pBjh_4018 - Fragment 1; Digestion of pBjh_4019 -
                     Fragment 1; Digestion of pBjh_4020 - Fragment 1; Digestion
                     of pBjh_4021 - Fragment 1; Digestion of pBjh_4036 -
                     Fragment 1; Digestion of pBjh_4066 - Fragment 1; Digestion
                     of pBjh_4067 - Fragment 1; Digestion of pBjh_4068 -
                     Fragment 1; Digestion of pBjh_4069 - Fragment 1; Digestion
                     of pBjh_4070 - Fragment 1; Digestion of pBjh_4071 -
                     Fragment 1; pBjh_4017; pBjh_4018; pBjh_4019; pBjh_4020;
                     pBjh_4021; pBjh_4036; pBjh_4066; pBjh_4067; pBjh_4068;
                     pBjh_4069; pBjh_4070; pBjh_4071"
                     /X-Transferred_Similarity="100.00%"
                     /Transferred_From="(4) Digestion of pBjh_4017 - Fragment
                     1, (4) Digestion of pBjh_4018 - Fragment 1, (4) Digestion
                     of pBjh_4019 - Fragment 1, (4) Digestion of pBjh_4020 -
                     Fragment 1, (4) Digestion of pBjh_4021 - Fragment 1, (4)
                     Digestion of pBjh_4036 - Fragment 1, (4) Digestion of
                     pBjh_4066 - Fragment 1, (4) Digestion of pBjh_4067 -
                     Fragment 1, (4) Digestion of pBjh_4068 - Fragment 1, (4)
                     Digestion of pBjh_4069 - Fragment 1, (4) Digestion of
                     pBjh_4070 - Fragment 1, (4) Digestion of pBjh_4071 -
                     Fragment 1, (4) Digestion of pRJ_00095 - Fragment 1, (4)
                     Digestion of pRJ_00096 - Fragment 1, (4) Digestion of
                     pRJ_00097 - Fragment 1, (4) Digestion of pRJ_00098 -
                     Fragment 1, (4) Digestion of pRJ_00099 - Fragment 1,
                     Digestion of pBjh_4017 - Fragment 1, Digestion of
                     pBjh_4018 - Fragment 1, Digestion of pBjh_4019 - Fragment
                     1, Digestion of pBjh_4020 - Fragment 1, Digestion of
                     pBjh_4021 - Fragment 1, Digestion of pBjh_4036 - Fragment
                     1, Digestion of pBjh_4066 - Fragment 1, Digestion of
                     pBjh_4067 - Fragment 1, Digestion of pBjh_4068 - Fragment
                     1, Digestion of pBjh_4069 - Fragment 1, Digestion of
                     pBjh_4070 - Fragment 1, Digestion of pBjh_4071 - Fragment
                     1, Digestion of pRJ_00095 - Fragment 1, Digestion of
                     pRJ_00096 - Fragment 1, Digestion of pRJ_00097 - Fragment
                     1, Digestion of pRJ_00098 - Fragment 1, Digestion of
                     pRJ_00099 - Fragment 1, pBjh_4017, pBjh_4018, pBjh_4019,
                     pBjh_4020, pBjh_4021, pBjh_4036, pBjh_4066, pBjh_4067,
                     pBjh_4068, pBjh_4069, pBjh_4070, pBjh_4071, pRJ_00095,
                     pRJ_00096, pRJ_00097, pRJ_00098, pRJ_00099"
                     /Transferred_Similarity="100.00%"
                     /label="JH1711F"
     motif           2722..2742
                     /ApEinfo_fwdcolor="#ff0000"
                     /ApEinfo_revcolor="green"
                     /ApEinfo_graphicformat="arrow_data {{0 1 2 0 0 -1} {} 0}
                     width 5 offset 0"
                     /modified_by="User"
                     /X-Transferred_From="(4) Digestion of pBjh_4017 - Fragment
                     1; (4) Digestion of pBjh_4018 - Fragment 1; (4) Digestion
                     of pBjh_4019 - Fragment 1; (4) Digestion of pBjh_4020 -
                     Fragment 1; (4) Digestion of pBjh_4021 - Fragment 1; (4)
                     Digestion of pBjh_4036 - Fragment 1; Digestion of
                     pBjh_4017 - Fragment 1; Digestion of pBjh_4018 - Fragment
                     1; Digestion of pBjh_4019 - Fragment 1; Digestion of
                     pBjh_4020 - Fragment 1; Digestion of pBjh_4021 - Fragment
                     1; Digestion of pBjh_4036 - Fragment 1; pBjh_4017;
                     pBjh_4018; pBjh_4019; pBjh_4020; pBjh_4021; pBjh_4036"
                     /X-Transferred_Similarity="100.00%"
                     /Transferred_From="(4) Digestion of pBjh_4017 - Fragment
                     1, (4) Digestion of pBjh_4018 - Fragment 1, (4) Digestion
                     of pBjh_4019 - Fragment 1, (4) Digestion of pBjh_4020 -
                     Fragment 1, (4) Digestion of pBjh_4021 - Fragment 1, (4)
                     Digestion of pBjh_4036 - Fragment 1, (4) Digestion of
                     pRJ_00095 - Fragment 1, (4) Digestion of pRJ_00096 -
                     Fragment 1, (4) Digestion of pRJ_00097 - Fragment 1, (4)
                     Digestion of pRJ_00098 - Fragment 1, (4) Digestion of
                     pRJ_00099 - Fragment 1, Digestion of pBjh_4017 - Fragment
                     1, Digestion of pBjh_4018 - Fragment 1, Digestion of
                     pBjh_4019 - Fragment 1, Digestion of pBjh_4020 - Fragment
                     1, Digestion of pBjh_4021 - Fragment 1, Digestion of
                     pBjh_4036 - Fragment 1, Digestion of pRJ_00095 - Fragment
                     1, Digestion of pRJ_00096 - Fragment 1, Digestion of
                     pRJ_00097 - Fragment 1, Digestion of pRJ_00098 - Fragment
                     1, Digestion of pRJ_00099 - Fragment 1, pBjh_4017,
                     pBjh_4018, pBjh_4019, pBjh_4020, pBjh_4021, pBjh_4036,
                     pRJ_00095, pRJ_00096, pRJ_00097, pRJ_00098, pRJ_00099"
                     /Transferred_Similarity="100.00%"
                     /label="SV40 NLS"
     motif           2743..2751
                     /created_by="User"
                     /label="GSG"
     primer_bind     2743..2759
                     /Sequence="GGATCTGGCGAGGCCAG"
                     /Hairpin_Tm="66.5"
                     /Tm="59.5"
                     /Self_Dimer_Tm="26.7"
                     /%GC="70.6"
                     /created_by="primer3"
                     /Extension="GATGGTTCCAAAGCA"
                     /modified_by="User"
                     /label="RJ_00196Fa"
     primer_bind     2743..2759
                     /Sequence="GGATCTGGCGAGGCCAG"
                     /Hairpin_Tm="66.5"
                     /Tm="59.5"
                     /Self_Dimer_Tm="26.7"
                     /%GC="70.6"
                     /created_by="primer3"
                     /label="RJ_00257Fa"
     motif           2755..2769
                     /created_by="User"
                     /label="Linker"
     misc_feature    2764..2769
                     /Recognition_pattern="T^CCGGA"
                     /annotation_group="TCCGGA"
                     /label="BspEI, Kpn2I"
                     /note="Geneious type: restriction site"
     domain          2770..2937
                     /created_by="User"
                     /modified_by="User"
                     /X-Transferred_From="(4) Digestion of pBjh_4067 - Fragment
                     1; (4) Digestion of pBjh_4068 - Fragment 1; Digestion of
                     pBjh_4067 - Fragment 1; Digestion of pBjh_4068 - Fragment
                     1; Digestion of pRJ_00010 PCR Product - Fragment 2;
                     Digestion of pRJ_00011 PCR Product - Fragment 2;
                     pBjh_4067; pBjh_4068; pRJ_00010; pRJ_00010 PCR Product;
                     pRJ_00011; pRJ_00011 PCR Product; pRJ_00096; pRJ_00097"
                     /X-Transferred_Similarity="100.00%"
                     /Transferred_From="(4) Digestion of pBjh_4018 - Fragment
                     1, (4) Digestion of pBjh_4019 - Fragment 1, (4) Digestion
                     of pBjh_4067 - Fragment 1, (4) Digestion of pBjh_4068 -
                     Fragment 1, (4) Digestion of pRJ_00096 - Fragment 1, (4)
                     Digestion of pRJ_00097 - Fragment 1, Digestion of
                     pBjh_4018 - Fragment 1, Digestion of pBjh_4019 - Fragment
                     1, Digestion of pBjh_4067 - Fragment 1, Digestion of
                     pBjh_4068 - Fragment 1, Digestion of pRJ_00096 - Fragment
                     1, Digestion of pRJ_00097 - Fragment 1, pBjh_4018,
                     pBjh_4019, pBjh_4067, pBjh_4068, pRJ_00096, pRJ_00097"
                     /Transferred_Similarity="100.00%"
                     /label="VP64"
     domain          2776..2808
                     /created_by="User"
                     /X-Transferred_From="(4) Digestion of pBjh_4018 - Fragment
                     1; (4) Digestion of pBjh_4019 - Fragment 1; (4) Digestion
                     of pBjh_4067 - Fragment 1; (4) Digestion of pBjh_4068 -
                     Fragment 1; Digestion of pBjh_4018 - Fragment 1; Digestion
                     of pBjh_4019 - Fragment 1; Digestion of pBjh_4067 -
                     Fragment 1; Digestion of pBjh_4068 - Fragment 1; VP64
                     (pBjh_4067); pBjh_4018; pBjh_4019; pBjh_4067; pBjh_4068"
                     /X-Transferred_Similarity="100.00%"
                     /Transferred_From="(4) Digestion of pBjh_4018 - Fragment
                     1, (4) Digestion of pBjh_4019 - Fragment 1, (4) Digestion
                     of pBjh_4067 - Fragment 1, (4) Digestion of pBjh_4068 -
                     Fragment 1, (4) Digestion of pRJ_00096 - Fragment 1, (4)
                     Digestion of pRJ_00097 - Fragment 1, Digestion of
                     pBjh_4018 - Fragment 1, Digestion of pBjh_4019 - Fragment
                     1, Digestion of pBjh_4067 - Fragment 1, Digestion of
                     pBjh_4068 - Fragment 1, Digestion of pRJ_00096 - Fragment
                     1, Digestion of pRJ_00097 - Fragment 1, pBjh_4018,
                     pBjh_4019, pBjh_4067, pBjh_4068, pRJ_00096, pRJ_00097"
                     /Transferred_Similarity="100.00%"
                     /label="VP16min"
     misc_feature    2788..2797
                     /Recognition_pattern="GATNN^NNATC"
                     /annotation_group="GATNNNNATC"
                     /label="BsaBI"
                     /note="Geneious type: restriction site"
     domain          2815..2847
                     /created_by="User"
                     /X-Transferred_From="(4) Digestion of pBjh_4018 - Fragment
                     1; (4) Digestion of pBjh_4019 - Fragment 1; (4) Digestion
                     of pBjh_4067 - Fragment 1; (4) Digestion of pBjh_4068 -
                     Fragment 1; Digestion of pBjh_4018 - Fragment 1; Digestion
                     of pBjh_4019 - Fragment 1; Digestion of pBjh_4067 -
                     Fragment 1; Digestion of pBjh_4068 - Fragment 1; VP64
                     (pBjh_4067); pBjh_4018; pBjh_4019; pBjh_4067; pBjh_4068"
                     /X-Transferred_Similarity="100.00%"
                     /Transferred_From="(4) Digestion of pBjh_4018 - Fragment
                     1, (4) Digestion of pBjh_4019 - Fragment 1, (4) Digestion
                     of pBjh_4067 - Fragment 1, (4) Digestion of pBjh_4068 -
                     Fragment 1, (4) Digestion of pRJ_00096 - Fragment 1, (4)
                     Digestion of pRJ_00097 - Fragment 1, Digestion of
                     pBjh_4018 - Fragment 1, Digestion of pBjh_4019 - Fragment
                     1, Digestion of pBjh_4067 - Fragment 1, Digestion of
                     pBjh_4068 - Fragment 1, Digestion of pRJ_00096 - Fragment
                     1, Digestion of pRJ_00097 - Fragment 1, pBjh_4018,
                     pBjh_4019, pBjh_4067, pBjh_4068, pRJ_00096, pRJ_00097"
                     /Transferred_Similarity="100.00%"
                     /label="VP16min"
     domain          2854..2886
                     /created_by="User"
                     /X-Transferred_From="(4) Digestion of pBjh_4018 - Fragment
                     1; (4) Digestion of pBjh_4019 - Fragment 1; (4) Digestion
                     of pBjh_4067 - Fragment 1; (4) Digestion of pBjh_4068 -
                     Fragment 1; Digestion of pBjh_4018 - Fragment 1; Digestion
                     of pBjh_4019 - Fragment 1; Digestion of pBjh_4067 -
                     Fragment 1; Digestion of pBjh_4068 - Fragment 1; VP64
                     (pBjh_4067); pBjh_4018; pBjh_4019; pBjh_4067; pBjh_4068"
                     /X-Transferred_Similarity="100.00%"
                     /Transferred_From="(4) Digestion of pBjh_4018 - Fragment
                     1, (4) Digestion of pBjh_4019 - Fragment 1, (4) Digestion
                     of pBjh_4067 - Fragment 1, (4) Digestion of pBjh_4068 -
                     Fragment 1, (4) Digestion of pRJ_00096 - Fragment 1, (4)
                     Digestion of pRJ_00097 - Fragment 1, Digestion of
                     pBjh_4018 - Fragment 1, Digestion of pBjh_4019 - Fragment
                     1, Digestion of pBjh_4067 - Fragment 1, Digestion of
                     pBjh_4068 - Fragment 1, Digestion of pRJ_00096 - Fragment
                     1, Digestion of pRJ_00097 - Fragment 1, pBjh_4018,
                     pBjh_4019, pBjh_4067, pBjh_4068, pRJ_00096, pRJ_00097"
                     /Transferred_Similarity="100.00%"
                     /label="VP16min"
     domain          2893..2925
                     /created_by="User"
                     /X-Transferred_From="(4) Digestion of pBjh_4018 - Fragment
                     1; (4) Digestion of pBjh_4019 - Fragment 1; (4) Digestion
                     of pBjh_4067 - Fragment 1; (4) Digestion of pBjh_4068 -
                     Fragment 1; Digestion of pBjh_4018 - Fragment 1; Digestion
                     of pBjh_4019 - Fragment 1; Digestion of pBjh_4067 -
                     Fragment 1; Digestion of pBjh_4068 - Fragment 1; VP64
                     (pBjh_4067); pBjh_4018; pBjh_4019; pBjh_4067; pBjh_4068"
                     /X-Transferred_Similarity="100.00%"
                     /Transferred_From="(4) Digestion of pBjh_4018 - Fragment
                     1, (4) Digestion of pBjh_4019 - Fragment 1, (4) Digestion
                     of pBjh_4067 - Fragment 1, (4) Digestion of pBjh_4068 -
                     Fragment 1, (4) Digestion of pRJ_00096 - Fragment 1, (4)
                     Digestion of pRJ_00097 - Fragment 1, Digestion of
                     pBjh_4018 - Fragment 1, Digestion of pBjh_4019 - Fragment
                     1, Digestion of pBjh_4067 - Fragment 1, Digestion of
                     pBjh_4068 - Fragment 1, Digestion of pRJ_00096 - Fragment
                     1, Digestion of pRJ_00097 - Fragment 1, pBjh_4018,
                     pBjh_4019, pBjh_4067, pBjh_4068, pRJ_00096, pRJ_00097"
                     /Transferred_Similarity="100.00%"
                     /label="VP16min"
     misc_feature    complement(2913..2937)
                     /Sequence="TCTAGAGTTAATCAGCATGTCCAGG"
                     /Hairpin_Tm="None"
                     /Tm="59.9"
                     /Self_Dimer_Tm="None"
                     /%GC="44.0"
                     /created_by="primer3"
                     /label="RJ_00196Ra"
                     /note="Geneious type: primer_bind_reverse"
     misc_feature    complement(2914..2937)
                     /Sequence="TCTAGAGTTAATCAGCATGTCCAG"
                     /Hairpin_Tm="None"
                     /Tm="57.8"
                     /Self_Dimer_Tm="None"
                     /%GC="41.7"
                     /created_by="primer3"
                     /Extension="CAGATGGTCTCTCGTC"
                     /X-Transferred_From="(4) Digestion of pBjh_4018 - Fragment
                     1; (4) Digestion of pBjh_4019 - Fragment 1; (4) Digestion
                     of pBjh_4067 - Fragment 1; (4) Digestion of pBjh_4068 -
                     Fragment 1; Digestion of pBjh_4018 - Fragment 1; Digestion
                     of pBjh_4019 - Fragment 1; Digestion of pBjh_4067 -
                     Fragment 1; Digestion of pBjh_4068 - Fragment 1; Digestion
                     of pRJ_00011 PCR Product - Fragment 2; pBjh_4018;
                     pBjh_4019; pBjh_4067; pBjh_4068; pRJ_00011; pRJ_00011 PCR
                     Product; pRJ_00097"
                     /X-Transferred_Similarity="100.00%"
                     /Transferred_From="(4) Digestion of pBjh_4018 - Fragment
                     1, (4) Digestion of pBjh_4019 - Fragment 1, (4) Digestion
                     of pBjh_4067 - Fragment 1, (4) Digestion of pBjh_4068 -
                     Fragment 1, (4) Digestion of pRJ_00096 - Fragment 1, (4)
                     Digestion of pRJ_00097 - Fragment 1, Digestion of
                     pBjh_4018 - Fragment 1, Digestion of pBjh_4019 - Fragment
                     1, Digestion of pBjh_4067 - Fragment 1, Digestion of
                     pBjh_4068 - Fragment 1, Digestion of pRJ_00096 - Fragment
                     1, Digestion of pRJ_00097 - Fragment 1, pBjh_4018,
                     pBjh_4019, pBjh_4067, pBjh_4068, pRJ_00096, pRJ_00097"
                     /Transferred_Similarity="100.00%"
                     /label="RJ_00050Rc"
                     /note="Geneious type: primer_bind_reverse"
     misc_feature    complement(2914..2937)
                     /Sequence="TCTAGAGTTAATCAGCATGTCCAG"
                     /Hairpin_Tm="None"
                     /Tm="57.8"
                     /Self_Dimer_Tm="None"
                     /%GC="41.7"
                     /created_by="primer3"
                     /Extension="CCAGCCTGCTTCAGCAGAGAGAAATTCGTGGCCCCGGAGCC"
                     /modified_by="User"
                     /label="RJ_00061Ra"
                     /note="Geneious type: primer_bind_reverse"
     misc_feature    2932..2937
                     /Recognition_pattern="T^CTAGA"
                     /annotation_group="TCTAGA"
                     /label="XbaI"
                     /note="Geneious type: restriction site"
     Gg_overhang     2941..2944
                     /created_by="User"
                     /label="pL0 G-3"
     ligation        2941..2944
                     /label="Ligation"
     protein_bind    complement(2946..2951)
                     /created_by="User"
                     /label="BsaI Bind"
     misc_feature    2950..4
                     /Recognition_pattern="CCANNNN^NTGG"
                     /annotation_group="CCANNNNNTGG"
                     /label="PflMI"
                     /note="Geneious type: restriction site"
ORIGIN      
        1 gtggctcttc agtggacgaa agggcctcgt gatacgccta tttttatagg ttaatgtcat
       61 gataataatg gtttcttaga cgtcaggtgg cacttttcgg ggaaatgtgc gcggaacccc
      121 tatttgttta tttttctaaa tacattcaaa tatgtatccg ctcatgagac aataaccctg
      181 ataaatgctt caataatatt gaaaaaggaa gagtatgcgc tcacgcaact ggtccagaac
      241 cttgaccgaa cgcagcggtg gtaacggcgc agtggcggtt ttcatggctt gttatgactg
      301 tttttttggg gtacagtcta tgcctcgggc atccaagcag caagcgcgtt acgccgtggg
      361 tcgatgtttg atgttatgga gcagcaacga tgttacgcag cagggcagtc gccctaaaac
      421 aaagttaaac atcatgaggg aagcggtgat cgccgaagta tcgactcaac tatcagaggt
      481 agttggcgtc atcgagcgcc atctcgaacc gacgttgctg gccgtacatt tgtacggctc
      541 cgcagtggat ggcggcctga agccacacag cgatattgat ttgctggtta cggtgaccgt
      601 aaggcttgat gaaacaacgc ggcgagcttt gatcaacgac cttttggaaa cttcggcttc
      661 ccctggagag agcgagattc tccgcgctgt agaagtcacc attgttgtgc acgacgacat
      721 cattccgtgg cgttatccag ctaagcgcga actgcaattt ggagaatggc agcgcaatga
      781 cattcttgca ggtatcttcg agccagccac gatcgacatt gatctggcta tcttgctgac
      841 aaaagcaaga gaacatagcg ttgccttggt aggtccagcg gcggaggaac tctttgatcc
      901 ggttcctgaa caggatctat ttgaggcgct aaatgaaacc ttaacgctat ggaactcgcc
      961 gcccgactgg gctggcgatg agcgaaatgt agtgcttacg ttgtcccgca tttggtacag
     1021 cgcagtaacc ggcaaaatcg cgccgaagga tgtcgctgcc gactgggcaa tggagcgcct
     1081 gccggcccag tatcagcccg tcatacttga agctagacag gcttatcttg gacaagaaga
     1141 agatcgcttg gcctcgcgcg cagatcagtt ggaagaattt gtccattacg taaaaggcga
     1201 gatcaccaag gtagtcggca aataactgtc agaccaagtt tactcatata tactttagat
     1261 tgatttaaaa cttcattttt aatttaaaag gatctaggtg aagatccttt ttgataatct
     1321 catgaccaaa atcccttaac gtgagttttc gttccactga gcgtcagacc ccgtagaaaa
     1381 gatcaaagga tcttcttgag atcctttttt tctgcgcgta atctgctgct tgcaaacaaa
     1441 aaaaccaccg ctaccagcgg tggtttgttt gccggatcaa gagctaccaa ctctttttcc
     1501 gaaggtaact ggcttcagca gagcgcagat accaaatact gtccttctag tgtagccgta
     1561 gttaggccac cacttcaaga actctgtagc accgcctaca tacctcgctc tgctaatcct
     1621 gttaccagtg gctgctgcca gtggcgataa gtcgtgtctt accgggttgg actcaagacg
     1681 atagttaccg gataaggcgc agcggtcggg ctgaacgggg ggttcgtgca cacagcccag
     1741 cttggagcga acgacctaca ccgaactgag atacctacag cgtgagctat gagaaagcgc
     1801 cacgcttccc gaagggagaa aggcggacag gtatccggta agcggcaggg tcggaacagg
     1861 agagcgcacg agggagcttc cagggggaaa cgcctggtat ctttatagtc ctgtcgggtt
     1921 tcgccacctc tgacttgagc gtcgattttt gtgatgctcg tcaggggggc ggagcctatg
     1981 gaaaaacgcc agcaacgcgg cctttttacg gttcctggcc ttttgctggc cttttgctca
     2041 catgttcttt cctgcgttat cccctgattc tgtggataac cgtattaccg cctttgagtg
     2101 agctgatacc gctcgccgca gccgaacgac cgagcgcagc gagtcagtga gcgaggaagc
     2161 ggaagagcgc ccaatacgca aaccgcctct ccccgcgcgt tggccgattc attaatcact
     2221 ctgtggtctc aaggtgccac catggggtac ccatacgacg tgccagatta cgccatgaag
     2281 ctactgtcct ctatcgaaca agcatgcgat atttgccgac ttaaaaagct caagtgctcc
     2341 aaagaaaaac cgaagtgcgc caagtgtctg aagaacaact gggagtgtcg ctactctccc
     2401 aaaaccaaaa ggtccccgct gactagggca catctgacag aagtggaatc aaggctagaa
     2461 agactggaac agctatttct actgattttt cctcgagagg accttgacat gattttgaaa
     2521 atggattctt tacaggatat aaaagcattg ttaacaggat tatttgtaca agataatgtg
     2581 aataaagatg ccgtcacaga tagattggct tcagtggaga ctgatatgcc tctaacattg
     2641 agacagcata gaataagtgc gacatcatca tcggaagaga gtagtaacaa aggtcaaaga
     2701 cagttgactg tatcgatggg ccccaagaag aagaggaagg tgggatctgg cgaggccagc
     2761 ggttccggac gggctgacgc attggacgat tttgatctgg atatgctggg aagtgacgcc
     2821 ctcgatgatt ttgaccttga catgcttggt tcggatgccc ttgatgactt tgacctcgac
     2881 atgctcggca gtgacgccct tgatgatttc gacctggaca tgctgattaa ctctagatga
     2941 gctttgagac cacgaa
//
