# Supplementary material for: An endoribonuclease-based feedforward controller for decoupling resource-limited genetic modules in mammalian cells
Source: Nat Commun. 2020 Nov 10;11:5690. doi: 10.1038/s41467-020-19126-9 (PMC7656454; doi:10.1038/s41467-020-19126-9)
Supplement: Supplementary file 4 — Source Data [file 41467_2020_19126_MOESM4_ESM.zip › Source Data/Plasmids/Cloning/pRJ_00016.gb]

LOCUS       pRJ_00016               3985 bp    DNA     circular UNA 25-MAY-2017
DEFINITION  [pL0-G] HA-NLS-VPR.
ACCESSION   urn.local.jones.6h-ceh9p5g
VERSION     urn.local.jones.6h-ceh9p5g
KEYWORDS    .
SOURCE      
  ORGANISM  .
FEATURES             Location/Qualifiers
     misc_feature    145..168
                     /created_by="User"
                     /Transferred_From="pT-GTW6-CMV-GAL4-VPR-PEST (206),
                     pT-GTW6-CMV-GAL4VPR-Ubv76 (207)"
                     /Transferred_Similarity="100.00%"
                     /modified_by="User"
                     /label="AmpR promoter"
                     /note="Geneious type: Promoter_prokaryotic"
     misc_feature    complement(160..180)
                     /Mismatches=0
                     /created_by="primer3"
                     /annotation_group="1405515006795826c59b48a3-c849-4001-9df6
                     -3f122b160373;
                     140554241389836496d918f5-7d1e-4aef-b03f-bbf272531aed;
                     14055590264631389a10e210-4865-4bf5-92ee-86f54325405b;
                     14057155986998503ce36e8f-85a3-4505-b436-aec4802edf70;
                     140574001808114815606a88-c911-481b-8021-341843510ce1;
                     1749174214223979dd77606b-d3da-4416-ae95-09a5902dcb61;
                     2307922541141e3d23e58-2fba-4fb1-bce3-3b35a575634b;
                     3284602980483234307b04b-8c4e-4cec-8bdf-57da4c6cba6f;
                     32908139158440462b22f56-00db-4887-8f4a-5d5dfdc51ec8;
                     433836252959034a401b510-5615-4e07-8700-8113dbb34681;
                     4348864218087679632b4de-ab7c-40f0-a92e-bb0a80b1155a;
                     900283030442445e736b203-e052-4a4b-8733-5ffc1863bc69"
                     /%GC="47.6"
                     /Tm="56.4"
                     /Hairpin_Tm="None"
                     /Self_Dimer_Tm="13.2"
                     /Sequence="CAGGGTTATTGTCTCATGAGC"
                     /X-Transferred_From="Digestion of pBjh_4017 - Fragment 2;
                     Digestion of pBjh_4018 - Fragment 2; Digestion of
                     pBjh_4019 - Fragment 2; Digestion of pBjh_4020 - Fragment
                     2; Digestion of pBjh_4021 - Fragment 2; Digestion of
                     pBjh_4036 - Fragment 2; Digestion of pBjh_4066 - Fragment
                     2; Digestion of pBjh_4067 - Fragment 2; Digestion of
                     pBjh_4068 - Fragment 2; Digestion of pBjh_4069 - Fragment
                     2; Digestion of pBjh_4070 - Fragment 2; Digestion of
                     pBjh_4071 - Fragment 2; Digestion of pRJ_00095 - Fragment
                     2; Digestion of pRJ_00096 - Fragment 2; Digestion of
                     pRJ_00097 - Fragment 2; Digestion of pRJ_00098 - Fragment
                     2; Digestion of pRJ_00099 - Fragment 2; pBjh_4017;
                     pBjh_4018; pBjh_4019; pBjh_4020; pBjh_4021; pBjh_4036;
                     pBjh_4066; pBjh_4067; pBjh_4068; pBjh_4069; pBjh_4070;
                     pBjh_4071; pRJ_00095; pRJ_00096; pRJ_00097; pRJ_00098;
                     pRJ_00099"
                     /X-Transferred_Similarity="100.00%"
                     /Transferred_From="Digestion of pBjh_3270 - Fragment 2,
                     Digestion of pBjh_4017 - Fragment 2, Digestion of
                     pBjh_4018 - Fragment 2, Digestion of pBjh_4019 - Fragment
                     2, Digestion of pBjh_4020 - Fragment 2, Digestion of
                     pBjh_4021 - Fragment 2, Digestion of pBjh_4036 - Fragment
                     2, Digestion of pBjh_4066 - Fragment 2, Digestion of
                     pBjh_4067 - Fragment 2, Digestion of pBjh_4068 - Fragment
                     2, Digestion of pBjh_4069 - Fragment 2, Digestion of
                     pBjh_4070 - Fragment 2, Digestion of pBjh_4071 - Fragment
                     2, Digestion of pRJ_00009 - Fragment 2, Digestion of
                     pRJ_00010 - Fragment 2, Digestion of pRJ_00011 - Fragment
                     2, Digestion of pRJ_00012 - Fragment 2, Digestion of
                     pRJ_00013 - Fragment 2, Digestion of pRJ_00014 - Fragment
                     2, Digestion of pRJ_00056 - Fragment 2, Digestion of
                     pRJ_00095 - Fragment 2, Digestion of pRJ_00096 - Fragment
                     2, Digestion of pRJ_00097 - Fragment 2, Digestion of
                     pRJ_00098 - Fragment 2, Digestion of pRJ_00099 - Fragment
                     2, Digestion of pRJ_00100 - Fragment 2, pBjh_3270,
                     pBjh_4017, pBjh_4018, pBjh_4019, pBjh_4020, pBjh_4021,
                     pBjh_4036, pBjh_4066, pBjh_4067, pBjh_4068, pBjh_4069,
                     pBjh_4070, pBjh_4071, pRJ_00009, pRJ_00010, pRJ_00011,
                     pRJ_00012, pRJ_00013, pRJ_00014, pRJ_00055, pRJ_00056,
                     pRJ_00095, pRJ_00096, pRJ_00097, pRJ_00098, pRJ_00099,
                     pRJ_00100"
                     /Transferred_Similarity="100.00%"
                     /label="JH856R"
                     /note="Geneious type: primer_bind_reverse"
     CDS             215..1225
                     /label="Sm/Sp no DraIII"
     rep_origin      complement(1320..2002)
                     /ApEinfo_fwdcolor="gray50"
                     /ApEinfo_revcolor="gray50"
                     /ApEinfo_graphicformat="arrow_data {{0 1 2 0 0 -1} {} 0}
                     width 5 offset 0"
                     /X-Transferred_From="Digestion of pBjh_3270 - Fragment 2;
                     Digestion of pBjh_4017 - Fragment 2; Digestion of
                     pBjh_4018 - Fragment 2; Digestion of pBjh_4019 - Fragment
                     2; Digestion of pBjh_4020 - Fragment 2; Digestion of
                     pBjh_4021 - Fragment 2; Digestion of pBjh_4036 - Fragment
                     2; Digestion of pRJ_00009 - Fragment 2; Digestion of
                     pRJ_00010 - Fragment 2; Digestion of pRJ_00011 - Fragment
                     2; Digestion of pRJ_00012 - Fragment 2; Digestion of
                     pRJ_00013 - Fragment 2; Digestion of pRJ_00014 - Fragment
                     2; Digestion of pRJ_00056 - Fragment 2; Digestion of
                     pRJ_00095 - Fragment 2; Digestion of pRJ_00096 - Fragment
                     2; Digestion of pRJ_00097 - Fragment 2; Digestion of
                     pRJ_00098 - Fragment 2; Digestion of pRJ_00099 - Fragment
                     2; pBjh_3270; pBjh_4017; pBjh_4018; pBjh_4019; pBjh_4020;
                     pBjh_4021; pBjh_4036; pRJ_00009; pRJ_00010; pRJ_00011;
                     pRJ_00012; pRJ_00013; pRJ_00014; pRJ_00056; pRJ_00095;
                     pRJ_00096; pRJ_00097; pRJ_00098; pRJ_00099"
                     /X-Transferred_Similarity="100.00%"
                     /Transferred_From="Digestion of pBjh_3270 - Fragment 2,
                     Digestion of pBjh_4017 - Fragment 2, Digestion of
                     pBjh_4018 - Fragment 2, Digestion of pBjh_4019 - Fragment
                     2, Digestion of pBjh_4020 - Fragment 2, Digestion of
                     pBjh_4021 - Fragment 2, Digestion of pBjh_4036 - Fragment
                     2, Digestion of pRJ_00009 - Fragment 2, Digestion of
                     pRJ_00010 - Fragment 2, Digestion of pRJ_00011 - Fragment
                     2, Digestion of pRJ_00012 - Fragment 2, Digestion of
                     pRJ_00013 - Fragment 2, Digestion of pRJ_00014 - Fragment
                     2, Digestion of pRJ_00056 - Fragment 2, Digestion of
                     pRJ_00095 - Fragment 2, Digestion of pRJ_00096 - Fragment
                     2, Digestion of pRJ_00097 - Fragment 2, Digestion of
                     pRJ_00098 - Fragment 2, Digestion of pRJ_00099 - Fragment
                     2, pBjh_3270, pBjh_4017, pBjh_4018, pBjh_4019, pBjh_4020,
                     pBjh_4021, pBjh_4036, pRJ_00009, pRJ_00010, pRJ_00011,
                     pRJ_00012, pRJ_00013, pRJ_00014, pRJ_00055, pRJ_00056,
                     pRJ_00095, pRJ_00096, pRJ_00097, pRJ_00098, pRJ_00099"
                     /Transferred_Similarity="100.00%"
                     /label="ColE1 origin"
     misc_feature    complement(1321..1335)
                     /created_by="primer3"
                     /%GC="46.7"
                     /Tm="39.22"
                     /Hairpin="4.0"
                     /Primer-Dimer="0.0"
                     /Monovalent_Salt_Concentration="50.0"
                     /Divalent_Salt_Concentration="0.0"
                     /DNTP_Concentration="0.0"
                     /Sequence="CATGACCAAAATCCC"
                     /modified_by="User"
                     /Transferred_From="pT-GTW6-CMV-GAL4-VPR-PEST (206),
                     pT-GTW6-CMV-GAL4VPR-Ubv76 (207)"
                     /Transferred_Similarity="100.00%"
                     /label="15bp RV"
                     /note="Geneious type: primer_bind_reverse"
     misc_feature    complement(1412..1433)
                     /vntifkey=28
                     /X-Transferred_From="Digestion of pBjh_3270 - Fragment 2;
                     Digestion of pBjh_4017 - Fragment 2; Digestion of
                     pBjh_4018 - Fragment 2; Digestion of pBjh_4019 - Fragment
                     2; Digestion of pBjh_4020 - Fragment 2; Digestion of
                     pBjh_4021 - Fragment 2; Digestion of pBjh_4036 - Fragment
                     2; Digestion of pBjh_4066 - Fragment 2; Digestion of
                     pBjh_4067 - Fragment 2; Digestion of pBjh_4068 - Fragment
                     2; Digestion of pBjh_4069 - Fragment 2; Digestion of
                     pBjh_4070 - Fragment 2; Digestion of pBjh_4071 - Fragment
                     2; Digestion of pRJ_00009 - Fragment 2; Digestion of
                     pRJ_00010 - Fragment 2; Digestion of pRJ_00011 - Fragment
                     2; Digestion of pRJ_00012 - Fragment 2; Digestion of
                     pRJ_00013 - Fragment 2; Digestion of pRJ_00014 - Fragment
                     2; Digestion of pRJ_00056 - Fragment 2; Digestion of
                     pRJ_00095 - Fragment 2; Digestion of pRJ_00096 - Fragment
                     2; Digestion of pRJ_00097 - Fragment 2; Digestion of
                     pRJ_00098 - Fragment 2; Digestion of pRJ_00099 - Fragment
                     2; pBjh_3270; pBjh_4017; pBjh_4018; pBjh_4019; pBjh_4020;
                     pBjh_4021; pBjh_4036; pBjh_4066; pBjh_4067; pBjh_4068;
                     pBjh_4069; pBjh_4070; pBjh_4071; pJB770; pRJ_00009;
                     pRJ_00010; pRJ_00011; pRJ_00012; pRJ_00013; pRJ_00014;
                     pRJ_00056; pRJ_00095; pRJ_00096; pRJ_00097; pRJ_00098;
                     pRJ_00099; pTK143 1732\-\pAAVio-CA; pTW073 (pTK143 no IRES
                     GFP)"
                     /X-Transferred_Similarity="100.00%"
                     /Transferred_From="Digestion of pBjh_3270 - Fragment 2,
                     Digestion of pBjh_4017 - Fragment 2, Digestion of
                     pBjh_4018 - Fragment 2, Digestion of pBjh_4019 - Fragment
                     2, Digestion of pBjh_4020 - Fragment 2, Digestion of
                     pBjh_4021 - Fragment 2, Digestion of pBjh_4036 - Fragment
                     2, Digestion of pBjh_4066 - Fragment 2, Digestion of
                     pBjh_4067 - Fragment 2, Digestion of pBjh_4068 - Fragment
                     2, Digestion of pBjh_4069 - Fragment 2, Digestion of
                     pBjh_4070 - Fragment 2, Digestion of pBjh_4071 - Fragment
                     2, Digestion of pRJ_00009 - Fragment 2, Digestion of
                     pRJ_00010 - Fragment 2, Digestion of pRJ_00011 - Fragment
                     2, Digestion of pRJ_00012 - Fragment 2, Digestion of
                     pRJ_00013 - Fragment 2, Digestion of pRJ_00014 - Fragment
                     2, Digestion of pRJ_00056 - Fragment 2, Digestion of
                     pRJ_00095 - Fragment 2, Digestion of pRJ_00096 - Fragment
                     2, Digestion of pRJ_00097 - Fragment 2, Digestion of
                     pRJ_00098 - Fragment 2, Digestion of pRJ_00099 - Fragment
                     2, pBjh_3270, pBjh_4017, pBjh_4018, pBjh_4019, pBjh_4020,
                     pBjh_4021, pBjh_4036, pBjh_4066, pBjh_4067, pBjh_4068,
                     pBjh_4069, pBjh_4070, pBjh_4071, pJB770, pRJ_00009,
                     pRJ_00010, pRJ_00011, pRJ_00012, pRJ_00013, pRJ_00014,
                     pRJ_00055, pRJ_00056, pRJ_00095, pRJ_00096, pRJ_00097,
                     pRJ_00098, pRJ_00099"
                     /Transferred_Similarity="100.00%"
                     /label="pHAGE-A7050-6550"
                     /note="Geneious type: Promoter_prokaryotic"
     primer_bind     1617..1636
                     /created_by="User"
                     /modified_by="User"
                     /X-Transferred_From="Digestion of pBjh_3270 - Fragment 2;
                     Digestion of pBjh_4017 - Fragment 2; Digestion of
                     pBjh_4018 - Fragment 2; Digestion of pBjh_4019 - Fragment
                     2; Digestion of pBjh_4020 - Fragment 2; Digestion of
                     pBjh_4021 - Fragment 2; Digestion of pBjh_4036 - Fragment
                     2; Digestion of pBjh_4066 - Fragment 2; Digestion of
                     pBjh_4067 - Fragment 2; Digestion of pBjh_4068 - Fragment
                     2; Digestion of pBjh_4069 - Fragment 2; Digestion of
                     pBjh_4070 - Fragment 2; Digestion of pBjh_4071 - Fragment
                     2; Digestion of pRJ_00009 - Fragment 2; Digestion of
                     pRJ_00010 - Fragment 2; Digestion of pRJ_00011 - Fragment
                     2; Digestion of pRJ_00012 - Fragment 2; Digestion of
                     pRJ_00013 - Fragment 2; Digestion of pRJ_00014 - Fragment
                     2; Digestion of pRJ_00056 - Fragment 2; Digestion of
                     pRJ_00095 - Fragment 2; Digestion of pRJ_00096 - Fragment
                     2; Digestion of pRJ_00097 - Fragment 2; Digestion of
                     pRJ_00098 - Fragment 2; Digestion of pRJ_00099 - Fragment
                     2; pBjh_3270; pBjh_4017; pBjh_4018; pBjh_4019; pBjh_4020;
                     pBjh_4021; pBjh_4036; pBjh_4066; pBjh_4067; pBjh_4068;
                     pBjh_4069; pBjh_4070; pBjh_4071; pJB770; pRJ_00009;
                     pRJ_00010; pRJ_00011; pRJ_00012; pRJ_00013; pRJ_00014;
                     pRJ_00056; pRJ_00095; pRJ_00096; pRJ_00097; pRJ_00098;
                     pRJ_00099; pTW037 DI pDEST"
                     /X-Transferred_Similarity="100.00%"
                     /Transferred_From="Digestion of pBjh_3270 - Fragment 2,
                     Digestion of pBjh_4017 - Fragment 2, Digestion of
                     pBjh_4018 - Fragment 2, Digestion of pBjh_4019 - Fragment
                     2, Digestion of pBjh_4020 - Fragment 2, Digestion of
                     pBjh_4021 - Fragment 2, Digestion of pBjh_4036 - Fragment
                     2, Digestion of pBjh_4066 - Fragment 2, Digestion of
                     pBjh_4067 - Fragment 2, Digestion of pBjh_4068 - Fragment
                     2, Digestion of pBjh_4069 - Fragment 2, Digestion of
                     pBjh_4070 - Fragment 2, Digestion of pBjh_4071 - Fragment
                     2, Digestion of pRJ_00009 - Fragment 2, Digestion of
                     pRJ_00010 - Fragment 2, Digestion of pRJ_00011 - Fragment
                     2, Digestion of pRJ_00012 - Fragment 2, Digestion of
                     pRJ_00013 - Fragment 2, Digestion of pRJ_00014 - Fragment
                     2, Digestion of pRJ_00056 - Fragment 2, Digestion of
                     pRJ_00095 - Fragment 2, Digestion of pRJ_00096 - Fragment
                     2, Digestion of pRJ_00097 - Fragment 2, Digestion of
                     pRJ_00098 - Fragment 2, Digestion of pRJ_00099 - Fragment
                     2, pBjh_3270, pBjh_4017, pBjh_4018, pBjh_4019, pBjh_4020,
                     pBjh_4021, pBjh_4036, pBjh_4066, pBjh_4067, pBjh_4068,
                     pBjh_4069, pBjh_4070, pBjh_4071, pJB770, pRJ_00009,
                     pRJ_00010, pRJ_00011, pRJ_00012, pRJ_00013, pRJ_00014,
                     pRJ_00055, pRJ_00056, pRJ_00095, pRJ_00096, pRJ_00097,
                     pRJ_00098, pRJ_00099"
                     /Transferred_Similarity="100.00%"
                     /label="RepO-R"
     misc_feature    1656..1680
                     /vntifkey=28
                     /X-Transferred_From="Digestion of pBjh_3270 - Fragment 2;
                     Digestion of pBjh_4017 - Fragment 2; Digestion of
                     pBjh_4018 - Fragment 2; Digestion of pBjh_4019 - Fragment
                     2; Digestion of pBjh_4020 - Fragment 2; Digestion of
                     pBjh_4021 - Fragment 2; Digestion of pBjh_4036 - Fragment
                     2; Digestion of pBjh_4066 - Fragment 2; Digestion of
                     pBjh_4067 - Fragment 2; Digestion of pBjh_4068 - Fragment
                     2; Digestion of pBjh_4069 - Fragment 2; Digestion of
                     pBjh_4070 - Fragment 2; Digestion of pBjh_4071 - Fragment
                     2; Digestion of pRJ_00009 - Fragment 2; Digestion of
                     pRJ_00010 - Fragment 2; Digestion of pRJ_00011 - Fragment
                     2; Digestion of pRJ_00012 - Fragment 2; Digestion of
                     pRJ_00013 - Fragment 2; Digestion of pRJ_00014 - Fragment
                     2; Digestion of pRJ_00056 - Fragment 2; Digestion of
                     pRJ_00095 - Fragment 2; Digestion of pRJ_00096 - Fragment
                     2; Digestion of pRJ_00097 - Fragment 2; Digestion of
                     pRJ_00098 - Fragment 2; Digestion of pRJ_00099 - Fragment
                     2; pBjh_3270; pBjh_4017; pBjh_4018; pBjh_4019; pBjh_4020;
                     pBjh_4021; pBjh_4036; pBjh_4066; pBjh_4067; pBjh_4068;
                     pBjh_4069; pBjh_4070; pBjh_4071; pJB770; pRJ_00009;
                     pRJ_00010; pRJ_00011; pRJ_00012; pRJ_00013; pRJ_00014;
                     pRJ_00056; pRJ_00095; pRJ_00096; pRJ_00097; pRJ_00098;
                     pRJ_00099; pTK143 1732\-\pAAVio-CA; pTW073 (pTK143 no IRES
                     GFP)"
                     /X-Transferred_Similarity="100.00%"
                     /Transferred_From="Digestion of pBjh_3270 - Fragment 2,
                     Digestion of pBjh_4017 - Fragment 2, Digestion of
                     pBjh_4018 - Fragment 2, Digestion of pBjh_4019 - Fragment
                     2, Digestion of pBjh_4020 - Fragment 2, Digestion of
                     pBjh_4021 - Fragment 2, Digestion of pBjh_4036 - Fragment
                     2, Digestion of pBjh_4066 - Fragment 2, Digestion of
                     pBjh_4067 - Fragment 2, Digestion of pBjh_4068 - Fragment
                     2, Digestion of pBjh_4069 - Fragment 2, Digestion of
                     pBjh_4070 - Fragment 2, Digestion of pBjh_4071 - Fragment
                     2, Digestion of pRJ_00009 - Fragment 2, Digestion of
                     pRJ_00010 - Fragment 2, Digestion of pRJ_00011 - Fragment
                     2, Digestion of pRJ_00012 - Fragment 2, Digestion of
                     pRJ_00013 - Fragment 2, Digestion of pRJ_00014 - Fragment
                     2, Digestion of pRJ_00056 - Fragment 2, Digestion of
                     pRJ_00095 - Fragment 2, Digestion of pRJ_00096 - Fragment
                     2, Digestion of pRJ_00097 - Fragment 2, Digestion of
                     pRJ_00098 - Fragment 2, Digestion of pRJ_00099 - Fragment
                     2, pBjh_3270, pBjh_4017, pBjh_4018, pBjh_4019, pBjh_4020,
                     pBjh_4021, pBjh_4036, pBjh_4066, pBjh_4067, pBjh_4068,
                     pBjh_4069, pBjh_4070, pBjh_4071, pJB770, pRJ_00009,
                     pRJ_00010, pRJ_00011, pRJ_00012, pRJ_00013, pRJ_00014,
                     pRJ_00055, pRJ_00056, pRJ_00095, pRJ_00096, pRJ_00097,
                     pRJ_00098, pRJ_00099"
                     /Transferred_Similarity="100.00%"
                     /label="pHAGE-S7501-8000"
                     /note="Geneious type: Promoter_prokaryotic"
     misc_feature    complement(1923..1944)
                     /vntifkey=28
                     /X-Transferred_From="Digestion of pBjh_3270 - Fragment 2;
                     Digestion of pBjh_4017 - Fragment 2; Digestion of
                     pBjh_4018 - Fragment 2; Digestion of pBjh_4019 - Fragment
                     2; Digestion of pBjh_4020 - Fragment 2; Digestion of
                     pBjh_4021 - Fragment 2; Digestion of pBjh_4036 - Fragment
                     2; Digestion of pBjh_4066 - Fragment 2; Digestion of
                     pBjh_4067 - Fragment 2; Digestion of pBjh_4068 - Fragment
                     2; Digestion of pBjh_4069 - Fragment 2; Digestion of
                     pBjh_4070 - Fragment 2; Digestion of pBjh_4071 - Fragment
                     2; Digestion of pRJ_00009 - Fragment 2; Digestion of
                     pRJ_00010 - Fragment 2; Digestion of pRJ_00011 - Fragment
                     2; Digestion of pRJ_00012 - Fragment 2; Digestion of
                     pRJ_00013 - Fragment 2; Digestion of pRJ_00014 - Fragment
                     2; Digestion of pRJ_00056 - Fragment 2; Digestion of
                     pRJ_00095 - Fragment 2; Digestion of pRJ_00096 - Fragment
                     2; Digestion of pRJ_00097 - Fragment 2; Digestion of
                     pRJ_00098 - Fragment 2; Digestion of pRJ_00099 - Fragment
                     2; pBjh_3270; pBjh_4017; pBjh_4018; pBjh_4019; pBjh_4020;
                     pBjh_4021; pBjh_4036; pBjh_4066; pBjh_4067; pBjh_4068;
                     pBjh_4069; pBjh_4070; pBjh_4071; pJB770; pRJ_00009;
                     pRJ_00010; pRJ_00011; pRJ_00012; pRJ_00013; pRJ_00014;
                     pRJ_00056; pRJ_00095; pRJ_00096; pRJ_00097; pRJ_00098;
                     pRJ_00099; pTK143 1732\-\pAAVio-CA; pTW073 (pTK143 no IRES
                     GFP)"
                     /X-Transferred_Similarity="100.00%"
                     /Transferred_From="Digestion of pBjh_3270 - Fragment 2,
                     Digestion of pBjh_4017 - Fragment 2, Digestion of
                     pBjh_4018 - Fragment 2, Digestion of pBjh_4019 - Fragment
                     2, Digestion of pBjh_4020 - Fragment 2, Digestion of
                     pBjh_4021 - Fragment 2, Digestion of pBjh_4036 - Fragment
                     2, Digestion of pBjh_4066 - Fragment 2, Digestion of
                     pBjh_4067 - Fragment 2, Digestion of pBjh_4068 - Fragment
                     2, Digestion of pBjh_4069 - Fragment 2, Digestion of
                     pBjh_4070 - Fragment 2, Digestion of pBjh_4071 - Fragment
                     2, Digestion of pRJ_00009 - Fragment 2, Digestion of
                     pRJ_00010 - Fragment 2, Digestion of pRJ_00011 - Fragment
                     2, Digestion of pRJ_00012 - Fragment 2, Digestion of
                     pRJ_00013 - Fragment 2, Digestion of pRJ_00014 - Fragment
                     2, Digestion of pRJ_00056 - Fragment 2, Digestion of
                     pRJ_00095 - Fragment 2, Digestion of pRJ_00096 - Fragment
                     2, Digestion of pRJ_00097 - Fragment 2, Digestion of
                     pRJ_00098 - Fragment 2, Digestion of pRJ_00099 - Fragment
                     2, pBjh_3270, pBjh_4017, pBjh_4018, pBjh_4019, pBjh_4020,
                     pBjh_4021, pBjh_4036, pBjh_4066, pBjh_4067, pBjh_4068,
                     pBjh_4069, pBjh_4070, pBjh_4071, pJB770, pRJ_00009,
                     pRJ_00010, pRJ_00011, pRJ_00012, pRJ_00013, pRJ_00014,
                     pRJ_00055, pRJ_00056, pRJ_00095, pRJ_00096, pRJ_00097,
                     pRJ_00098, pRJ_00099"
                     /Transferred_Similarity="100.00%"
                     /label="pHAGE-A7550-7050"
                     /note="Geneious type: Promoter_prokaryotic"
     primer_bind     1925..1945
                     /created_by="User"
                     /X-Transferred_From="Digestion of pBjh_3270 - Fragment 2;
                     Digestion of pBjh_4017 - Fragment 2; Digestion of
                     pBjh_4018 - Fragment 2; Digestion of pBjh_4019 - Fragment
                     2; Digestion of pBjh_4020 - Fragment 2; Digestion of
                     pBjh_4021 - Fragment 2; Digestion of pBjh_4036 - Fragment
                     2; Digestion of pBjh_4066 - Fragment 2; Digestion of
                     pBjh_4067 - Fragment 2; Digestion of pBjh_4068 - Fragment
                     2; Digestion of pBjh_4069 - Fragment 2; Digestion of
                     pBjh_4070 - Fragment 2; Digestion of pBjh_4071 - Fragment
                     2; Digestion of pRJ_00009 - Fragment 2; Digestion of
                     pRJ_00010 - Fragment 2; Digestion of pRJ_00011 - Fragment
                     2; Digestion of pRJ_00012 - Fragment 2; Digestion of
                     pRJ_00013 - Fragment 2; Digestion of pRJ_00014 - Fragment
                     2; Digestion of pRJ_00056 - Fragment 2; Digestion of
                     pRJ_00095 - Fragment 2; Digestion of pRJ_00096 - Fragment
                     2; Digestion of pRJ_00097 - Fragment 2; Digestion of
                     pRJ_00098 - Fragment 2; Digestion of pRJ_00099 - Fragment
                     2; pBjh_3270; pBjh_4017; pBjh_4018; pBjh_4019; pBjh_4020;
                     pBjh_4021; pBjh_4036; pBjh_4066; pBjh_4067; pBjh_4068;
                     pBjh_4069; pBjh_4070; pBjh_4071; pJB770; pRJ_00009;
                     pRJ_00010; pRJ_00011; pRJ_00012; pRJ_00013; pRJ_00014;
                     pRJ_00056; pRJ_00095; pRJ_00096; pRJ_00097; pRJ_00098;
                     pRJ_00099; pTW031 short HDV Active (-); pTW037 DI pDEST;
                     pTW039 Genomic HDV Active (-); pTW040 Genomic HDV Inactive
                     (-)"
                     /X-Transferred_Similarity="100.00%"
                     /Transferred_From="Digestion of pBjh_3270 - Fragment 2,
                     Digestion of pBjh_4017 - Fragment 2, Digestion of
                     pBjh_4018 - Fragment 2, Digestion of pBjh_4019 - Fragment
                     2, Digestion of pBjh_4020 - Fragment 2, Digestion of
                     pBjh_4021 - Fragment 2, Digestion of pBjh_4036 - Fragment
                     2, Digestion of pBjh_4066 - Fragment 2, Digestion of
                     pBjh_4067 - Fragment 2, Digestion of pBjh_4068 - Fragment
                     2, Digestion of pBjh_4069 - Fragment 2, Digestion of
                     pBjh_4070 - Fragment 2, Digestion of pBjh_4071 - Fragment
                     2, Digestion of pRJ_00009 - Fragment 2, Digestion of
                     pRJ_00010 - Fragment 2, Digestion of pRJ_00011 - Fragment
                     2, Digestion of pRJ_00012 - Fragment 2, Digestion of
                     pRJ_00013 - Fragment 2, Digestion of pRJ_00014 - Fragment
                     2, Digestion of pRJ_00056 - Fragment 2, Digestion of
                     pRJ_00095 - Fragment 2, Digestion of pRJ_00096 - Fragment
                     2, Digestion of pRJ_00097 - Fragment 2, Digestion of
                     pRJ_00098 - Fragment 2, Digestion of pRJ_00099 - Fragment
                     2, pBjh_3270, pBjh_4017, pBjh_4018, pBjh_4019, pBjh_4020,
                     pBjh_4021, pBjh_4036, pBjh_4066, pBjh_4067, pBjh_4068,
                     pBjh_4069, pBjh_4070, pBjh_4071, pJB770, pRJ_00009,
                     pRJ_00010, pRJ_00011, pRJ_00012, pRJ_00013, pRJ_00014,
                     pRJ_00055, pRJ_00056, pRJ_00095, pRJ_00096, pRJ_00097,
                     pRJ_00098, pRJ_00099"
                     /Transferred_Similarity="100.00%"
                     /label="TW_HDV-seq-R"
     misc_feature    complement(1932..1943)
                     /Recognition_pattern="GACNNNN^NNGTC"
                     /annotation_group="GACNNNNNNGTC"
                     /X-Transferred_From="Digestion of pBjh_3270 - Fragment 2;
                     Digestion of pBjh_4017 - Fragment 2; Digestion of
                     pBjh_4018 - Fragment 2; Digestion of pBjh_4019 - Fragment
                     2; Digestion of pBjh_4020 - Fragment 2; Digestion of
                     pBjh_4021 - Fragment 2; Digestion of pBjh_4036 - Fragment
                     2; Digestion of pBjh_4066 - Fragment 2; Digestion of
                     pBjh_4067 - Fragment 2; Digestion of pBjh_4068 - Fragment
                     2; Digestion of pBjh_4069 - Fragment 2; Digestion of
                     pBjh_4070 - Fragment 2; Digestion of pBjh_4071 - Fragment
                     2; Digestion of pRJ_00009 - Fragment 2; Digestion of
                     pRJ_00010 - Fragment 2; Digestion of pRJ_00011 - Fragment
                     2; Digestion of pRJ_00012 - Fragment 2; Digestion of
                     pRJ_00013 - Fragment 2; Digestion of pRJ_00014 - Fragment
                     2; Digestion of pRJ_00056 - Fragment 2; Digestion of
                     pRJ_00095 - Fragment 2; Digestion of pRJ_00096 - Fragment
                     2; Digestion of pRJ_00097 - Fragment 2; Digestion of
                     pRJ_00098 - Fragment 2; Digestion of pRJ_00099 - Fragment
                     2; pBjh_3270; pBjh_4017; pBjh_4018; pBjh_4019; pBjh_4020;
                     pBjh_4021; pBjh_4036; pBjh_4066; pBjh_4067; pBjh_4068;
                     pBjh_4069; pBjh_4070; pBjh_4071; pJB770; pRJ_00009;
                     pRJ_00010; pRJ_00011; pRJ_00012; pRJ_00013; pRJ_00014;
                     pRJ_00056; pRJ_00095; pRJ_00096; pRJ_00097; pRJ_00098;
                     pRJ_00099; pTW031 short HDV Active (-); pTW039 Genomic HDV
                     Active (-); pTW040 Genomic HDV Inactive (-)"
                     /X-Transferred_Similarity="100.00%"
                     /Transferred_From="Digestion of pBjh_3270 - Fragment 2,
                     Digestion of pBjh_4017 - Fragment 2, Digestion of
                     pBjh_4018 - Fragment 2, Digestion of pBjh_4019 - Fragment
                     2, Digestion of pBjh_4020 - Fragment 2, Digestion of
                     pBjh_4021 - Fragment 2, Digestion of pBjh_4036 - Fragment
                     2, Digestion of pBjh_4066 - Fragment 2, Digestion of
                     pBjh_4067 - Fragment 2, Digestion of pBjh_4068 - Fragment
                     2, Digestion of pBjh_4069 - Fragment 2, Digestion of
                     pBjh_4070 - Fragment 2, Digestion of pBjh_4071 - Fragment
                     2, Digestion of pRJ_00009 - Fragment 2, Digestion of
                     pRJ_00010 - Fragment 2, Digestion of pRJ_00011 - Fragment
                     2, Digestion of pRJ_00012 - Fragment 2, Digestion of
                     pRJ_00013 - Fragment 2, Digestion of pRJ_00014 - Fragment
                     2, Digestion of pRJ_00056 - Fragment 2, Digestion of
                     pRJ_00095 - Fragment 2, Digestion of pRJ_00096 - Fragment
                     2, Digestion of pRJ_00097 - Fragment 2, Digestion of
                     pRJ_00098 - Fragment 2, Digestion of pRJ_00099 - Fragment
                     2, pBjh_3270, pBjh_4017, pBjh_4018, pBjh_4019, pBjh_4020,
                     pBjh_4021, pBjh_4036, pBjh_4066, pBjh_4066 PCR Product,
                     pBjh_4066 PCR Product Ligation, pBjh_4067, pBjh_4067 PCR
                     Product, pBjh_4067 PCR Product Ligation, pBjh_4068,
                     pBjh_4068 PCR Product, pBjh_4068 PCR Product Ligated,
                     pBjh_4069, pBjh_4070, pBjh_4070 PCR Product, pBjh_4070 PCR
                     Product Ligated, pBjh_4071, pJB770, pRJ_00009, pRJ_00010,
                     pRJ_00011, pRJ_00012, pRJ_00013, pRJ_00014, pRJ_00055,
                     pRJ_00056, pRJ_00095, pRJ_00096, pRJ_00097, pRJ_00098,
                     pRJ_00099"
                     /Transferred_Similarity="100.00%"
                     /label="DrdI, AasI, DseDI"
                     /note="Geneious type: restriction site"
     misc_feature    complement(1952..1963)
                     /Recognition_pattern="(10/12)TGANNNNNNTCA(12/10)"
                     /annotation_group="TGANNNNNNTCA"
                     /X-Transferred_From="Digestion of pBjh_3270 - Fragment 2;
                     Digestion of pBjh_4017 - Fragment 2; Digestion of
                     pBjh_4018 - Fragment 2; Digestion of pBjh_4019 - Fragment
                     2; Digestion of pBjh_4020 - Fragment 2; Digestion of
                     pBjh_4021 - Fragment 2; Digestion of pBjh_4036 - Fragment
                     2; Digestion of pBjh_4066 - Fragment 2; Digestion of
                     pBjh_4067 - Fragment 2; Digestion of pBjh_4068 - Fragment
                     2; Digestion of pBjh_4069 - Fragment 2; Digestion of
                     pBjh_4070 - Fragment 2; Digestion of pBjh_4071 - Fragment
                     2; Digestion of pRJ_00009 - Fragment 2; Digestion of
                     pRJ_00010 - Fragment 2; Digestion of pRJ_00011 - Fragment
                     2; Digestion of pRJ_00012 - Fragment 2; Digestion of
                     pRJ_00013 - Fragment 2; Digestion of pRJ_00014 - Fragment
                     2; Digestion of pRJ_00056 - Fragment 2; Digestion of
                     pRJ_00095 - Fragment 2; Digestion of pRJ_00096 - Fragment
                     2; Digestion of pRJ_00097 - Fragment 2; Digestion of
                     pRJ_00098 - Fragment 2; Digestion of pRJ_00099 - Fragment
                     2; pBjh_3270; pBjh_4017; pBjh_4018; pBjh_4019; pBjh_4020;
                     pBjh_4021; pBjh_4036; pBjh_4066; pBjh_4067; pBjh_4068;
                     pBjh_4069; pBjh_4070; pBjh_4071; pJB770; pRJ_00009;
                     pRJ_00010; pRJ_00011; pRJ_00012; pRJ_00013; pRJ_00014;
                     pRJ_00056; pRJ_00095; pRJ_00096; pRJ_00097; pRJ_00098;
                     pRJ_00099; pTW031 short HDV Active (-); pTW039 Genomic HDV
                     Active (-); pTW040 Genomic HDV Inactive (-)"
                     /X-Transferred_Similarity="100.00%"
                     /Transferred_From="Digestion of pBjh_3270 - Fragment 2,
                     Digestion of pBjh_4017 - Fragment 2, Digestion of
                     pBjh_4018 - Fragment 2, Digestion of pBjh_4019 - Fragment
                     2, Digestion of pBjh_4020 - Fragment 2, Digestion of
                     pBjh_4021 - Fragment 2, Digestion of pBjh_4036 - Fragment
                     2, Digestion of pBjh_4066 - Fragment 2, Digestion of
                     pBjh_4067 - Fragment 2, Digestion of pBjh_4068 - Fragment
                     2, Digestion of pBjh_4069 - Fragment 2, Digestion of
                     pBjh_4070 - Fragment 2, Digestion of pBjh_4071 - Fragment
                     2, Digestion of pRJ_00009 - Fragment 2, Digestion of
                     pRJ_00010 - Fragment 2, Digestion of pRJ_00011 - Fragment
                     2, Digestion of pRJ_00012 - Fragment 2, Digestion of
                     pRJ_00013 - Fragment 2, Digestion of pRJ_00014 - Fragment
                     2, Digestion of pRJ_00056 - Fragment 2, Digestion of
                     pRJ_00095 - Fragment 2, Digestion of pRJ_00096 - Fragment
                     2, Digestion of pRJ_00097 - Fragment 2, Digestion of
                     pRJ_00098 - Fragment 2, Digestion of pRJ_00099 - Fragment
                     2, pBjh_3270, pBjh_4017, pBjh_4018, pBjh_4019, pBjh_4020,
                     pBjh_4021, pBjh_4036, pBjh_4066, pBjh_4066 PCR Product,
                     pBjh_4066 PCR Product Ligation, pBjh_4067, pBjh_4067 PCR
                     Product, pBjh_4067 PCR Product Ligation, pBjh_4068,
                     pBjh_4068 PCR Product, pBjh_4068 PCR Product Ligated,
                     pBjh_4069, pBjh_4070, pBjh_4070 PCR Product, pBjh_4070 PCR
                     Product Ligated, pBjh_4071, pJB770, pRJ_00009, pRJ_00010,
                     pRJ_00011, pRJ_00012, pRJ_00013, pRJ_00014, pRJ_00055,
                     pRJ_00056, pRJ_00095, pRJ_00096, pRJ_00097, pRJ_00098,
                     pRJ_00099"
                     /Transferred_Similarity="100.00%"
                     /label="BdaI"
                     /note="Geneious type: restriction site"
     rep_origin      1984
                     /label="ORI"
     primer_bind     2055..2075
                     /created_by="User"
                     /X-Transferred_From="Digestion of pBjh_3270 - Fragment 2;
                     Digestion of pBjh_4017 - Fragment 2; Digestion of
                     pBjh_4018 - Fragment 2; Digestion of pBjh_4019 - Fragment
                     2; Digestion of pBjh_4020 - Fragment 2; Digestion of
                     pBjh_4021 - Fragment 2; Digestion of pBjh_4036 - Fragment
                     2; Digestion of pBjh_4066 - Fragment 2; Digestion of
                     pBjh_4067 - Fragment 2; Digestion of pBjh_4068 - Fragment
                     2; Digestion of pBjh_4069 - Fragment 2; Digestion of
                     pBjh_4070 - Fragment 2; Digestion of pBjh_4071 - Fragment
                     2; Digestion of pRJ_00009 - Fragment 2; Digestion of
                     pRJ_00010 - Fragment 2; Digestion of pRJ_00011 - Fragment
                     2; Digestion of pRJ_00012 - Fragment 2; Digestion of
                     pRJ_00013 - Fragment 2; Digestion of pRJ_00014 - Fragment
                     2; Digestion of pRJ_00056 - Fragment 2; Digestion of
                     pRJ_00095 - Fragment 2; Digestion of pRJ_00096 - Fragment
                     2; Digestion of pRJ_00097 - Fragment 2; Digestion of
                     pRJ_00098 - Fragment 2; Digestion of pRJ_00099 - Fragment
                     2; pBjh_3270; pBjh_4017; pBjh_4018; pBjh_4019; pBjh_4020;
                     pBjh_4021; pBjh_4036; pBjh_4066; pBjh_4067; pBjh_4068;
                     pBjh_4069; pBjh_4070; pBjh_4071; pJB770; pRJ_00009;
                     pRJ_00010; pRJ_00011; pRJ_00012; pRJ_00013; pRJ_00014;
                     pRJ_00056; pRJ_00095; pRJ_00096; pRJ_00097; pRJ_00098;
                     pRJ_00099"
                     /X-Transferred_Similarity="100.00%"
                     /Transferred_From="Digestion of pBjh_3270 - Fragment 2,
                     Digestion of pBjh_4017 - Fragment 2, Digestion of
                     pBjh_4018 - Fragment 2, Digestion of pBjh_4019 - Fragment
                     2, Digestion of pBjh_4020 - Fragment 2, Digestion of
                     pBjh_4021 - Fragment 2, Digestion of pBjh_4036 - Fragment
                     2, Digestion of pBjh_4066 - Fragment 2, Digestion of
                     pBjh_4067 - Fragment 2, Digestion of pBjh_4068 - Fragment
                     2, Digestion of pBjh_4069 - Fragment 2, Digestion of
                     pBjh_4070 - Fragment 2, Digestion of pBjh_4071 - Fragment
                     2, Digestion of pRJ_00009 - Fragment 2, Digestion of
                     pRJ_00010 - Fragment 2, Digestion of pRJ_00011 - Fragment
                     2, Digestion of pRJ_00012 - Fragment 2, Digestion of
                     pRJ_00013 - Fragment 2, Digestion of pRJ_00014 - Fragment
                     2, Digestion of pRJ_00056 - Fragment 2, Digestion of
                     pRJ_00095 - Fragment 2, Digestion of pRJ_00096 - Fragment
                     2, Digestion of pRJ_00097 - Fragment 2, Digestion of
                     pRJ_00098 - Fragment 2, Digestion of pRJ_00099 - Fragment
                     2, pBjh_3270, pBjh_4017, pBjh_4018, pBjh_4019, pBjh_4020,
                     pBjh_4021, pBjh_4036, pBjh_4066, pBjh_4067, pBjh_4068,
                     pBjh_4069, pBjh_4070, pBjh_4071, pJB770, pRJ_00009,
                     pRJ_00010, pRJ_00011, pRJ_00012, pRJ_00013, pRJ_00014,
                     pRJ_00055, pRJ_00056, pRJ_00095, pRJ_00096, pRJ_00097,
                     pRJ_00098, pRJ_00099"
                     /Transferred_Similarity="100.00%"
                     /label="TW_lvl0_seq_Rev1"
     primer_bind     2084..2103
                     /Sequence="ATTACCGCCTTTGAGTGAGC"
                     /Hairpin_Tm="None"
                     /Tm="58.3"
                     /Self_Dimer_Tm="None"
                     /%GC="50.0"
                     /created_by="primer3"
                     /modified_by="User"
                     /Transferred_From="Digestion of gRJ_00023 - Fragment 3,
                     Digestion of gRJ_00024 - Fragment 3, gRJ_00023, gRJ_00024"
                     /Transferred_Similarity="100.00%"
                     /label="G00101"
     misc_feature    2158..2172
                     /created_by="User"
                     /modified_by="User"
                     /X-Transferred_From="Digestion of pBjh_3270 - Fragment 2;
                     Digestion of pBjh_4017 - Fragment 2; Digestion of
                     pBjh_4018 - Fragment 2; Digestion of pBjh_4019 - Fragment
                     2; Digestion of pBjh_4020 - Fragment 2; Digestion of
                     pBjh_4021 - Fragment 2; Digestion of pBjh_4036 - Fragment
                     2; Digestion of pBjh_4066 - Fragment 2; Digestion of
                     pBjh_4067 - Fragment 2; Digestion of pBjh_4068 - Fragment
                     2; Digestion of pBjh_4069 - Fragment 2; Digestion of
                     pBjh_4070 - Fragment 2; Digestion of pBjh_4071 - Fragment
                     2; Digestion of pRJ_00009 - Fragment 2; Digestion of
                     pRJ_00010 - Fragment 2; Digestion of pRJ_00011 - Fragment
                     2; Digestion of pRJ_00012 - Fragment 2; Digestion of
                     pRJ_00013 - Fragment 2; Digestion of pRJ_00014 - Fragment
                     2; Digestion of pRJ_00056 - Fragment 2; Digestion of
                     pRJ_00095 - Fragment 2; Digestion of pRJ_00096 - Fragment
                     2; Digestion of pRJ_00097 - Fragment 2; Digestion of
                     pRJ_00098 - Fragment 2; Digestion of pRJ_00099 - Fragment
                     2; pBjh_3270; pBjh_4017; pBjh_4018; pBjh_4019; pBjh_4020;
                     pBjh_4021; pBjh_4036; pBjh_4066; pBjh_4067; pBjh_4068;
                     pBjh_4069; pBjh_4070; pBjh_4071; pJB770; pRJ_00009;
                     pRJ_00010; pRJ_00011; pRJ_00012; pRJ_00013; pRJ_00014;
                     pRJ_00056; pRJ_00095; pRJ_00096; pRJ_00097; pRJ_00098;
                     pRJ_00099"
                     /X-Transferred_Similarity="100.00%"
                     /Transferred_From="Digestion of pBjh_3270 - Fragment 2,
                     Digestion of pBjh_4017 - Fragment 2, Digestion of
                     pBjh_4018 - Fragment 2, Digestion of pBjh_4019 - Fragment
                     2, Digestion of pBjh_4020 - Fragment 2, Digestion of
                     pBjh_4021 - Fragment 2, Digestion of pBjh_4036 - Fragment
                     2, Digestion of pBjh_4066 - Fragment 2, Digestion of
                     pBjh_4067 - Fragment 2, Digestion of pBjh_4068 - Fragment
                     2, Digestion of pBjh_4069 - Fragment 2, Digestion of
                     pBjh_4070 - Fragment 2, Digestion of pBjh_4071 - Fragment
                     2, Digestion of pRJ_00009 - Fragment 2, Digestion of
                     pRJ_00010 - Fragment 2, Digestion of pRJ_00011 - Fragment
                     2, Digestion of pRJ_00012 - Fragment 2, Digestion of
                     pRJ_00013 - Fragment 2, Digestion of pRJ_00014 - Fragment
                     2, Digestion of pRJ_00056 - Fragment 2, Digestion of
                     pRJ_00095 - Fragment 2, Digestion of pRJ_00096 - Fragment
                     2, Digestion of pRJ_00097 - Fragment 2, Digestion of
                     pRJ_00098 - Fragment 2, Digestion of pRJ_00099 - Fragment
                     2, pBjh_3270, pBjh_4017, pBjh_4018, pBjh_4019, pBjh_4020,
                     pBjh_4021, pBjh_4036, pBjh_4066, pBjh_4066 PCR Product,
                     pBjh_4066 PCR Product Ligation, pBjh_4067, pBjh_4067 PCR
                     Product, pBjh_4067 PCR Product Ligation, pBjh_4068,
                     pBjh_4068 PCR Product, pBjh_4068 PCR Product Ligated,
                     pBjh_4069, pBjh_4070, pBjh_4070 PCR Product, pBjh_4070 PCR
                     Product Ligated, pBjh_4071, pJB770, pRJ_00009, pRJ_00010,
                     pRJ_00011, pRJ_00012, pRJ_00013, pRJ_00014, pRJ_00055,
                     pRJ_00056, pRJ_00095, pRJ_00096, pRJ_00097, pRJ_00098,
                     pRJ_00099"
                     /Transferred_Similarity="100.00%"
                     /label="15 bp SapI Overhang"
     primer_bind     2219..2237
                     /created_by="User; primer3"
                     /Sequence="CTCTGTGGTCTCAAGGTGC"
                     /Hairpin_Tm="None"
                     /Tm="57.8"
                     /Self_Dimer_Tm="None"
                     /%GC="57.9"
                     /modified_by="User"
                     /X-Transferred_From="pBjh_3270; pBjh_4017; pBjh_4018;
                     pBjh_4019; pBjh_4020; pBjh_4021; pBjh_4036; pBjh_4066;
                     pBjh_4067; pBjh_4068; pBjh_4069; pBjh_4070; pBjh_4071;
                     pRJ_00009; pRJ_00009 PCR Product; pRJ_00010; pRJ_00010 PCR
                     Product; pRJ_00011; pRJ_00011 PCR Product; pRJ_00012;
                     pRJ_00012 PCR Product; pRJ_00013; pRJ_00013 PCR Product;
                     pRJ_00014; pRJ_00056; pRJ_00095; pRJ_00096; pRJ_00097;
                     pRJ_00098; pRJ_00099"
                     /X-Transferred_Similarity="100.00%"
                     /Transferred_From="pBjh_3270, pBjh_4017, pBjh_4018,
                     pBjh_4019, pBjh_4020, pBjh_4021, pBjh_4036, pBjh_4066,
                     pBjh_4067, pBjh_4068, pBjh_4069, pBjh_4070, pBjh_4071,
                     pRJ_00009, pRJ_00009 PCR Product, pRJ_00010, pRJ_00010 PCR
                     Product, pRJ_00011, pRJ_00011 PCR Product, pRJ_00012,
                     pRJ_00012 PCR Product, pRJ_00013, pRJ_00013 PCR Product,
                     pRJ_00014, pRJ_00014 PCR Product, pRJ_00055, pRJ_00056,
                     pRJ_00095, pRJ_00096, pRJ_00097, pRJ_00098, pRJ_00099"
                     /Transferred_Similarity="100.00%"
                     /label="RJ_00029Fa"
     misc_feature    complement(2221..2241)
                     /Mismatches=0
                     /Extension="GTATGGGTACCCCAT"
                     /created_by="primer3"
                     /annotation_group="142122861400125801639144-639b-4151-a128
                     -2cd16f58b6fb"
                     /%GC="61.9"
                     /Tm="63.2"
                     /Hairpin_Tm="43.7"
                     /Self_Dimer_Tm="29.2"
                     /Sequence="GGTGGCACCTTGAGACCACAG"
                     /label="JH1711R"
                     /note="Geneious type: primer_bind_reverse"
     protein_bind    2225..2230
                     /created_by="User"
                     /label="BsaI Bind"
     misc_feature    2225..2230
                     /Recognition_pattern="GGTCTC(1/5)"
                     /annotation_group="GGTCTC"
                     /label="BsaI"
                     /note="Geneious type: restriction site"
     Gg_overhang     2232..2235
                     /created_by="User"
                     /label="pL0 5-G"
     ligation        2232..2235
                     /label="Ligation"
     motif           2236..2241
                     /created_by="User"
                     /X-Transferred_From="(4) Digestion of pRJ_00095 - Fragment
                     1; (4) Digestion of pRJ_00096 - Fragment 1; (4) Digestion
                     of pRJ_00097 - Fragment 1; (4) Digestion of pRJ_00098 -
                     Fragment 1; (4) Digestion of pRJ_00099 - Fragment 1;
                     Digestion of pRJ_00095 - Fragment 1; Digestion of
                     pRJ_00096 - Fragment 1; Digestion of pRJ_00097 - Fragment
                     1; Digestion of pRJ_00098 - Fragment 1; Digestion of
                     pRJ_00099 - Fragment 1; pRJ_00095; pRJ_00096; pRJ_00097;
                     pRJ_00098; pRJ_00099"
                     /X-Transferred_Similarity="100.00%"
                     /Transferred_From="(4) Digestion of pBjh_4017 - Fragment
                     1, (4) Digestion of pBjh_4018 - Fragment 1, (4) Digestion
                     of pBjh_4019 - Fragment 1, (4) Digestion of pBjh_4020 -
                     Fragment 1, (4) Digestion of pBjh_4021 - Fragment 1, (4)
                     Digestion of pBjh_4036 - Fragment 1, (4) Digestion of
                     pRJ_00009 - Fragment 1, (4) Digestion of pRJ_00010 -
                     Fragment 1, (4) Digestion of pRJ_00011 - Fragment 1, (4)
                     Digestion of pRJ_00012 - Fragment 1, (4) Digestion of
                     pRJ_00013 - Fragment 1, (4) Digestion of pRJ_00014 -
                     Fragment 1, (4) Digestion of pRJ_00095 - Fragment 1, (4)
                     Digestion of pRJ_00096 - Fragment 1, (4) Digestion of
                     pRJ_00097 - Fragment 1, (4) Digestion of pRJ_00098 -
                     Fragment 1, (4) Digestion of pRJ_00099 - Fragment 1, (4)
                     Digestion of pRJ_00100 - Fragment 1, Digestion of
                     pRJ_00009 - Fragment 1, Digestion of pRJ_00009 PCR Product
                     - Fragment 2, Digestion of pRJ_00010 - Fragment 1,
                     Digestion of pRJ_00010 PCR Product - Fragment 2, Digestion
                     of pRJ_00011 - Fragment 1, Digestion of pRJ_00011 PCR
                     Product - Fragment 2, Digestion of pRJ_00012 - Fragment 1,
                     Digestion of pRJ_00012 PCR Product - Fragment 2, Digestion
                     of pRJ_00013 - Fragment 1, Digestion of pRJ_00013 PCR
                     Product - Fragment 2, Digestion of pRJ_00014 - Fragment 1,
                     Digestion of pRJ_00014 PCR Product - Fragment 2, Digestion
                     of pRJ_00095 - Fragment 1, Digestion of pRJ_00096 -
                     Fragment 1, Digestion of pRJ_00097 - Fragment 1, Digestion
                     of pRJ_00098 - Fragment 1, Digestion of pRJ_00099 -
                     Fragment 1, Digestion of pRJ_00100 - Fragment 1,
                     pBjh_4017, pBjh_4018, pBjh_4019, pBjh_4020, pBjh_4021,
                     pBjh_4036, pRJ_00009, pRJ_00009 PCR Product, pRJ_00010,
                     pRJ_00010 PCR Product, pRJ_00011, pRJ_00011 PCR Product,
                     pRJ_00012, pRJ_00012 PCR Product, pRJ_00013, pRJ_00013 PCR
                     Product, pRJ_00014, pRJ_00014 PCR Product, pRJ_00095,
                     pRJ_00096, pRJ_00097, pRJ_00098, pRJ_00099, pRJ_00100"
                     /Transferred_Similarity="100.00%"
                     /label="Kozak"
     CDS             2242..3969
                     /created_by="User"
                     /modified_by="User"
                     /label="HA-NLS-VPR"
     sig_peptide     2248..2274
                     /created_by="User"
                     /modified_by="User"
                     /X-Transferred_From="(4) Digestion of pRJ_00095 - Fragment
                     1; (4) Digestion of pRJ_00096 - Fragment 1; (4) Digestion
                     of pRJ_00097 - Fragment 1; (4) Digestion of pRJ_00098 -
                     Fragment 1; (4) Digestion of pRJ_00099 - Fragment 1;
                     Digestion of pRJ_00095 - Fragment 1; Digestion of
                     pRJ_00096 - Fragment 1; Digestion of pRJ_00097 - Fragment
                     1; Digestion of pRJ_00098 - Fragment 1; Digestion of
                     pRJ_00099 - Fragment 1; pRJ_00095; pRJ_00096; pRJ_00097;
                     pRJ_00098; pRJ_00099"
                     /X-Transferred_Similarity="100.00%"
                     /Transferred_From="(4) Digestion of pRJ_00009 - Fragment
                     1, (4) Digestion of pRJ_00010 - Fragment 1, (4) Digestion
                     of pRJ_00011 - Fragment 1, (4) Digestion of pRJ_00012 -
                     Fragment 1, (4) Digestion of pRJ_00013 - Fragment 1, (4)
                     Digestion of pRJ_00014 - Fragment 1, (4) Digestion of
                     pRJ_00095 - Fragment 1, (4) Digestion of pRJ_00096 -
                     Fragment 1, (4) Digestion of pRJ_00097 - Fragment 1, (4)
                     Digestion of pRJ_00098 - Fragment 1, (4) Digestion of
                     pRJ_00099 - Fragment 1, (4) Digestion of pRJ_00100 -
                     Fragment 1, Digestion of pRJ_00009 - Fragment 1, Digestion
                     of pRJ_00009 PCR Product - Fragment 2, Digestion of
                     pRJ_00010 - Fragment 1, Digestion of pRJ_00010 PCR Product
                     - Fragment 2, Digestion of pRJ_00011 - Fragment 1,
                     Digestion of pRJ_00011 PCR Product - Fragment 2, Digestion
                     of pRJ_00012 - Fragment 1, Digestion of pRJ_00012 PCR
                     Product - Fragment 2, Digestion of pRJ_00013 - Fragment 1,
                     Digestion of pRJ_00013 PCR Product - Fragment 2, Digestion
                     of pRJ_00014 - Fragment 1, Digestion of pRJ_00014 PCR
                     Product - Fragment 2, Digestion of pRJ_00095 - Fragment 1,
                     Digestion of pRJ_00096 - Fragment 1, Digestion of
                     pRJ_00097 - Fragment 1, Digestion of pRJ_00098 - Fragment
                     1, Digestion of pRJ_00099 - Fragment 1, Digestion of
                     pRJ_00100 - Fragment 1, pRJ_00009, pRJ_00009 PCR Product,
                     pRJ_00010, pRJ_00010 PCR Product, pRJ_00011, pRJ_00011 PCR
                     Product, pRJ_00012, pRJ_00012 PCR Product, pRJ_00013,
                     pRJ_00013 PCR Product, pRJ_00014, pRJ_00014 PCR Product,
                     pRJ_00095, pRJ_00096, pRJ_00097, pRJ_00098, pRJ_00099,
                     pRJ_00100"
                     /Transferred_Similarity="100.00%"
                     /label="HA-tag"
     primer_bind     2275..2295
                     /Mismatches=0
                     /Extension="ATGGGGTACCCATACGACGTGCCAGATTACGCC"
                     /created_by="primer3"
                     /annotation_group="1421228583527166014fa218-8579-4670-8168
                     -8524b0444555"
                     /%GC="57.1"
                     /Tm="60.3"
                     /Hairpin_Tm="None"
                     /Self_Dimer_Tm="None"
                     /Sequence="GGCCCCAAGAAGAAGAGGAAG"
                     /label="JH1711F"
     motif           2278..2298
                     /ApEinfo_fwdcolor="#ff0000"
                     /ApEinfo_revcolor="green"
                     /ApEinfo_graphicformat="arrow_data {{0 1 2 0 0 -1} {} 0}
                     width 5 offset 0"
                     /modified_by="User"
                     /X-Transferred_From="(4) Digestion of pBjh_4017 - Fragment
                     1; (4) Digestion of pBjh_4018 - Fragment 1; (4) Digestion
                     of pBjh_4019 - Fragment 1; (4) Digestion of pBjh_4020 -
                     Fragment 1; (4) Digestion of pBjh_4021 - Fragment 1; (4)
                     Digestion of pBjh_4036 - Fragment 1; (4) Digestion of
                     pRJ_00095 - Fragment 1; (4) Digestion of pRJ_00096 -
                     Fragment 1; (4) Digestion of pRJ_00097 - Fragment 1; (4)
                     Digestion of pRJ_00098 - Fragment 1; (4) Digestion of
                     pRJ_00099 - Fragment 1; Digestion of pBjh_4017 - Fragment
                     1; Digestion of pBjh_4018 - Fragment 1; Digestion of
                     pBjh_4019 - Fragment 1; Digestion of pBjh_4020 - Fragment
                     1; Digestion of pBjh_4021 - Fragment 1; Digestion of
                     pBjh_4036 - Fragment 1; Digestion of pRJ_00095 - Fragment
                     1; Digestion of pRJ_00096 - Fragment 1; Digestion of
                     pRJ_00097 - Fragment 1; Digestion of pRJ_00098 - Fragment
                     1; Digestion of pRJ_00099 - Fragment 1; pBjh_4017;
                     pBjh_4018; pBjh_4019; pBjh_4020; pBjh_4021; pBjh_4036;
                     pRJ_00095; pRJ_00096; pRJ_00097; pRJ_00098; pRJ_00099"
                     /X-Transferred_Similarity="100.00%"
                     /Transferred_From="(4) Digestion of pBjh_4017 - Fragment
                     1, (4) Digestion of pBjh_4018 - Fragment 1, (4) Digestion
                     of pBjh_4019 - Fragment 1, (4) Digestion of pBjh_4020 -
                     Fragment 1, (4) Digestion of pBjh_4021 - Fragment 1, (4)
                     Digestion of pBjh_4036 - Fragment 1, (4) Digestion of
                     pRJ_00009 - Fragment 1, (4) Digestion of pRJ_00010 -
                     Fragment 1, (4) Digestion of pRJ_00011 - Fragment 1, (4)
                     Digestion of pRJ_00012 - Fragment 1, (4) Digestion of
                     pRJ_00013 - Fragment 1, (4) Digestion of pRJ_00014 -
                     Fragment 1, (4) Digestion of pRJ_00056 - Fragment 1, (4)
                     Digestion of pRJ_00095 - Fragment 1, (4) Digestion of
                     pRJ_00096 - Fragment 1, (4) Digestion of pRJ_00097 -
                     Fragment 1, (4) Digestion of pRJ_00098 - Fragment 1, (4)
                     Digestion of pRJ_00099 - Fragment 1, (4) Digestion of
                     pRJ_00100 - Fragment 1, Digestion of pBjh_4017 - Fragment
                     1, Digestion of pBjh_4018 - Fragment 1, Digestion of
                     pBjh_4019 - Fragment 1, Digestion of pBjh_4020 - Fragment
                     1, Digestion of pBjh_4021 - Fragment 1, Digestion of
                     pBjh_4036 - Fragment 1, Digestion of pRJ_00009 - Fragment
                     1, Digestion of pRJ_00010 - Fragment 1, Digestion of
                     pRJ_00011 - Fragment 1, Digestion of pRJ_00012 - Fragment
                     1, Digestion of pRJ_00013 - Fragment 1, Digestion of
                     pRJ_00014 - Fragment 1, Digestion of pRJ_00014 PCR Product
                     - Fragment 2, Digestion of pRJ_00056 - Fragment 1,
                     Digestion of pRJ_00095 - Fragment 1, Digestion of
                     pRJ_00096 - Fragment 1, Digestion of pRJ_00097 - Fragment
                     1, Digestion of pRJ_00098 - Fragment 1, Digestion of
                     pRJ_00099 - Fragment 1, Digestion of pRJ_00100 - Fragment
                     1, Digestion of pT-GTW6-CMV-GAL4-VPR-PEST PCR Product -
                     Fragment 2, Digestion of pT-GTW6-CMV-GAL4VPR-Ubv76 PCR
                     Product - Fragment 2, pBjh_4017, pBjh_4018, pBjh_4019,
                     pBjh_4020, pBjh_4021, pBjh_4036, pRJ_00009, pRJ_00010,
                     pRJ_00011, pRJ_00012, pRJ_00013, pRJ_00014, pRJ_00014 PCR
                     Product, pRJ_00055, pRJ_00056, pRJ_00095, pRJ_00096,
                     pRJ_00097, pRJ_00098, pRJ_00099, pRJ_00100,
                     pT-GTW6-CMV-GAL4-VPR-PEST (206), pT-GTW6-CMV-GAL4-VPR-PEST
                     PCR Product, pT-GTW6-CMV-GAL4VPR-Ubv76 (207),
                     pT-GTW6-CMV-GAL4VPR-Ubv76 PCR Product"
                     /Transferred_Similarity="100.00%"
                     /label="SV40 NLS"
     misc_feature    complement(2290..2307)
                     /Sequence="GCCAGATCCCACCTTCCT"
                     /Hairpin_Tm="None"
                     /Tm="58.3"
                     /Self_Dimer_Tm="None"
                     /%GC="61.1"
                     /created_by="primer3"
                     /Extension="CAGATGGTCTCAGCAA"
                     /modified_by="User"
                     /Transferred_From="(4) Digestion of pRJ_00100 - Fragment
                     1, Digestion of pRJ_00014 PCR Product - Fragment 2,
                     Digestion of pRJ_00100 - Fragment 1, pRJ_00014, pRJ_00014
                     PCR Product, pRJ_00100"
                     /Transferred_Similarity="100.00%"
                     /label="RRJ_00054Ra"
                     /note="Geneious type: primer_bind_reverse"
     motif           2299..2307
                     /created_by="User"
                     /label="GSG"
     recomb_site     2345..2365
                     /X-Transferred_From="(4) Digestion of pBjh_4018 - Fragment
                     1; (4) Digestion of pBjh_4067 - Fragment 1; (4) Digestion
                     of pRJ_00010 - Fragment 1; (4) Digestion of pRJ_00096 -
                     Fragment 1; Digestion of pBjh_4018 - Fragment 1; Digestion
                     of pBjh_4067 - Fragment 1; Digestion of pRJ_00010 -
                     Fragment 1; Digestion of pRJ_00096 - Fragment 1;
                     pBjh_4018; pBjh_4067; pRJ_00010; pRJ_00096"
                     /X-Transferred_Similarity="100.00%"
                     /Transferred_From="(4) Digestion of pBjh_4018 - Fragment
                     1, (4) Digestion of pBjh_4067 - Fragment 1, (4) Digestion
                     of pRJ_00010 - Fragment 1, (4) Digestion of pRJ_00056 -
                     Fragment 1, (4) Digestion of pRJ_00096 - Fragment 1,
                     Digestion of pBjh_4018 - Fragment 1, Digestion of
                     pBjh_4067 - Fragment 1, Digestion of pRJ_00010 - Fragment
                     1, Digestion of pRJ_00056 - Fragment 1, Digestion of
                     pRJ_00096 - Fragment 1, pBjh_4018, pBjh_4067, pBjh_4067
                     PCR Product, pBjh_4067 PCR Product Ligation, pRJ_00010,
                     pRJ_00055, pRJ_00056, pRJ_00096"
                     /Transferred_Similarity="100.00%"
                     /label="attB1"
     motif           2377..2391
                     /created_by="User"
                     /label="Linker"
     domain          2392..2559
                     /created_by="User"
                     /modified_by="User"
                     /X-Transferred_From="(4) Digestion of pBjh_4018 - Fragment
                     1; (4) Digestion of pBjh_4019 - Fragment 1; (4) Digestion
                     of pBjh_4067 - Fragment 1; (4) Digestion of pBjh_4068 -
                     Fragment 1; (4) Digestion of pRJ_00010 - Fragment 1; (4)
                     Digestion of pRJ_00011 - Fragment 1; (4) Digestion of
                     pRJ_00056 - Fragment 1; (4) Digestion of pRJ_00096 -
                     Fragment 1; (4) Digestion of pRJ_00097 - Fragment 1;
                     Digestion of pBjh_4018 - Fragment 1; Digestion of
                     pBjh_4019 - Fragment 1; Digestion of pBjh_4067 - Fragment
                     1; Digestion of pBjh_4068 - Fragment 1; Digestion of
                     pRJ_00010 - Fragment 1; Digestion of pRJ_00010 PCR Product
                     - Fragment 2; Digestion of pRJ_00011 - Fragment 1;
                     Digestion of pRJ_00011 PCR Product - Fragment 2; Digestion
                     of pRJ_00056 - Fragment 1; Digestion of pRJ_00096 -
                     Fragment 1; Digestion of pRJ_00097 - Fragment 1;
                     pBjh_4018; pBjh_4019; pBjh_4067; pBjh_4068; pRJ_00010;
                     pRJ_00010 PCR Product; pRJ_00011; pRJ_00011 PCR Product;
                     pRJ_00056; pRJ_00096; pRJ_00097"
                     /X-Transferred_Similarity="100.00%"
                     /Transferred_From="(4) Digestion of pBjh_4018 - Fragment
                     1, (4) Digestion of pBjh_4019 - Fragment 1, (4) Digestion
                     of pBjh_4067 - Fragment 1, (4) Digestion of pBjh_4068 -
                     Fragment 1, (4) Digestion of pRJ_00010 - Fragment 1, (4)
                     Digestion of pRJ_00011 - Fragment 1, (4) Digestion of
                     pRJ_00056 - Fragment 1, (4) Digestion of pRJ_00096 -
                     Fragment 1, (4) Digestion of pRJ_00097 - Fragment 1,
                     Digestion of pBjh_4018 - Fragment 1, Digestion of
                     pBjh_4019 - Fragment 1, Digestion of pBjh_4067 - Fragment
                     1, Digestion of pBjh_4068 - Fragment 1, Digestion of
                     pRJ_00010 - Fragment 1, Digestion of pRJ_00010 PCR Product
                     - Fragment 2, Digestion of pRJ_00011 - Fragment 1,
                     Digestion of pRJ_00011 PCR Product - Fragment 2, Digestion
                     of pRJ_00056 - Fragment 1, Digestion of pRJ_00096 -
                     Fragment 1, Digestion of pRJ_00097 - Fragment 1,
                     pBjh_4018, pBjh_4019, pBjh_4067, pBjh_4067 PCR Product,
                     pBjh_4067 PCR Product Ligation, pBjh_4068, pBjh_4068 PCR
                     Product, pBjh_4068 PCR Product Ligated, pRJ_00010,
                     pRJ_00010 PCR Product, pRJ_00011, pRJ_00011 PCR Product,
                     pRJ_00055, pRJ_00056, pRJ_00096, pRJ_00097"
                     /Transferred_Similarity="100.00%"
                     /label="VP64"
     domain          2398..2430
                     /created_by="User"
                     /X-Transferred_From="(4) Digestion of pBjh_4018 - Fragment
                     1; (4) Digestion of pBjh_4019 - Fragment 1; (4) Digestion
                     of pBjh_4067 - Fragment 1; (4) Digestion of pBjh_4068 -
                     Fragment 1; (4) Digestion of pRJ_00010 - Fragment 1; (4)
                     Digestion of pRJ_00011 - Fragment 1; (4) Digestion of
                     pRJ_00056 - Fragment 1; (4) Digestion of pRJ_00096 -
                     Fragment 1; (4) Digestion of pRJ_00097 - Fragment 1;
                     Digestion of pBjh_4018 - Fragment 1; Digestion of
                     pBjh_4019 - Fragment 1; Digestion of pBjh_4067 - Fragment
                     1; Digestion of pBjh_4068 - Fragment 1; Digestion of
                     pRJ_00010 - Fragment 1; Digestion of pRJ_00011 - Fragment
                     1; Digestion of pRJ_00056 - Fragment 1; Digestion of
                     pRJ_00096 - Fragment 1; Digestion of pRJ_00097 - Fragment
                     1; VP64 (pBjh_4067); pBjh_4018; pBjh_4019; pBjh_4067;
                     pBjh_4068; pRJ_00010; pRJ_00011; pRJ_00056; pRJ_00096;
                     pRJ_00097"
                     /X-Transferred_Similarity="100.00%"
                     /Transferred_From="(4) Digestion of pBjh_4018 - Fragment
                     1, (4) Digestion of pBjh_4019 - Fragment 1, (4) Digestion
                     of pBjh_4067 - Fragment 1, (4) Digestion of pBjh_4068 -
                     Fragment 1, (4) Digestion of pRJ_00010 - Fragment 1, (4)
                     Digestion of pRJ_00011 - Fragment 1, (4) Digestion of
                     pRJ_00056 - Fragment 1, (4) Digestion of pRJ_00096 -
                     Fragment 1, (4) Digestion of pRJ_00097 - Fragment 1,
                     Digestion of pBjh_4018 - Fragment 1, Digestion of
                     pBjh_4019 - Fragment 1, Digestion of pBjh_4067 - Fragment
                     1, Digestion of pBjh_4068 - Fragment 1, Digestion of
                     pRJ_00010 - Fragment 1, Digestion of pRJ_00011 - Fragment
                     1, Digestion of pRJ_00056 - Fragment 1, Digestion of
                     pRJ_00096 - Fragment 1, Digestion of pRJ_00097 - Fragment
                     1, pBjh_4018, pBjh_4019, pBjh_4067, pBjh_4067 PCR Product,
                     pBjh_4067 PCR Product Ligation, pBjh_4068, pBjh_4068 PCR
                     Product, pBjh_4068 PCR Product Ligated, pRJ_00010,
                     pRJ_00011, pRJ_00055, pRJ_00056, pRJ_00096, pRJ_00097"
                     /Transferred_Similarity="100.00%"
                     /label="VP16min"
     domain          2437..2469
                     /created_by="User"
                     /X-Transferred_From="(4) Digestion of pBjh_4018 - Fragment
                     1; (4) Digestion of pBjh_4019 - Fragment 1; (4) Digestion
                     of pBjh_4067 - Fragment 1; (4) Digestion of pBjh_4068 -
                     Fragment 1; (4) Digestion of pRJ_00010 - Fragment 1; (4)
                     Digestion of pRJ_00011 - Fragment 1; (4) Digestion of
                     pRJ_00056 - Fragment 1; (4) Digestion of pRJ_00096 -
                     Fragment 1; (4) Digestion of pRJ_00097 - Fragment 1;
                     Digestion of pBjh_4018 - Fragment 1; Digestion of
                     pBjh_4019 - Fragment 1; Digestion of pBjh_4067 - Fragment
                     1; Digestion of pBjh_4068 - Fragment 1; Digestion of
                     pRJ_00010 - Fragment 1; Digestion of pRJ_00011 - Fragment
                     1; Digestion of pRJ_00056 - Fragment 1; Digestion of
                     pRJ_00096 - Fragment 1; Digestion of pRJ_00097 - Fragment
                     1; VP64 (pBjh_4067); pBjh_4018; pBjh_4019; pBjh_4067;
                     pBjh_4068; pRJ_00010; pRJ_00011; pRJ_00056; pRJ_00096;
                     pRJ_00097"
                     /X-Transferred_Similarity="100.00%"
                     /Transferred_From="(4) Digestion of pBjh_4018 - Fragment
                     1, (4) Digestion of pBjh_4019 - Fragment 1, (4) Digestion
                     of pBjh_4067 - Fragment 1, (4) Digestion of pBjh_4068 -
                     Fragment 1, (4) Digestion of pRJ_00010 - Fragment 1, (4)
                     Digestion of pRJ_00011 - Fragment 1, (4) Digestion of
                     pRJ_00056 - Fragment 1, (4) Digestion of pRJ_00096 -
                     Fragment 1, (4) Digestion of pRJ_00097 - Fragment 1,
                     Digestion of pBjh_4018 - Fragment 1, Digestion of
                     pBjh_4019 - Fragment 1, Digestion of pBjh_4067 - Fragment
                     1, Digestion of pBjh_4068 - Fragment 1, Digestion of
                     pRJ_00010 - Fragment 1, Digestion of pRJ_00011 - Fragment
                     1, Digestion of pRJ_00056 - Fragment 1, Digestion of
                     pRJ_00096 - Fragment 1, Digestion of pRJ_00097 - Fragment
                     1, pBjh_4018, pBjh_4019, pBjh_4067, pBjh_4067 PCR Product,
                     pBjh_4067 PCR Product Ligation, pBjh_4068, pBjh_4068 PCR
                     Product, pBjh_4068 PCR Product Ligated, pRJ_00010,
                     pRJ_00011, pRJ_00055, pRJ_00056, pRJ_00096, pRJ_00097"
                     /Transferred_Similarity="100.00%"
                     /label="VP16min"
     domain          2476..2508
                     /created_by="User"
                     /X-Transferred_From="(4) Digestion of pBjh_4018 - Fragment
                     1; (4) Digestion of pBjh_4019 - Fragment 1; (4) Digestion
                     of pBjh_4067 - Fragment 1; (4) Digestion of pBjh_4068 -
                     Fragment 1; (4) Digestion of pRJ_00010 - Fragment 1; (4)
                     Digestion of pRJ_00011 - Fragment 1; (4) Digestion of
                     pRJ_00056 - Fragment 1; (4) Digestion of pRJ_00096 -
                     Fragment 1; (4) Digestion of pRJ_00097 - Fragment 1;
                     Digestion of pBjh_4018 - Fragment 1; Digestion of
                     pBjh_4019 - Fragment 1; Digestion of pBjh_4067 - Fragment
                     1; Digestion of pBjh_4068 - Fragment 1; Digestion of
                     pRJ_00010 - Fragment 1; Digestion of pRJ_00011 - Fragment
                     1; Digestion of pRJ_00056 - Fragment 1; Digestion of
                     pRJ_00096 - Fragment 1; Digestion of pRJ_00097 - Fragment
                     1; VP64 (pBjh_4067); pBjh_4018; pBjh_4019; pBjh_4067;
                     pBjh_4068; pRJ_00010; pRJ_00011; pRJ_00056; pRJ_00096;
                     pRJ_00097"
                     /X-Transferred_Similarity="100.00%"
                     /Transferred_From="(4) Digestion of pBjh_4018 - Fragment
                     1, (4) Digestion of pBjh_4019 - Fragment 1, (4) Digestion
                     of pBjh_4067 - Fragment 1, (4) Digestion of pBjh_4068 -
                     Fragment 1, (4) Digestion of pRJ_00010 - Fragment 1, (4)
                     Digestion of pRJ_00011 - Fragment 1, (4) Digestion of
                     pRJ_00056 - Fragment 1, (4) Digestion of pRJ_00096 -
                     Fragment 1, (4) Digestion of pRJ_00097 - Fragment 1,
                     Digestion of pBjh_4018 - Fragment 1, Digestion of
                     pBjh_4019 - Fragment 1, Digestion of pBjh_4067 - Fragment
                     1, Digestion of pBjh_4068 - Fragment 1, Digestion of
                     pRJ_00010 - Fragment 1, Digestion of pRJ_00011 - Fragment
                     1, Digestion of pRJ_00056 - Fragment 1, Digestion of
                     pRJ_00096 - Fragment 1, Digestion of pRJ_00097 - Fragment
                     1, pBjh_4018, pBjh_4019, pBjh_4067, pBjh_4067 PCR Product,
                     pBjh_4067 PCR Product Ligation, pBjh_4068, pBjh_4068 PCR
                     Product, pBjh_4068 PCR Product Ligated, pRJ_00010,
                     pRJ_00011, pRJ_00055, pRJ_00056, pRJ_00096, pRJ_00097"
                     /Transferred_Similarity="100.00%"
                     /label="VP16min"
     domain          2515..2547
                     /created_by="User"
                     /X-Transferred_From="(4) Digestion of pBjh_4018 - Fragment
                     1; (4) Digestion of pBjh_4019 - Fragment 1; (4) Digestion
                     of pBjh_4067 - Fragment 1; (4) Digestion of pBjh_4068 -
                     Fragment 1; (4) Digestion of pRJ_00010 - Fragment 1; (4)
                     Digestion of pRJ_00011 - Fragment 1; (4) Digestion of
                     pRJ_00056 - Fragment 1; (4) Digestion of pRJ_00096 -
                     Fragment 1; (4) Digestion of pRJ_00097 - Fragment 1;
                     Digestion of pBjh_4018 - Fragment 1; Digestion of
                     pBjh_4019 - Fragment 1; Digestion of pBjh_4067 - Fragment
                     1; Digestion of pBjh_4068 - Fragment 1; Digestion of
                     pRJ_00010 - Fragment 1; Digestion of pRJ_00011 - Fragment
                     1; Digestion of pRJ_00056 - Fragment 1; Digestion of
                     pRJ_00096 - Fragment 1; Digestion of pRJ_00097 - Fragment
                     1; VP64 (pBjh_4067); pBjh_4018; pBjh_4019; pBjh_4067;
                     pBjh_4068; pRJ_00010; pRJ_00011; pRJ_00056; pRJ_00096;
                     pRJ_00097"
                     /X-Transferred_Similarity="100.00%"
                     /Transferred_From="(4) Digestion of pBjh_4018 - Fragment
                     1, (4) Digestion of pBjh_4019 - Fragment 1, (4) Digestion
                     of pBjh_4067 - Fragment 1, (4) Digestion of pBjh_4068 -
                     Fragment 1, (4) Digestion of pRJ_00010 - Fragment 1, (4)
                     Digestion of pRJ_00011 - Fragment 1, (4) Digestion of
                     pRJ_00056 - Fragment 1, (4) Digestion of pRJ_00096 -
                     Fragment 1, (4) Digestion of pRJ_00097 - Fragment 1,
                     Digestion of pBjh_4018 - Fragment 1, Digestion of
                     pBjh_4019 - Fragment 1, Digestion of pBjh_4067 - Fragment
                     1, Digestion of pBjh_4068 - Fragment 1, Digestion of
                     pRJ_00010 - Fragment 1, Digestion of pRJ_00011 - Fragment
                     1, Digestion of pRJ_00056 - Fragment 1, Digestion of
                     pRJ_00096 - Fragment 1, Digestion of pRJ_00097 - Fragment
                     1, pBjh_4018, pBjh_4019, pBjh_4067, pBjh_4067 PCR Product,
                     pBjh_4067 PCR Product Ligation, pBjh_4068, pBjh_4068 PCR
                     Product, pBjh_4068 PCR Product Ligated, pRJ_00010,
                     pRJ_00011, pRJ_00055, pRJ_00056, pRJ_00096, pRJ_00097"
                     /Transferred_Similarity="100.00%"
                     /label="VP16min"
     misc_feature    complement(2536..2559)
                     /Sequence="TCTAGAGTTAATCAGCATGTCCAG"
                     /Hairpin_Tm="None"
                     /Tm="57.8"
                     /Self_Dimer_Tm="None"
                     /%GC="41.7"
                     /created_by="primer3"
                     /Extension="CAGATGGTCTCTCGTC"
                     /X-Transferred_From="(4) Digestion of pBjh_4018 - Fragment
                     1; (4) Digestion of pBjh_4019 - Fragment 1; (4) Digestion
                     of pBjh_4067 - Fragment 1; (4) Digestion of pBjh_4068 -
                     Fragment 1; (4) Digestion of pRJ_00010 - Fragment 1; (4)
                     Digestion of pRJ_00011 - Fragment 1; (4) Digestion of
                     pRJ_00056 - Fragment 1; (4) Digestion of pRJ_00096 -
                     Fragment 1; (4) Digestion of pRJ_00097 - Fragment 1;
                     Digestion of pBjh_4018 - Fragment 1; Digestion of
                     pBjh_4019 - Fragment 1; Digestion of pBjh_4067 - Fragment
                     1; Digestion of pBjh_4068 - Fragment 1; Digestion of
                     pRJ_00010 - Fragment 1; Digestion of pRJ_00011 - Fragment
                     1; Digestion of pRJ_00011 PCR Product - Fragment 2;
                     Digestion of pRJ_00056 - Fragment 1; Digestion of
                     pRJ_00096 - Fragment 1; Digestion of pRJ_00097 - Fragment
                     1; pBjh_4018; pBjh_4019; pBjh_4067; pBjh_4068; pRJ_00010;
                     pRJ_00011; pRJ_00011 PCR Product; pRJ_00056; pRJ_00096;
                     pRJ_00097"
                     /X-Transferred_Similarity="100.00%"
                     /Transferred_From="(4) Digestion of pBjh_4018 - Fragment
                     1, (4) Digestion of pBjh_4019 - Fragment 1, (4) Digestion
                     of pBjh_4067 - Fragment 1, (4) Digestion of pBjh_4068 -
                     Fragment 1, (4) Digestion of pRJ_00010 - Fragment 1, (4)
                     Digestion of pRJ_00011 - Fragment 1, (4) Digestion of
                     pRJ_00056 - Fragment 1, (4) Digestion of pRJ_00096 -
                     Fragment 1, (4) Digestion of pRJ_00097 - Fragment 1,
                     Digestion of pBjh_4018 - Fragment 1, Digestion of
                     pBjh_4019 - Fragment 1, Digestion of pBjh_4067 - Fragment
                     1, Digestion of pBjh_4068 - Fragment 1, Digestion of
                     pRJ_00010 - Fragment 1, Digestion of pRJ_00011 - Fragment
                     1, Digestion of pRJ_00011 PCR Product - Fragment 2,
                     Digestion of pRJ_00056 - Fragment 1, Digestion of
                     pRJ_00096 - Fragment 1, Digestion of pRJ_00097 - Fragment
                     1, pBjh_4018, pBjh_4019, pBjh_4067, pBjh_4068, pRJ_00010,
                     pRJ_00011, pRJ_00011 PCR Product, pRJ_00055, pRJ_00056,
                     pRJ_00096, pRJ_00097"
                     /Transferred_Similarity="100.00%"
                     /label="RJ_00050Rc"
                     /note="Geneious type: primer_bind_reverse"
     motif           2560..2571
                     /created_by="User"
                     /label="Linker"
     motif           2572..2595
                     /created_by="User"
                     /X-Transferred_From="(4) Digestion of pBjh_4018 - Fragment
                     1; (4) Digestion of pBjh_4067 - Fragment 1; (4) Digestion
                     of pRJ_00010 - Fragment 1; (4) Digestion of pRJ_00056 -
                     Fragment 1; (4) Digestion of pRJ_00096 - Fragment 1;
                     Digestion of pBjh_4018 - Fragment 1; Digestion of
                     pBjh_4067 - Fragment 1; Digestion of pRJ_00010 - Fragment
                     1; Digestion of pRJ_00010 PCR Product - Fragment 2;
                     Digestion of pRJ_00056 - Fragment 1; Digestion of
                     pRJ_00096 - Fragment 1; pBjh_4018; pBjh_4067; pRJ_00010;
                     pRJ_00010 PCR Product; pRJ_00056; pRJ_00096"
                     /X-Transferred_Similarity="100.00%"
                     /Transferred_From="(4) Digestion of pBjh_4018 - Fragment
                     1, (4) Digestion of pBjh_4067 - Fragment 1, (4) Digestion
                     of pRJ_00010 - Fragment 1, (4) Digestion of pRJ_00056 -
                     Fragment 1, (4) Digestion of pRJ_00096 - Fragment 1,
                     Digestion of pBjh_4018 - Fragment 1, Digestion of
                     pBjh_4067 - Fragment 1, Digestion of pRJ_00010 - Fragment
                     1, Digestion of pRJ_00010 PCR Product - Fragment 2,
                     Digestion of pRJ_00056 - Fragment 1, Digestion of
                     pRJ_00096 - Fragment 1, pBjh_4018, pBjh_4067, pBjh_4067
                     PCR Product, pBjh_4067 PCR Product Ligation, pRJ_00010,
                     pRJ_00010 PCR Product, pRJ_00055, pRJ_00056, pRJ_00096"
                     /Transferred_Similarity="100.00%"
                     /modified_by="User"
                     /label="SV40 NLS"
     domain          2596..3378
                     /created_by="User"
                     /modified_by="User"
                     /X-Transferred_From="(4) Digestion of pBjh_4018 - Fragment
                     1; (4) Digestion of pBjh_4020 - Fragment 1; (4) Digestion
                     of pBjh_4067 - Fragment 1; (4) Digestion of pBjh_4069 -
                     Fragment 1; (4) Digestion of pRJ_00010 - Fragment 1; (4)
                     Digestion of pRJ_00012 - Fragment 1; (4) Digestion of
                     pRJ_00056 - Fragment 1; (4) Digestion of pRJ_00096 -
                     Fragment 1; (4) Digestion of pRJ_00098 - Fragment 1;
                     Digestion of pBjh_4018 - Fragment 1; Digestion of
                     pBjh_4020 - Fragment 1; Digestion of pBjh_4067 - Fragment
                     1; Digestion of pBjh_4069 - Fragment 1; Digestion of
                     pRJ_00010 - Fragment 1; Digestion of pRJ_00010 PCR Product
                     - Fragment 2; Digestion of pRJ_00012 - Fragment 1;
                     Digestion of pRJ_00012 PCR Product - Fragment 2; Digestion
                     of pRJ_00056 - Fragment 1; Digestion of pRJ_00096 -
                     Fragment 1; Digestion of pRJ_00098 - Fragment 1;
                     pBjh_4018; pBjh_4020; pBjh_4067; pBjh_4069; pRJ_00010;
                     pRJ_00010 PCR Product; pRJ_00012; pRJ_00012 PCR Product;
                     pRJ_00056; pRJ_00096; pRJ_00098"
                     /X-Transferred_Similarity="100.00%"
                     /Transferred_From="(4) Digestion of pBjh_4018 - Fragment
                     1, (4) Digestion of pBjh_4020 - Fragment 1, (4) Digestion
                     of pBjh_4067 - Fragment 1, (4) Digestion of pBjh_4069 -
                     Fragment 1, (4) Digestion of pRJ_00010 - Fragment 1, (4)
                     Digestion of pRJ_00012 - Fragment 1, (4) Digestion of
                     pRJ_00056 - Fragment 1, (4) Digestion of pRJ_00096 -
                     Fragment 1, (4) Digestion of pRJ_00098 - Fragment 1,
                     Digestion of pBjh_4018 - Fragment 1, Digestion of
                     pBjh_4020 - Fragment 1, Digestion of pBjh_4067 - Fragment
                     1, Digestion of pBjh_4069 - Fragment 1, Digestion of
                     pRJ_00010 - Fragment 1, Digestion of pRJ_00010 PCR Product
                     - Fragment 2, Digestion of pRJ_00012 - Fragment 1,
                     Digestion of pRJ_00012 PCR Product - Fragment 2, Digestion
                     of pRJ_00056 - Fragment 1, Digestion of pRJ_00096 -
                     Fragment 1, Digestion of pRJ_00098 - Fragment 1,
                     pBjh_4018, pBjh_4020, pBjh_4067, pBjh_4067 PCR Product,
                     pBjh_4067 PCR Product Ligation, pBjh_4069, pRJ_00010,
                     pRJ_00010 PCR Product, pRJ_00012, pRJ_00012 PCR Product,
                     pRJ_00055, pRJ_00056, pRJ_00096, pRJ_00098"
                     /Transferred_Similarity="100.00%"
                     /label="p65"
     motif           2641..2652
                     /created_by="User"
                     /X-Transferred_From="(4) Digestion of pBjh_4018 - Fragment
                     1; (4) Digestion of pBjh_4020 - Fragment 1; (4) Digestion
                     of pBjh_4067 - Fragment 1; (4) Digestion of pBjh_4069 -
                     Fragment 1; (4) Digestion of pRJ_00010 - Fragment 1; (4)
                     Digestion of pRJ_00012 - Fragment 1; (4) Digestion of
                     pRJ_00056 - Fragment 1; (4) Digestion of pRJ_00096 -
                     Fragment 1; (4) Digestion of pRJ_00098 - Fragment 1;
                     Digestion of pBjh_4018 - Fragment 1; Digestion of
                     pBjh_4020 - Fragment 1; Digestion of pBjh_4067 - Fragment
                     1; Digestion of pBjh_4069 - Fragment 1; Digestion of
                     pRJ_00010 - Fragment 1; Digestion of pRJ_00012 - Fragment
                     1; Digestion of pRJ_00056 - Fragment 1; Digestion of
                     pRJ_00096 - Fragment 1; Digestion of pRJ_00098 - Fragment
                     1; p65 (pBjh_4067); pBjh_4018; pBjh_4020; pBjh_4067;
                     pBjh_4069; pRJ_00010; pRJ_00012; pRJ_00056; pRJ_00096;
                     pRJ_00098"
                     /X-Transferred_Similarity="100.00%"
                     /Transferred_From="(4) Digestion of pBjh_4018 - Fragment
                     1, (4) Digestion of pBjh_4020 - Fragment 1, (4) Digestion
                     of pBjh_4067 - Fragment 1, (4) Digestion of pBjh_4069 -
                     Fragment 1, (4) Digestion of pRJ_00010 - Fragment 1, (4)
                     Digestion of pRJ_00012 - Fragment 1, (4) Digestion of
                     pRJ_00056 - Fragment 1, (4) Digestion of pRJ_00096 -
                     Fragment 1, (4) Digestion of pRJ_00098 - Fragment 1,
                     Digestion of pBjh_4018 - Fragment 1, Digestion of
                     pBjh_4020 - Fragment 1, Digestion of pBjh_4067 - Fragment
                     1, Digestion of pBjh_4069 - Fragment 1, Digestion of
                     pRJ_00010 - Fragment 1, Digestion of pRJ_00012 - Fragment
                     1, Digestion of pRJ_00056 - Fragment 1, Digestion of
                     pRJ_00096 - Fragment 1, Digestion of pRJ_00098 - Fragment
                     1, pBjh_4018, pBjh_4020, pBjh_4067, pBjh_4067 PCR Product,
                     pBjh_4067 PCR Product Ligation, pBjh_4069, pRJ_00010,
                     pRJ_00012, pRJ_00055, pRJ_00056, pRJ_00096, pRJ_00098"
                     /Transferred_Similarity="100.00%"
                     /label="NLS"
     misc_feature    2983..3117
                     /created_by="User"
                     /X-Transferred_From="(4) Digestion of pBjh_4018 - Fragment
                     1; (4) Digestion of pBjh_4020 - Fragment 1; (4) Digestion
                     of pBjh_4067 - Fragment 1; (4) Digestion of pBjh_4069 -
                     Fragment 1; (4) Digestion of pRJ_00010 - Fragment 1; (4)
                     Digestion of pRJ_00012 - Fragment 1; (4) Digestion of
                     pRJ_00056 - Fragment 1; (4) Digestion of pRJ_00096 -
                     Fragment 1; (4) Digestion of pRJ_00098 - Fragment 1;
                     Digestion of pBjh_4018 - Fragment 1; Digestion of
                     pBjh_4020 - Fragment 1; Digestion of pBjh_4067 - Fragment
                     1; Digestion of pBjh_4069 - Fragment 1; Digestion of
                     pRJ_00010 - Fragment 1; Digestion of pRJ_00012 - Fragment
                     1; Digestion of pRJ_00056 - Fragment 1; Digestion of
                     pRJ_00096 - Fragment 1; Digestion of pRJ_00098 - Fragment
                     1; p65 (pBjh_4067); pBjh_4018; pBjh_4020; pBjh_4067;
                     pBjh_4069; pRJ_00010; pRJ_00012; pRJ_00056; pRJ_00096;
                     pRJ_00098"
                     /X-Transferred_Similarity="100.00%"
                     /Transferred_From="(4) Digestion of pBjh_4018 - Fragment
                     1, (4) Digestion of pBjh_4020 - Fragment 1, (4) Digestion
                     of pBjh_4067 - Fragment 1, (4) Digestion of pBjh_4069 -
                     Fragment 1, (4) Digestion of pRJ_00010 - Fragment 1, (4)
                     Digestion of pRJ_00012 - Fragment 1, (4) Digestion of
                     pRJ_00056 - Fragment 1, (4) Digestion of pRJ_00096 -
                     Fragment 1, (4) Digestion of pRJ_00098 - Fragment 1,
                     Digestion of pBjh_4018 - Fragment 1, Digestion of
                     pBjh_4020 - Fragment 1, Digestion of pBjh_4067 - Fragment
                     1, Digestion of pBjh_4069 - Fragment 1, Digestion of
                     pRJ_00010 - Fragment 1, Digestion of pRJ_00012 - Fragment
                     1, Digestion of pRJ_00056 - Fragment 1, Digestion of
                     pRJ_00096 - Fragment 1, Digestion of pRJ_00098 - Fragment
                     1, pBjh_4018, pBjh_4020, pBjh_4067, pBjh_4067 PCR Product,
                     pBjh_4067 PCR Product Ligation, pBjh_4069, pRJ_00010,
                     pRJ_00012, pRJ_00055, pRJ_00056, pRJ_00096, pRJ_00098"
                     /Transferred_Similarity="100.00%"
                     /label="Activation domain"
                     /note="Geneious type: Region_of_interest"
     motif           3346..3372
                     /created_by="User"
                     /X-Transferred_From="(4) Digestion of pBjh_4018 - Fragment
                     1; (4) Digestion of pBjh_4020 - Fragment 1; (4) Digestion
                     of pBjh_4067 - Fragment 1; (4) Digestion of pBjh_4069 -
                     Fragment 1; (4) Digestion of pRJ_00010 - Fragment 1; (4)
                     Digestion of pRJ_00012 - Fragment 1; (4) Digestion of
                     pRJ_00056 - Fragment 1; (4) Digestion of pRJ_00096 -
                     Fragment 1; (4) Digestion of pRJ_00098 - Fragment 1;
                     Digestion of pBjh_4018 - Fragment 1; Digestion of
                     pBjh_4020 - Fragment 1; Digestion of pBjh_4067 - Fragment
                     1; Digestion of pBjh_4069 - Fragment 1; Digestion of
                     pRJ_00010 - Fragment 1; Digestion of pRJ_00012 - Fragment
                     1; Digestion of pRJ_00056 - Fragment 1; Digestion of
                     pRJ_00096 - Fragment 1; Digestion of pRJ_00098 - Fragment
                     1; p65 (pBjh_4067); pBjh_4018; pBjh_4020; pBjh_4067;
                     pBjh_4069; pRJ_00010; pRJ_00012; pRJ_00056; pRJ_00096;
                     pRJ_00098"
                     /X-Transferred_Similarity="100.00%"
                     /Transferred_From="(4) Digestion of pBjh_4018 - Fragment
                     1, (4) Digestion of pBjh_4020 - Fragment 1, (4) Digestion
                     of pBjh_4067 - Fragment 1, (4) Digestion of pBjh_4069 -
                     Fragment 1, (4) Digestion of pRJ_00010 - Fragment 1, (4)
                     Digestion of pRJ_00012 - Fragment 1, (4) Digestion of
                     pRJ_00056 - Fragment 1, (4) Digestion of pRJ_00096 -
                     Fragment 1, (4) Digestion of pRJ_00098 - Fragment 1,
                     Digestion of pBjh_4018 - Fragment 1, Digestion of
                     pBjh_4020 - Fragment 1, Digestion of pBjh_4067 - Fragment
                     1, Digestion of pBjh_4069 - Fragment 1, Digestion of
                     pRJ_00010 - Fragment 1, Digestion of pRJ_00012 - Fragment
                     1, Digestion of pRJ_00056 - Fragment 1, Digestion of
                     pRJ_00096 - Fragment 1, Digestion of pRJ_00098 - Fragment
                     1, pBjh_4018, pBjh_4020, pBjh_4067, pBjh_4067 PCR Product,
                     pBjh_4067 PCR Product Ligation, pBjh_4069, pRJ_00010,
                     pRJ_00012, pRJ_00055, pRJ_00056, pRJ_00096, pRJ_00098"
                     /Transferred_Similarity="100.00%"
                     /label="9aaTAD"
     misc_feature    complement(3359..3378)
                     /Sequence="CAGCAAGGCTGAGAAATCCA"
                     /Hairpin_Tm="57.5"
                     /Tm="58.2"
                     /Self_Dimer_Tm="12.7"
                     /%GC="50.0"
                     /created_by="primer3"
                     /Extension="CAGATGGTCTCTCGTC"
                     /modified_by="User"
                     /X-Transferred_From="(4) Digestion of pBjh_4018 - Fragment
                     1; (4) Digestion of pBjh_4020 - Fragment 1; (4) Digestion
                     of pBjh_4067 - Fragment 1; (4) Digestion of pBjh_4069 -
                     Fragment 1; (4) Digestion of pRJ_00010 - Fragment 1; (4)
                     Digestion of pRJ_00012 - Fragment 1; (4) Digestion of
                     pRJ_00056 - Fragment 1; (4) Digestion of pRJ_00096 -
                     Fragment 1; (4) Digestion of pRJ_00098 - Fragment 1;
                     Digestion of pBjh_4018 - Fragment 1; Digestion of
                     pBjh_4020 - Fragment 1; Digestion of pBjh_4067 - Fragment
                     1; Digestion of pBjh_4069 - Fragment 1; Digestion of
                     pRJ_00010 - Fragment 1; Digestion of pRJ_00012 - Fragment
                     1; Digestion of pRJ_00012 PCR Product - Fragment 2;
                     Digestion of pRJ_00056 - Fragment 1; Digestion of
                     pRJ_00096 - Fragment 1; Digestion of pRJ_00098 - Fragment
                     1; pBjh_4018; pBjh_4020; pBjh_4067; pBjh_4069; pRJ_00010;
                     pRJ_00012; pRJ_00012 PCR Product; pRJ_00056; pRJ_00096;
                     pRJ_00098"
                     /X-Transferred_Similarity="100.00%"
                     /Transferred_From="(4) Digestion of pBjh_4018 - Fragment
                     1, (4) Digestion of pBjh_4020 - Fragment 1, (4) Digestion
                     of pBjh_4067 - Fragment 1, (4) Digestion of pBjh_4069 -
                     Fragment 1, (4) Digestion of pRJ_00010 - Fragment 1, (4)
                     Digestion of pRJ_00012 - Fragment 1, (4) Digestion of
                     pRJ_00056 - Fragment 1, (4) Digestion of pRJ_00096 -
                     Fragment 1, (4) Digestion of pRJ_00098 - Fragment 1,
                     Digestion of pBjh_4018 - Fragment 1, Digestion of
                     pBjh_4020 - Fragment 1, Digestion of pBjh_4067 - Fragment
                     1, Digestion of pBjh_4069 - Fragment 1, Digestion of
                     pRJ_00010 - Fragment 1, Digestion of pRJ_00012 - Fragment
                     1, Digestion of pRJ_00012 PCR Product - Fragment 2,
                     Digestion of pRJ_00056 - Fragment 1, Digestion of
                     pRJ_00096 - Fragment 1, Digestion of pRJ_00098 - Fragment
                     1, pBjh_4018, pBjh_4020, pBjh_4067, pBjh_4069, pRJ_00010,
                     pRJ_00012, pRJ_00012 PCR Product, pRJ_00055, pRJ_00056,
                     pRJ_00096, pRJ_00098"
                     /Transferred_Similarity="100.00%"
                     /label="RJ_00050Rd"
                     /note="Geneious type: primer_bind_reverse"
     motif           3379..3396
                     /created_by="User"
                     /label="GS-rich Linker"
     domain          3397..3966
                     /created_by="User"
                     /modified_by="User"
                     /X-Transferred_From="(4) Digestion of pBjh_4018 - Fragment
                     1; (4) Digestion of pBjh_4021 - Fragment 1; (4) Digestion
                     of pBjh_4067 - Fragment 1; (4) Digestion of pBjh_4070 -
                     Fragment 1; (4) Digestion of pRJ_00010 - Fragment 1; (4)
                     Digestion of pRJ_00013 - Fragment 1; (4) Digestion of
                     pRJ_00056 - Fragment 1; (4) Digestion of pRJ_00096 -
                     Fragment 1; (4) Digestion of pRJ_00099 - Fragment 1;
                     Digestion of pBjh_4018 - Fragment 1; Digestion of
                     pBjh_4021 - Fragment 1; Digestion of pBjh_4067 - Fragment
                     1; Digestion of pBjh_4070 - Fragment 1; Digestion of
                     pRJ_00010 - Fragment 1; Digestion of pRJ_00010 PCR Product
                     - Fragment 2; Digestion of pRJ_00013 - Fragment 1;
                     Digestion of pRJ_00013 PCR Product - Fragment 2; Digestion
                     of pRJ_00056 - Fragment 1; Digestion of pRJ_00096 -
                     Fragment 1; Digestion of pRJ_00099 - Fragment 1;
                     pBjh_4018; pBjh_4021; pBjh_4067; pBjh_4070; pRJ_00010;
                     pRJ_00010 PCR Product; pRJ_00013; pRJ_00013 PCR Product;
                     pRJ_00056; pRJ_00096; pRJ_00099"
                     /X-Transferred_Similarity="100.00%"
                     /Transferred_From="(4) Digestion of pBjh_4018 - Fragment
                     1, (4) Digestion of pBjh_4021 - Fragment 1, (4) Digestion
                     of pBjh_4067 - Fragment 1, (4) Digestion of pBjh_4070 -
                     Fragment 1, (4) Digestion of pRJ_00010 - Fragment 1, (4)
                     Digestion of pRJ_00013 - Fragment 1, (4) Digestion of
                     pRJ_00056 - Fragment 1, (4) Digestion of pRJ_00096 -
                     Fragment 1, (4) Digestion of pRJ_00099 - Fragment 1,
                     Digestion of pBjh_4018 - Fragment 1, Digestion of
                     pBjh_4021 - Fragment 1, Digestion of pBjh_4067 - Fragment
                     1, Digestion of pBjh_4070 - Fragment 1, Digestion of
                     pRJ_00010 - Fragment 1, Digestion of pRJ_00010 PCR Product
                     - Fragment 2, Digestion of pRJ_00013 - Fragment 1,
                     Digestion of pRJ_00013 PCR Product - Fragment 2, Digestion
                     of pRJ_00056 - Fragment 1, Digestion of pRJ_00096 -
                     Fragment 1, Digestion of pRJ_00099 - Fragment 1,
                     pBjh_4018, pBjh_4021, pBjh_4067, pBjh_4067 PCR Product,
                     pBjh_4067 PCR Product Ligation, pBjh_4070, pBjh_4070 PCR
                     Product, pBjh_4070 PCR Product Ligated, pRJ_00010,
                     pRJ_00010 PCR Product, pRJ_00013, pRJ_00013 PCR Product,
                     pRJ_00055, pRJ_00056, pRJ_00096, pRJ_00099"
                     /Transferred_Similarity="100.00%"
                     /label="Rta"
     misc_feature    3484..3648
                     /created_by="User"
                     /X-Transferred_From="(4) Digestion of pBjh_4018 - Fragment
                     1; (4) Digestion of pBjh_4021 - Fragment 1; (4) Digestion
                     of pBjh_4067 - Fragment 1; (4) Digestion of pBjh_4070 -
                     Fragment 1; (4) Digestion of pRJ_00010 - Fragment 1; (4)
                     Digestion of pRJ_00013 - Fragment 1; (4) Digestion of
                     pRJ_00056 - Fragment 1; (4) Digestion of pRJ_00096 -
                     Fragment 1; (4) Digestion of pRJ_00099 - Fragment 1;
                     Digestion of pBjh_4018 - Fragment 1; Digestion of
                     pBjh_4021 - Fragment 1; Digestion of pBjh_4067 - Fragment
                     1; Digestion of pBjh_4070 - Fragment 1; Digestion of
                     pRJ_00010 - Fragment 1; Digestion of pRJ_00013 - Fragment
                     1; Digestion of pRJ_00056 - Fragment 1; Digestion of
                     pRJ_00096 - Fragment 1; Digestion of pRJ_00099 - Fragment
                     1; Rta (pBjh_4067); pBjh_4018; pBjh_4021; pBjh_4067;
                     pBjh_4070; pRJ_00010; pRJ_00013; pRJ_00056; pRJ_00096;
                     pRJ_00099"
                     /X-Transferred_Similarity="100.00%"
                     /Transferred_From="(4) Digestion of pBjh_4018 - Fragment
                     1, (4) Digestion of pBjh_4021 - Fragment 1, (4) Digestion
                     of pBjh_4067 - Fragment 1, (4) Digestion of pBjh_4070 -
                     Fragment 1, (4) Digestion of pRJ_00010 - Fragment 1, (4)
                     Digestion of pRJ_00013 - Fragment 1, (4) Digestion of
                     pRJ_00056 - Fragment 1, (4) Digestion of pRJ_00096 -
                     Fragment 1, (4) Digestion of pRJ_00099 - Fragment 1,
                     Digestion of pBjh_4018 - Fragment 1, Digestion of
                     pBjh_4021 - Fragment 1, Digestion of pBjh_4067 - Fragment
                     1, Digestion of pBjh_4070 - Fragment 1, Digestion of
                     pRJ_00010 - Fragment 1, Digestion of pRJ_00013 - Fragment
                     1, Digestion of pRJ_00056 - Fragment 1, Digestion of
                     pRJ_00096 - Fragment 1, Digestion of pRJ_00099 - Fragment
                     1, pBjh_4018, pBjh_4021, pBjh_4067, pBjh_4067 PCR Product,
                     pBjh_4067 PCR Product Ligation, pBjh_4070, pBjh_4070 PCR
                     Product, pBjh_4070 PCR Product Ligated, pRJ_00010,
                     pRJ_00013, pRJ_00055, pRJ_00056, pRJ_00096, pRJ_00099"
                     /Transferred_Similarity="100.00%"
                     /label="Pro-rich"
                     /note="Geneious type: Compositionally_biased"
     misc_feature    complement(3944..3966)
                     /Sequence="AAACAGAGATGTGTCGAAGATGG"
                     /Hairpin_Tm="40.7"
                     /Tm="58.8"
                     /Self_Dimer_Tm="None"
                     /%GC="43.5"
                     /created_by="primer3"
                     /Extension="CAGATGGTCTCTCGTC"
                     /modified_by="User"
                     /X-Transferred_From="(4) Digestion of pBjh_4018 - Fragment
                     1; (4) Digestion of pBjh_4021 - Fragment 1; (4) Digestion
                     of pBjh_4067 - Fragment 1; (4) Digestion of pBjh_4070 -
                     Fragment 1; (4) Digestion of pRJ_00010 - Fragment 1; (4)
                     Digestion of pRJ_00013 - Fragment 1; (4) Digestion of
                     pRJ_00056 - Fragment 1; (4) Digestion of pRJ_00096 -
                     Fragment 1; (4) Digestion of pRJ_00099 - Fragment 1;
                     Digestion of pBjh_4018 - Fragment 1; Digestion of
                     pBjh_4021 - Fragment 1; Digestion of pBjh_4067 - Fragment
                     1; Digestion of pBjh_4070 - Fragment 1; Digestion of
                     pRJ_00010 - Fragment 1; Digestion of pRJ_00010 PCR Product
                     - Fragment 2; Digestion of pRJ_00013 - Fragment 1;
                     Digestion of pRJ_00013 PCR Product - Fragment 2; Digestion
                     of pRJ_00056 - Fragment 1; Digestion of pRJ_00096 -
                     Fragment 1; Digestion of pRJ_00099 - Fragment 1;
                     pBjh_4018; pBjh_4021; pBjh_4067; pBjh_4070; pRJ_00010;
                     pRJ_00010 PCR Product; pRJ_00013; pRJ_00013 PCR Product;
                     pRJ_00056; pRJ_00096; pRJ_00099"
                     /X-Transferred_Similarity="100.00%"
                     /Transferred_From="(4) Digestion of pBjh_4018 - Fragment
                     1, (4) Digestion of pBjh_4021 - Fragment 1, (4) Digestion
                     of pBjh_4067 - Fragment 1, (4) Digestion of pBjh_4070 -
                     Fragment 1, (4) Digestion of pRJ_00010 - Fragment 1, (4)
                     Digestion of pRJ_00013 - Fragment 1, (4) Digestion of
                     pRJ_00056 - Fragment 1, (4) Digestion of pRJ_00096 -
                     Fragment 1, (4) Digestion of pRJ_00099 - Fragment 1,
                     Digestion of pBjh_4018 - Fragment 1, Digestion of
                     pBjh_4021 - Fragment 1, Digestion of pBjh_4067 - Fragment
                     1, Digestion of pBjh_4070 - Fragment 1, Digestion of
                     pRJ_00010 - Fragment 1, Digestion of pRJ_00010 PCR Product
                     - Fragment 2, Digestion of pRJ_00013 - Fragment 1,
                     Digestion of pRJ_00013 PCR Product - Fragment 2, Digestion
                     of pRJ_00056 - Fragment 1, Digestion of pRJ_00096 -
                     Fragment 1, Digestion of pRJ_00099 - Fragment 1,
                     pBjh_4018, pBjh_4021, pBjh_4067, pBjh_4070, pRJ_00010,
                     pRJ_00010 PCR Product, pRJ_00013, pRJ_00013 PCR Product,
                     pRJ_00055, pRJ_00056, pRJ_00096, pRJ_00099"
                     /Transferred_Similarity="100.00%"
                     /label="RJ_00050Rb"
                     /note="Geneious type: primer_bind_reverse"
     misc_feature    complement(3946..3966)
                     /Sequence="AAACAGAGATGTGTCGAAGAT"
                     /Hairpin_Tm="40.7"
                     /Tm="55.0"
                     /Self_Dimer_Tm="None"
                     /%GC="38.1"
                     /modified_by="User"
                     /Transferred_From="GAL4VPR-PEST, pT-GTW6-CMV-GAL4-VPR-PEST
                     (206)"
                     /Transferred_Similarity="100.00%"
                     /label="401 Rv VPR"
                     /note="Geneious type: primer_bind_reverse"
     Gg_overhang     3970..3973
                     /created_by="User"
                     /label="pL0 G-3"
     ligation        3970..3973
                     /label="Ligation"
     protein_bind    complement(3975..3980)
                     /created_by="User"
                     /label="BsaI Bind"
     misc_feature    complement(3975..3980)
                     /Recognition_pattern="GGTCTC(1/5)"
                     /annotation_group="GGTCTC"
                     /label="BsaI"
                     /note="Geneious type: restriction site"
ORIGIN      
        1 gtggctcttc agtggacgaa agggcctcgt gatacgccta tttttatagg ttaatgtcat
       61 gataataatg gtttcttaga cgtcaggtgg cacttttcgg ggaaatgtgc gcggaacccc
      121 tatttgttta tttttctaaa tacattcaaa tatgtatccg ctcatgagac aataaccctg
      181 ataaatgctt caataatatt gaaaaaggaa gagtatgcgc tcacgcaact ggtccagaac
      241 cttgaccgaa cgcagcggtg gtaacggcgc agtggcggtt ttcatggctt gttatgactg
      301 tttttttggg gtacagtcta tgcctcgggc atccaagcag caagcgcgtt acgccgtggg
      361 tcgatgtttg atgttatgga gcagcaacga tgttacgcag cagggcagtc gccctaaaac
      421 aaagttaaac atcatgaggg aagcggtgat cgccgaagta tcgactcaac tatcagaggt
      481 agttggcgtc atcgagcgcc atctcgaacc gacgttgctg gccgtacatt tgtacggctc
      541 cgcagtggat ggcggcctga agccacacag cgatattgat ttgctggtta cggtgaccgt
      601 aaggcttgat gaaacaacgc ggcgagcttt gatcaacgac cttttggaaa cttcggcttc
      661 ccctggagag agcgagattc tccgcgctgt agaagtcacc attgttgtgc acgacgacat
      721 cattccgtgg cgttatccag ctaagcgcga actgcaattt ggagaatggc agcgcaatga
      781 cattcttgca ggtatcttcg agccagccac gatcgacatt gatctggcta tcttgctgac
      841 aaaagcaaga gaacatagcg ttgccttggt aggtccagcg gcggaggaac tctttgatcc
      901 ggttcctgaa caggatctat ttgaggcgct aaatgaaacc ttaacgctat ggaactcgcc
      961 gcccgactgg gctggcgatg agcgaaatgt agtgcttacg ttgtcccgca tttggtacag
     1021 cgcagtaacc ggcaaaatcg cgccgaagga tgtcgctgcc gactgggcaa tggagcgcct
     1081 gccggcccag tatcagcccg tcatacttga agctagacag gcttatcttg gacaagaaga
     1141 agatcgcttg gcctcgcgcg cagatcagtt ggaagaattt gtccattacg taaaaggcga
     1201 gatcaccaag gtagtcggca aataactgtc agaccaagtt tactcatata tactttagat
     1261 tgatttaaaa cttcattttt aatttaaaag gatctaggtg aagatccttt ttgataatct
     1321 catgaccaaa atcccttaac gtgagttttc gttccactga gcgtcagacc ccgtagaaaa
     1381 gatcaaagga tcttcttgag atcctttttt tctgcgcgta atctgctgct tgcaaacaaa
     1441 aaaaccaccg ctaccagcgg tggtttgttt gccggatcaa gagctaccaa ctctttttcc
     1501 gaaggtaact ggcttcagca gagcgcagat accaaatact gtccttctag tgtagccgta
     1561 gttaggccac cacttcaaga actctgtagc accgcctaca tacctcgctc tgctaatcct
     1621 gttaccagtg gctgctgcca gtggcgataa gtcgtgtctt accgggttgg actcaagacg
     1681 atagttaccg gataaggcgc agcggtcggg ctgaacgggg ggttcgtgca cacagcccag
     1741 cttggagcga acgacctaca ccgaactgag atacctacag cgtgagctat gagaaagcgc
     1801 cacgcttccc gaagggagaa aggcggacag gtatccggta agcggcaggg tcggaacagg
     1861 agagcgcacg agggagcttc cagggggaaa cgcctggtat ctttatagtc ctgtcgggtt
     1921 tcgccacctc tgacttgagc gtcgattttt gtgatgctcg tcaggggggc ggagcctatg
     1981 gaaaaacgcc agcaacgcgg cctttttacg gttcctggcc ttttgctggc cttttgctca
     2041 catgttcttt cctgcgttat cccctgattc tgtggataac cgtattaccg cctttgagtg
     2101 agctgatacc gctcgccgca gccgaacgac cgagcgcagc gagtcagtga gcgaggaagc
     2161 ggaagagcgc ccaatacgca aaccgcctct ccccgcgcgt tggccgattc attaatcact
     2221 ctgtggtctc aaggtgccac catggggtac ccatacgacg tgccagatta cgccggcccc
     2281 aagaagaaga ggaaggtggg atctggctcg ccagggatcc gtcgacttga cgcgttgata
     2341 tcaacaagtt tgtacaaaaa agcaggctac aaagaggcca gcggttccgg acgggctgac
     2401 gcattggacg attttgatct ggatatgctg ggaagtgacg ccctcgatga ttttgacctt
     2461 gacatgcttg gttcggatgc ccttgatgac tttgacctcg acatgctcgg cagtgacgcc
     2521 cttgatgatt tcgacctgga catgctgatt aactctagaa gttccggatc tccgaaaaag
     2581 aaacgcaaag ttggtagcca gtacctgccc gacaccgacg accggcaccg gatcgaggaa
     2641 aagcggaagc ggacctacga gacattcaag agcatcatga agaagtcccc cttcagcggc
     2701 cccaccgacc ctagacctcc acctagaaga atcgccgtgc ccagcagatc cagcgccagc
     2761 gtgccaaaac ctgcccccca gccttacccc ttcaccagca gcctgagcac catcaactac
     2821 gacgagttcc ctaccatggt gttccccagc ggccagatct ctcaggcctc tgctctggct
     2881 ccagcccctc ctcaggtgct gcctcaggct cctgctcctg caccagctcc agccatggtg
     2941 tctgcactgg ctcaggcacc agcacccgtg cctgtgctgg ctcctggacc tccacaggct
     3001 gtggctccac cagcccctaa acctacacag gccggcgagg gcacactgtc tgaagctctg
     3061 ctgcagctgc agttcgacga cgaggatctg ggagccctgc tgggaaacag caccgatcct
     3121 gccgtgttca ccgacctggc cagcgtggac aacagcgagt tccagcagct gctgaaccag
     3181 ggcatccctg tggcccctca caccaccgag cccatgctga tggaataccc cgaggccatc
     3241 acccggctcg tgacaggcgc tcagaggcct cctgatccag ctcctgcccc tctgggagca
     3301 ccaggcctgc ctaatggact gctgtctggc gacgaggact tcagctctat cgccgatatg
     3361 gatttctcag ccttgctggg ctctggcagc ggcagccggg attccaggga agggatgttt
     3421 ttgccgaagc ctgaggccgg ctccgctatt agtgacgtgt ttgagggccg cgaggtgtgc
     3481 cagccaaaac gaatccggcc atttcatcct ccaggaagtc catgggccaa ccgcccactc
     3541 cccgccagcc tcgcaccaac accaaccggt ccagtacatg agccagtcgg gtcactgacc
     3601 ccggcaccag tccctcagcc actggatcca gcgcccgcag tgactcccga ggccagtcac
     3661 ctgttggagg atcccgatga agagacgagc caggctgtca aagcccttcg ggagatggcc
     3721 gatactgtga ttccccagaa ggaagaggct gcaatctgtg gccaaatgga cctttcccat
     3781 ccgcccccaa ggggccatct ggatgagctg acaaccacac ttgagtccat gaccgaggat
     3841 ctgaacctgg actcacccct gaccccggaa ttgaacgaga ttctggatac cttcctgaac
     3901 gacgagtgcc tcttgcatgc catgcatatc agcacaggac tgtccatctt cgacacatct
     3961 ctgttttgag ctttgagacc acgaa
//
