# Supplementary material for: An endoribonuclease-based feedforward controller for decoupling resource-limited genetic modules in mammalian cells
Source: Nat Commun. 2020 Nov 10;11:5690. doi: 10.1038/s41467-020-19126-9 (PMC7656454; doi:10.1038/s41467-020-19126-9)
Supplement: Supplementary file 4 — Source Data [file 41467_2020_19126_MOESM4_ESM.zip › Source Data/Plasmids/Cloning/pRJ_00022.gb]

LOCUS       pRJ_00022               2754 bp    DNA     circular UNA 14-OCT-2020
DEFINITION  [pL0-3] 3xTFF4-miR-FF4.
ACCESSION   urn.local.jones.6n-ceh9p5n
VERSION     urn.local.jones.6n-ceh9p5n
KEYWORDS    .
SOURCE      
  ORGANISM  .
FEATURES             Location/Qualifiers
     misc_feature    145..168
                     /created_by="User"
                     /label="Pamp"
                     /note="Geneious type: Promoter_prokaryotic"
     misc_feature    complement(160..180)
                     /Mismatches=0
                     /created_by="primer3"
                     /annotation_group="1644953094680131c73392cb-15eb-4a74-88e5
                     -2ec602b858c4"
                     /%GC="47.6"
                     /Tm="56.4"
                     /Hairpin_Tm="None"
                     /Self_Dimer_Tm="13.2"
                     /Sequence="CAGGGTTATTGTCTCATGAGC"
                     /label="JH856R"
                     /note="Geneious type: primer_bind_reverse"
     CDS             215..1225
                     /created_by="User"
                     /label="Sm/Sp no DraIII"
     rep_origin      complement(1320..2002)
                     /ApEinfo_fwdcolor="gray50"
                     /ApEinfo_revcolor="gray50"
                     /ApEinfo_graphicformat="arrow_data {{0 1 2 0 0 -1} {} 0}
                     width 5 offset 0"
                     /label="ColE1 origin"
     rep_origin      1984
                     /created_by="User"
                     /modified_by="User"
                     /label="Ori"
     primer_bind     2084..2103
                     /ApEinfo_fwdcolor="#00ffff"
                     /ApEinfo_revcolor="green"
                     /ApEinfo_graphicformat="arrow_data {{0 1 2 0 0 -1} {} 0}
                     width 5 offset 0"
                     /Sequence="ATTACCGCCTTTGAGTGAGC"
                     /Hairpin_Tm="None"
                     /Tm="58.3"
                     /Self_Dimer_Tm="None"
                     /%GC="50.0"
                     /created_by="primer3"
                     /modified_by="User"
                     /label="G00101"
     protein_bind    2225..2230
                     /created_by="User"
                     /label="BsaI Bind"
     misc_feature    2225..2230
                     /Recognition_pattern="GGTCTC(1/5)"
                     /annotation_group="GGTCTC"
                     /label="BsaI"
                     /note="Geneious type: restriction site"
     gg_overhang     2232..2235
                     /created_by="User"
                     /label="pL0 G-3"
     misc_feature    complement(2233..2251)
                     /Sequence="GTTGATTTGCGGCCGCAAG"
                     /Hairpin_Tm="56.7"
                     /Tm="61.1"
                     /Self_Dimer_Tm="51.3"
                     /%GC="57.9"
                     /modified_by="User"
                     /label="RJ_00007Ra"
                     /note="Geneious type: primer_bind_reverse"
     3'UTR           2236..2738
                     /created_by="User"
                     /label="3xTFF4-miR-FF4"
     Gibson_overhang 2237..2251
                     /created_by="User"
                     /label="Infusion"
     miR_target_site 2252..2273
                     /label="TmiR-FF4"
     miR_target_site 2274..2295
                     /label="TmiR-FF4"
     miR_target_site 2296..2317
                     /label="TmiR-FF4"
     primer_bind     2318..2340
                     /Sequence="CTAAAGCTTGAGGTGAGTATGTG"
                     /Hairpin_Tm="None"
                     /Tm="57.0"
                     /Self_Dimer_Tm="None"
                     /%GC="43.5"
                     /created_by="primer3"
                     /Extension="CGGCCGCAAATCAACCCGCTTGAAGTCTTTAATTAAACCGCTTGAA
                     GTCTTTAATTAAACCGCTTGAAGTCTTTAATTAAA"
                     /modified_by="User"
                     /label="RJ_00007Fc"
     intron          2330..2337
                     /created_by="User"
                     /modified_by="User"
                     /label="5' Splice Site"
     stem_loop       2337..2357
                     /created_by="User"
                     /label="Base Stem"
     misc_RNA        2358..2379
                     /created_by="User"
                     /label="Clover Base"
     stem_loop       2380..2469
                     /created_by="User"
                     /modified_by="User"
                     /label="5' Stem"
     misc_feature    2459..2464
                     /Recognition_pattern="C^TCGAG"
                     /annotation_group="CTCGAG"
                     /label="XhoI"
                     /note="Geneious type: restriction site"
     stem_loop       2474..2554
                     /created_by="User"
                     /label="miRNA Stem"
     ncRNA           2483..2504
                     /created_by="User"
                     /modified_by="User"
                     /label="FF4 sense"
     misc_difference 2494
                     /created_by="User"
                     /modified_by="User"
                     /label="MM C-->T"
     ncRNA           complement(2524..2545)
                     /created_by="User"
                     /modified_by="User"
                     /label="FF4 antisense"
     misc_difference 2534
                     /created_by="User"
                     /modified_by="User"
                     /label="MM"
     stem_loop       2560..2625
                     /created_by="User"
                     /label="3' Stem"
     misc_feature    2562..2567
                     /Recognition_pattern="G^AATTC"
                     /annotation_group="GAATTC"
                     /label="EcoRI"
                     /note="Geneious type: restriction site"
     intron          2628..2633
                     /created_by="User"
                     /label="Branch?"
     intron          2638..2641
                     /created_by="User"
                     /label="Branch?"
     misc_RNA        2643..2663
                     /created_by="User"
                     /label="Clover Base"
     intron          2671..2674
                     /created_by="User"
                     /label="Branch?"
     intron          2675..2702
                     /created_by="User"
                     /label="Poly-Y Tract"
     intron          2703..2706
                     /created_by="User"
                     /label="3' Splice Site"
     Recomb_Site     2712..2732
                     /ApEinfo_fwdcolor="#ccff66"
                     /ApEinfo_revcolor="green"
                     /ApEinfo_graphicformat="arrow_data {{0 1 2 0 0 -1} {} 0}
                     width 5 offset 0"
                     /label="attB2"
     gg_overhang     2739..2742
                     /created_by="User"
                     /label="pL0 3-T"
     protein_bind    complement(2744..2749)
                     /created_by="User"
                     /label="BsaI Bind"
     misc_feature    complement(2744..2749)
                     /Recognition_pattern="GGTCTC(1/5)"
                     /annotation_group="GGTCTC"
                     /label="BsaI"
                     /note="Geneious type: restriction site"
ORIGIN      
        1 gtggctcttc agtggacgaa agggcctcgt gatacgccta tttttatagg ttaatgtcat
       61 gataataatg gtttcttaga cgtcaggtgg cacttttcgg ggaaatgtgc gcggaacccc
      121 tatttgttta tttttctaaa tacattcaaa tatgtatccg ctcatgagac aataaccctg
      181 ataaatgctt caataatatt gaaaaaggaa gagtatgcgc tcacgcaact ggtccagaac
      241 cttgaccgaa cgcagcggtg gtaacggcgc agtggcggtt ttcatggctt gttatgactg
      301 tttttttggg gtacagtcta tgcctcgggc atccaagcag caagcgcgtt acgccgtggg
      361 tcgatgtttg atgttatgga gcagcaacga tgttacgcag cagggcagtc gccctaaaac
      421 aaagttaaac atcatgaggg aagcggtgat cgccgaagta tcgactcaac tatcagaggt
      481 agttggcgtc atcgagcgcc atctcgaacc gacgttgctg gccgtacatt tgtacggctc
      541 cgcagtggat ggcggcctga agccacacag cgatattgat ttgctggtta cggtgaccgt
      601 aaggcttgat gaaacaacgc ggcgagcttt gatcaacgac cttttggaaa cttcggcttc
      661 ccctggagag agcgagattc tccgcgctgt agaagtcacc attgttgtgc acgacgacat
      721 cattccgtgg cgttatccag ctaagcgcga actgcaattt ggagaatggc agcgcaatga
      781 cattcttgca ggtatcttcg agccagccac gatcgacatt gatctggcta tcttgctgac
      841 aaaagcaaga gaacatagcg ttgccttggt aggtccagcg gcggaggaac tctttgatcc
      901 ggttcctgaa caggatctat ttgaggcgct aaatgaaacc ttaacgctat ggaactcgcc
      961 gcccgactgg gctggcgatg agcgaaatgt agtgcttacg ttgtcccgca tttggtacag
     1021 cgcagtaacc ggcaaaatcg cgccgaagga tgtcgctgcc gactgggcaa tggagcgcct
     1081 gccggcccag tatcagcccg tcatacttga agctagacag gcttatcttg gacaagaaga
     1141 agatcgcttg gcctcgcgcg cagatcagtt ggaagaattt gtccattacg taaaaggcga
     1201 gatcaccaag gtagtcggca aataactgtc agaccaagtt tactcatata tactttagat
     1261 tgatttaaaa cttcattttt aatttaaaag gatctaggtg aagatccttt ttgataatct
     1321 catgaccaaa atcccttaac gtgagttttc gttccactga gcgtcagacc ccgtagaaaa
     1381 gatcaaagga tcttcttgag atcctttttt tctgcgcgta atctgctgct tgcaaacaaa
     1441 aaaaccaccg ctaccagcgg tggtttgttt gccggatcaa gagctaccaa ctctttttcc
     1501 gaaggtaact ggcttcagca gagcgcagat accaaatact gtccttctag tgtagccgta
     1561 gttaggccac cacttcaaga actctgtagc accgcctaca tacctcgctc tgctaatcct
     1621 gttaccagtg gctgctgcca gtggcgataa gtcgtgtctt accgggttgg actcaagacg
     1681 atagttaccg gataaggcgc agcggtcggg ctgaacgggg ggttcgtgca cacagcccag
     1741 cttggagcga acgacctaca ccgaactgag atacctacag cgtgagctat gagaaagcgc
     1801 cacgcttccc gaagggagaa aggcggacag gtatccggta agcggcaggg tcggaacagg
     1861 agagcgcacg agggagcttc cagggggaaa cgcctggtat ctttatagtc ctgtcgggtt
     1921 tcgccacctc tgacttgagc gtcgattttt gtgatgctcg tcaggggggc ggagcctatg
     1981 gaaaaacgcc agcaacgcgg cctttttacg gttcctggcc ttttgctggc cttttgctca
     2041 catgttcttt cctgcgttat cccctgattc tgtggataac cgtattaccg cctttgagtg
     2101 agctgatacc gctcgccgca gccgaacgac cgagcgcagc gagtcagtga gcgaggaagc
     2161 ggaagagcgc ccaatacgca aaccgcctct ccccgcgcgt tggccgattc attaatcact
     2221 ctgtggtctc agcttgcggc cgcaaatcaa cccgcttgaa gtctttaatt aaaccgcttg
     2281 aagtctttaa ttaaaccgct tgaagtcttt aattaaacta aagcttgagg tgagtatgtg
     2341 ctcgcttcgg cagcacatat actatgttga atgaggcttc agtactttac agaatcgttg
     2401 cctgcacatc ttggaaacac ttgctgggat tacttcttca ggttaaccca acagaaggct
     2461 cgagtgctgt tgacagtgag cgccgcttga agtttttaat taaatagtga agccacagat
     2521 gtatttaatt aaagacttca agcggtgcct actgcctcgg agaattcaag gggctacttt
     2581 aggagcaatt atcttgttta ctaaaactga ataccttgct atctctttga tacattttta
     2641 caaagctgaa ttaaaatggt ataaattaaa tcactttttt caattgtttc cttttttttc
     2701 ctcagggtac ccagctttct tgtacaaagt ggtacgcgca actgagacca cgaa
//
