# Supplementary material for: An endoribonuclease-based feedforward controller for decoupling resource-limited genetic modules in mammalian cells
Source: Nat Commun. 2020 Nov 10;11:5690. doi: 10.1038/s41467-020-19126-9 (PMC7656454; doi:10.1038/s41467-020-19126-9)
Supplement: Supplementary file 4 — Source Data [file 41467_2020_19126_MOESM4_ESM.zip › Source Data/Plasmids/Cloning/pRJ_00025.gb]

LOCUS       pRJ_00025               3103 bp ds-DNA     circular     27-JUN-2017
DEFINITION  [pL0-P.2] CMV.
ACCESSION   urn.local.jones.6p-ceh9p5p
KEYWORDS    .
SOURCE      .
  ORGANISM  .
COMMENT     ApEinfo:methylated:1.
FEATURES             Location/Qualifiers
     misc_feature    145..168
                     /created_by="User"
                     /Transferred_From="pL0-P_Backbone"
                     /Transferred_Similarity="100.00%"
                     /label="Pamp"
                     /note="Geneious type: Promoter_prokaryotic"
     misc_feature    complement(160..180)
                     /Mismatches=0
                     /created_by="primer3"
                     /annotation_group="43402298682659148976fad-1cde-4b8b-94f5-
                     809e597ef9f5"
                     /%GC="47.6"
                     /Tm="56.4"
                     /Hairpin_Tm="None"
                     /Self_Dimer_Tm="13.2"
                     /Sequence="CAGGGTTATTGTCTCATGAGC"
                     /Transferred_From="pL0-P_Backbone"
                     /Transferred_Similarity="100.00%"
                     /label="JH856R"
                     /note="Geneious type: primer_bind_reverse"
     CDS             215..1225
                     /created_by="User"
                     /label="Sm/Sp no DraIII"
     misc_feature    complement(686..709)
                     /Mismatches=0
                     /created_by="primer3"
                     /annotation_group="654951115552990917a7bf-3380-4120-b7d9-0
                     fe2ee66bf6c"
                     /%GC="45.8"
                     /Tm="60.3"
                     /Hairpin_Tm="36.5"
                     /Self_Dimer_Tm="4.8"
                     /Sequence="CACAACAATGGTGACTTCTACAGC"
                     /label="RJ_00189Ra"
                     /note="Geneious type: primer_bind_reverse"
     primer_bind     695..715
                     /Mismatches=0
                     /created_by="primer3"
                     /annotation_group="6549514704789386b2067e-6209-47f7-a779-c
                     50604772725"
                     /%GC="52.4"
                     /Tm="60.6"
                     /Hairpin_Tm="None"
                     /Self_Dimer_Tm="27.4"
                     /Sequence="GTCACCATTGTTGTGCACGAC"
                     /label="RJ_00190Fa"
     rep_origin      complement(1320..2002)
                     /created_by="User"
                     /label="ColE1 Origin"
     rep_origin      1984
                     /created_by="User"
                     /modified_by="User"
                     /label="ORI"
     primer_bind     2084..2103
                     /created_by="User"
                     /Sequence="ATTACCGCCTTTGAGTGAGC"
                     /label="G00101"
     primer_bind     2203..2230
                     /Sequence="GCCGATTCATTAATCACTCTGTGGTCTC"
                     /Hairpin_Tm="41.4"
                     /Tm="63.8"
                     /Self_Dimer_Tm="None"
                     /%GC="46.4"
                     /created_by="primer3"
                     /label="fwd"
     misc_feature    complement(2210..2235)
                     /Sequence="AGTATGAGACCACAGAGTGATTAATG"
                     /Hairpin_Tm="35.2"
                     /Tm="58.5"
                     /Self_Dimer_Tm="None"
                     /%GC="38.5"
                     /created_by="primer3"
                     /label="RJ_00148Ra"
                     /note="Geneious type: primer_bind_reverse"
     misc_feature    2225..2230
                     /Recognition_pattern="GGTCTC(1/5)"
                     /annotation_group="GGTCTC"
                     /label="BsaI"
                     /note="Geneious type: restriction site"
     protein_bind    2225..2230
                     /created_by="User"
                     /label="BsaI Bind"
     gg_overhang     2232..2235
                     /created_by="User"
                     /label="pL0 I-P"
     promoter        2309..3087
                     /created_by="User"
                     /modified_by="User"
                     /label="CMV IE Promoter"
     enhancer        2460..2866
                     /created_by="User"
                     /modified_by="User"
                     /label="CMV IE Enhancer"
     protein_bind    complement(2499..2504)
                     /created_by="User"
                     /label="SP1 Bind (Short)"
     protein_bind    complement(2513..2518)
                     /created_by="User"
                     /label="SP1 Bind (Short)"
     protein_bind    2521..2528
                     /created_by="User"
                     /label="CREB Response Element (CRE)"
     protein_bind    2562..2571
                     /created_by="User"
                     /label="NFkB Binding Site"
     protein_bind    2574..2581
                     /created_by="User"
                     /label="CREB Response Element (CRE)"
     protein_bind    complement(2646..2651)
                     /created_by="User"
                     /label="SP1 Bind (Short)"
     protein_bind    2657..2664
                     /created_by="User"
                     /label="CREB Response Element (CRE)"
     protein_bind    2713..2722
                     /created_by="User"
                     /label="NFkB Binding Site"
     promoter        2788..2792
                     /created_by="User"
                     /label="CCAAT Box"
     protein_bind    2810..2816
                     /created_by="User"
                     /label="AP-1 Binding Site"
     protein_bind    2818..2827
                     /created_by="User"
                     /label="NFkB Binding Site"
     protein_bind    2843..2850
                     /created_by="User"
                     /label="CREB Response Element (CRE)"
     promoter        2869..2993
                     /created_by="User"
                     /label="Minimal Promoter"
     protein_bind    2881..2890
                     /created_by="User"
                     /label="NFkB Binding Site"
     protein_bind    complement(2905..2914)
                     /created_by="User"
                     /label="SP1 Bind (Full)"
     protein_bind    2927..2932
                     /created_by="User"
                     /label="SP1 Bind (Short)"
     promoter        2955..2961
                     /created_by="User"
                     /label="TATA Box"
     protein_bind    2955..2961
                     /Transfac_Accession="<a
                     href=""http://www.gene-regulation.com/cgi-bin/pub/database
                     s/transfac/getTF.cgi?AC=T00820"">T00820</a>"
                     /Found_Using="tfscan (searching Vertebrate)"
                     /Matches="R00770"
                     /Species="human, Homo sapiens."
                     /Quality="6 (No quality assigned)"
                     /label="TFIID Bind"
     promoter        2984..2990
                     /created_by="User"
                     /label="Initiator"
     misc_RNA        2986
                     /created_by="User"
                     /modified_by="User"
                     /label="+1 Site"
     misc_feature    2995
                     /created_by="User"
                     /label="MSC\1"
     promoter        3009..3015
                     /created_by="User"
                     /label="BREd"
     promoter        3021..3025
                     /created_by="User"
                     /label="DPE"
     gg_overhang     3088..3091
                     /created_by="User"
                     /label="pL0 P-5 v2"
     primer_bind     3088..4
                     /Sequence="CAGATGAGACCACGAAGTGG"
                     /Hairpin_Tm="77.4"
                     /Tm="58.0"
                     /Self_Dimer_Tm="16.8"
                     /%GC="55.0"
                     /created_by="primer3"
                     /label="RJ_00148Fa"
     misc_feature    complement(3093..3098)
                     /Recognition_pattern="GGTCTC(1/5)"
                     /annotation_group="GGTCTC"
                     /label="BsaI"
                     /note="Geneious type: restriction site"
     protein_bind    complement(3093..3098)
                     /created_by="User"
                     /label="BsaI Bind"
ORIGIN      
        1 gtggctcttc agtggacgaa agggcctcgt gatacgccta tttttatagg ttaatgtcat
       61 gataataatg gtttcttaga cgtcaggtgg cacttttcgg ggaaatgtgc gcggaacccc
      121 tatttgttta tttttctaaa tacattcaaa tatgtatccg ctcatgagac aataaccctg
      181 ataaatgctt caataatatt gaaaaaggaa gagtatgcgc tcacgcaact ggtccagaac
      241 cttgaccgaa cgcagcggtg gtaacggcgc agtggcggtt ttcatggctt gttatgactg
      301 tttttttggg gtacagtcta tgcctcgggc atccaagcag caagcgcgtt acgccgtggg
      361 tcgatgtttg atgttatgga gcagcaacga tgttacgcag cagggcagtc gccctaaaac
      421 aaagttaaac atcatgaggg aagcggtgat cgccgaagta tcgactcaac tatcagaggt
      481 agttggcgtc atcgagcgcc atctcgaacc gacgttgctg gccgtacatt tgtacggctc
      541 cgcagtggat ggcggcctga agccacacag cgatattgat ttgctggtta cggtgaccgt
      601 aaggcttgat gaaacaacgc ggcgagcttt gatcaacgac cttttggaaa cttcggcttc
      661 ccctggagag agcgagattc tccgcgctgt agaagtcacc attgttgtgc acgacgacat
      721 cattccgtgg cgttatccag ctaagcgcga actgcaattt ggagaatggc agcgcaatga
      781 cattcttgca ggtatcttcg agccagccac gatcgacatt gatctggcta tcttgctgac
      841 aaaagcaaga gaacatagcg ttgccttggt aggtccagcg gcggaggaac tctttgatcc
      901 ggttcctgaa caggatctat ttgaggcgct aaatgaaacc ttaacgctat ggaactcgcc
      961 gcccgactgg gctggcgatg agcgaaatgt agtgcttacg ttgtcccgca tttggtacag
     1021 cgcagtaacc ggcaaaatcg cgccgaagga tgtcgctgcc gactgggcaa tggagcgcct
     1081 gccggcccag tatcagcccg tcatacttga agctagacag gcttatcttg gacaagaaga
     1141 agatcgcttg gcctcgcgcg cagatcagtt ggaagaattt gtccattacg taaaaggcga
     1201 gatcaccaag gtagtcggca aataactgtc agaccaagtt tactcatata tactttagat
     1261 tgatttaaaa cttcattttt aatttaaaag gatctaggtg aagatccttt ttgataatct
     1321 catgaccaaa atcccttaac gtgagttttc gttccactga gcgtcagacc ccgtagaaaa
     1381 gatcaaagga tcttcttgag atcctttttt tctgcgcgta atctgctgct tgcaaacaaa
     1441 aaaaccaccg ctaccagcgg tggtttgttt gccggatcaa gagctaccaa ctctttttcc
     1501 gaaggtaact ggcttcagca gagcgcagat accaaatact gtccttctag tgtagccgta
     1561 gttaggccac cacttcaaga actctgtagc accgcctaca tacctcgctc tgctaatcct
     1621 gttaccagtg gctgctgcca gtggcgataa gtcgtgtctt accgggttgg actcaagacg
     1681 atagttaccg gataaggcgc agcggtcggg ctgaacgggg ggttcgtgca cacagcccag
     1741 cttggagcga acgacctaca ccgaactgag atacctacag cgtgagctat gagaaagcgc
     1801 cacgcttccc gaagggagaa aggcggacag gtatccggta agcggcaggg tcggaacagg
     1861 agagcgcacg agggagcttc cagggggaaa cgcctggtat ctttatagtc ctgtcgggtt
     1921 tcgccacctc tgacttgagc gtcgattttt gtgatgctcg tcaggggggc ggagcctatg
     1981 gaaaaacgcc agcaacgcgg cctttttacg gttcctggcc ttttgctggc cttttgctca
     2041 catgttcttt cctgcgttat cccctgattc tgtggataac cgtattaccg cctttgagtg
     2101 agctgatacc gctcgccgca gccgaacgac cgagcgcagc gagtcagtga gcgaggaagc
     2161 ggaagagcgc ccaatacgca aaccgcctct ccccgcgcgt tggccgattc attaatcact
     2221 ctgtggtctc atactggcct aactggcctc aatattggcc attagccata ttattcattg
     2281 gttatatagc ataaatcaat attggctatt ggccattgca tacgttgtat ctatatcata
     2341 atatgtacat ttatattggc tcatgtccaa tatgaccgcc atgttggcat tgattattga
     2401 ctagttatta atagtaatca attacggggt cattagttca tagcccatat atggagttcc
     2461 gcgttacata acttacggta aatggcccgc ctggctgacc gcccaacgac ccccgcccat
     2521 tgacgtcaat aatgacgtat gttcccatag taacgccaat agggactttc cattgacgtc
     2581 aatgggtgga gtatttacgg taaactgccc acttggcagt acatcaagtg tatcatatgc
     2641 caagtccgcc ccctattgac gtcaatgacg gtaaatggcc cgcctggcat tatgcccagt
     2701 acatgacctt acgggacttt cctacttggc agtacatcta cgtattagtc atcgctatta
     2761 ccatggtgat gcggttttgg cagtacacca atgggcgtgg atagcggttt gactcacggg
     2821 gatttccaag tctccacccc attgacgtca atgggagttt gttttggcac caaaatcaac
     2881 gggactttcc aaaatgtcgt aataaccccg ccccgttgac gcaaatgggc ggtaggcgtg
     2941 tacggtggga ggtctatata agcagagctc gtttagtgaa ccgtcagatc actagaagct
     3001 ttattgcggt agtttatcac agttaaattg ctaacgcagt cagtgggcct cggcggccaa
     3061 gcttggcaat ccggtactgt tggtaaacag atgagaccac gaa
//
