# Supplementary material for: An endoribonuclease-based feedforward controller for decoupling resource-limited genetic modules in mammalian cells
Source: Nat Commun. 2020 Nov 10;11:5690. doi: 10.1038/s41467-020-19126-9 (PMC7656454; doi:10.1038/s41467-020-19126-9)
Supplement: Supplementary file 4 — Source Data [file 41467_2020_19126_MOESM4_ESM.zip › Source Data/Plasmids/Cloning/pRJ_00027.gb]

LOCUS       pRJ_00027               3487 bp    DNA     circular UNA 28-JUN-2017
DEFINITION  [pL0-P.2] hUBC.
ACCESSION   urn.local.jones.6r-ceh9p5q
VERSION     urn.local.jones.6r-ceh9p5q
KEYWORDS    .
SOURCE      
  ORGANISM  .
FEATURES             Location/Qualifiers
     misc_feature    145..168
                     /created_by="User"
                     /Transferred_From="pL0-P_Backbone"
                     /Transferred_Similarity="100.00%"
                     /label="Pamp"
                     /note="Geneious type: Promoter_prokaryotic"
     misc_feature    complement(160..180)
                     /Mismatches=0
                     /created_by="primer3"
                     /annotation_group="43402298682659148976fad-1cde-4b8b-94f5-
                     809e597ef9f5"
                     /%GC="47.6"
                     /Tm="56.4"
                     /Hairpin_Tm="None"
                     /Self_Dimer_Tm="13.2"
                     /Sequence="CAGGGTTATTGTCTCATGAGC"
                     /Transferred_From="pL0-P_Backbone"
                     /Transferred_Similarity="100.00%"
                     /label="JH856R"
                     /note="Geneious type: primer_bind_reverse"
     CDS             215..1225
                     /label="Sm/Sp no DraIII"
     rep_origin      complement(1320..2002)
                     /created_by="User"
                     /label="ColE1 Origin"
     rep_origin      1984
                     /label="ORI"
     primer_bind     2084..2103
                     /created_by="User"
                     /Sequence="ATTACCGCCTTTGAGTGAGC"
                     /label="G00101"
     misc_feature    2217..2225
                     /Recognition_pattern="CACNNN^GTG"
                     /annotation_group="CACNNNGTG"
                     /label="DraIII"
                     /note="Geneious type: restriction site"
     misc_feature    2225..2230
                     /Recognition_pattern="GGTCTC(1/5)"
                     /annotation_group="GGTCTC"
                     /label="BsaI"
                     /note="Geneious type: restriction site"
     protein_bind    2225..2230
                     /created_by="User"
                     /label="BsaI Bind"
     gg_overhang     2232..2235
                     /created_by="User"
                     /label="pL0 I-P"
     ligation        2232..2235
                     /label="Ligation"
     primer_bind     2236..2256
                     /Sequence="CTTAAGTGATCTGGCCTCCGC"
                     /Hairpin_Tm="None"
                     /Tm="60.8"
                     /Self_Dimer_Tm="None"
                     /%GC="57.1"
                     /Extension="CAGTAGGTCTCCTACT"
                     /modified_by="User"
                     /label="RJ_00004Fa"
     promoter        2243..2645
                     /vntifkey=29
                     /modified_by="User"
                     /label="hUBC Promoter"
     Enhancer        2254..2390
                     /created_by="User"
                     /label="CpG Island"
     protein_bind    2259..2277
                     /created_by="User"
                     /modified_by="User"
                     /label="Gal4 Close Match (19)"
     protein_bind    complement(2347..2352)
                     /created_by="User"
                     /label="SP1 Binding Site"
     Enhancer        2527..2812
                     /created_by="User"
                     /label="CpG Island"
     protein_bind    2531..2536
                     /created_by="User"
                     /label="SP1 Binding Site"
     promoter        2553..2557
                     /created_by="User"
                     /modified_by="User"
                     /label="TATA Box"
     primer_bind     2575..2594
                     /Mismatches=0
                     /created_by="primer3"
                     /annotation_group="32862362946742286adb55f-57b1-47f6-8c2e-
                     b7ee8101b0cd"
                     /%GC="60.0"
                     /Tm="61.1"
                     /Hairpin_Tm="None"
                     /Self_Dimer_Tm="None"
                     /Sequence="CACAGCTAGTTCCGTCGCAG"
                     /label="RJ_00005Fa"
     promoter        2580..2586
                     /created_by="User"
                     /label="Initiator"
     misc_RNA        2582
                     /created_by="User"
                     /modified_by="User"
                     /label="Putative TSS"
     promoter        2600..2606
                     /created_by="User"
                     /label="BREd"
     promoter        2611..2615
                     /created_by="User"
                     /label="DPE"
     promoter        2618..2624
                     /created_by="User"
                     /label="BREd"
     misc_feature    complement(2625..2645)
                     /Sequence="CAAGTGACGATCACAGCGATC"
                     /Hairpin_Tm="51.2"
                     /Tm="59.4"
                     /Self_Dimer_Tm="16.7"
                     /%GC="52.4"
                     /created_by="primer3"
                     /label="RJ_00294Ra"
                     /note="Geneious type: primer_bind_reverse"
     primer_bind     2643..2660
                     /Sequence="TTGGTGAGTAGCGGGCTG"
                     /Hairpin_Tm="None"
                     /Tm="59.3"
                     /Self_Dimer_Tm="2.9"
                     /%GC="61.1"
                     /created_by="primer3"
                     /Extension="CTGTGGTCTCACAGA"
                     /modified_by="User"
                     /label="RJ_00297Fa"
     misc_RNA        2645..2646
                     /created_by="User"
                     /modified_by="User"
                     /label="Cut"
     intron          2645..2651
                     /created_by="User"
                     /modified_by="User"
                     /label="U2 Splice Donor"
     intron          2646..3459
                     /created_by="User"
                     /modified_by="User"
                     /label="hUBC First Intron"
     protein_bind    2654..2672
                     /created_by="User"
                     /label="Gal4 Close Match (19)"
     protein_bind    2671..2687
                     /created_by="User"
                     /label="Gal4 Close Match"
     misc_feature    2724..2725
                     /Original_Bases
                     /label
                     /note="Geneious type: Editing History Insertion"
     misc_difference 2724..2725
                     /created_by="User"
                     /modified_by="User"
                     /label="GG Added (Del BsaI site)"
     misc_difference 2829
                     /created_by="User"
                     /label="C-->G (removed BsaI cut site)"
     protein_bind    2879..2884
                     /created_by="User"
                     /label="SP1 Binding Site"
     Enhancer        3000..3102
                     /created_by="User"
                     /label="CpG Island"
     protein_bind    3020..3025
                     /created_by="User"
                     /label="SP1 Binding Site"
     protein_bind    3091..3098
                     /created_by="User"
                     /label="CREB Response Element (CRE)"
     protein_bind    3150..3166
                     /created_by="User"
                     /label="Gal4 Close Match"
     Enhancer        3165..3221
                     /created_by="User"
                     /label="CpG Island"
     intron          3408..3412
                     /created_by="User"
                     /label="U2 Branch Point-like"
     intron          3432..3457
                     /created_by="User"
                     /label="Y-rich"
     misc_feature    complement(3448..3471)
                     /Sequence="CCCAAGCTTCGTCTAACAAAAAAG"
                     /Hairpin_Tm="None"
                     /Tm="59.0"
                     /Self_Dimer_Tm="None"
                     /%GC="41.7"
                     /created_by="primer3"
                     /Extension="TCGTGGTCTCAACCT"
                     /modified_by="User"
                     /label="RJ_00297Ra"
                     /note="Geneious type: primer_bind_reverse"
     misc_feature    complement(3450..3471)
                     /Sequence="CCCAAGCTTCGTCTAACAAAAA"
                     /Hairpin_Tm="None"
                     /Tm="57.4"
                     /Self_Dimer_Tm="None"
                     /%GC="40.9"
                     /Extension="CAGATGGTCTCATCTG"
                     /modified_by="User"
                     /label="RJ_00004Rb"
                     /note="Geneious type: primer_bind_reverse"
     intron          3458..3460
                     /created_by="User"
                     /modified_by="User"
                     /label="Non-consensus Splice Acceptor"
     misc_RNA        3459..3460
                     /created_by="User"
                     /modified_by="User"
                     /label="Cut"
     gg_overhang     3472..3475
                     /created_by="User"
                     /label="pL0 P-5 v2"
     ligation        3472..3475
                     /label="Ligation"
     primer_bind     3472..4
                     /Sequence="CAGATGAGACCACGAAGTGG"
                     /Hairpin_Tm="77.4"
                     /Tm="58.0"
                     /Self_Dimer_Tm="16.8"
                     /%GC="55.0"
                     /created_by="primer3"
                     /Extension="TGTGATCGTCACTTG"
                     /label="RJ_00294Fa"
     misc_feature    complement(3477..3482)
                     /Recognition_pattern="GGTCTC(1/5)"
                     /annotation_group="GGTCTC"
                     /label="BsaI"
                     /note="Geneious type: restriction site"
     protein_bind    complement(3477..3482)
                     /created_by="User"
                     /label="BsaI Bind"
ORIGIN      
        1 gtggctcttc agtggacgaa agggcctcgt gatacgccta tttttatagg ttaatgtcat
       61 gataataatg gtttcttaga cgtcaggtgg cacttttcgg ggaaatgtgc gcggaacccc
      121 tatttgttta tttttctaaa tacattcaaa tatgtatccg ctcatgagac aataaccctg
      181 ataaatgctt caataatatt gaaaaaggaa gagtatgcgc tcacgcaact ggtccagaac
      241 cttgaccgaa cgcagcggtg gtaacggcgc agtggcggtt ttcatggctt gttatgactg
      301 tttttttggg gtacagtcta tgcctcgggc atccaagcag caagcgcgtt acgccgtggg
      361 tcgatgtttg atgttatgga gcagcaacga tgttacgcag cagggcagtc gccctaaaac
      421 aaagttaaac atcatgaggg aagcggtgat cgccgaagta tcgactcaac tatcagaggt
      481 agttggcgtc atcgagcgcc atctcgaacc gacgttgctg gccgtacatt tgtacggctc
      541 cgcagtggat ggcggcctga agccacacag cgatattgat ttgctggtta cggtgaccgt
      601 aaggcttgat gaaacaacgc ggcgagcttt gatcaacgac cttttggaaa cttcggcttc
      661 ccctggagag agcgagattc tccgcgctgt agaagtcacc attgttgtgc acgacgacat
      721 cattccgtgg cgttatccag ctaagcgcga actgcaattt ggagaatggc agcgcaatga
      781 cattcttgca ggtatcttcg agccagccac gatcgacatt gatctggcta tcttgctgac
      841 aaaagcaaga gaacatagcg ttgccttggt aggtccagcg gcggaggaac tctttgatcc
      901 ggttcctgaa caggatctat ttgaggcgct aaatgaaacc ttaacgctat ggaactcgcc
      961 gcccgactgg gctggcgatg agcgaaatgt agtgcttacg ttgtcccgca tttggtacag
     1021 cgcagtaacc ggcaaaatcg cgccgaagga tgtcgctgcc gactgggcaa tggagcgcct
     1081 gccggcccag tatcagcccg tcatacttga agctagacag gcttatcttg gacaagaaga
     1141 agatcgcttg gcctcgcgcg cagatcagtt ggaagaattt gtccattacg taaaaggcga
     1201 gatcaccaag gtagtcggca aataactgtc agaccaagtt tactcatata tactttagat
     1261 tgatttaaaa cttcattttt aatttaaaag gatctaggtg aagatccttt ttgataatct
     1321 catgaccaaa atcccttaac gtgagttttc gttccactga gcgtcagacc ccgtagaaaa
     1381 gatcaaagga tcttcttgag atcctttttt tctgcgcgta atctgctgct tgcaaacaaa
     1441 aaaaccaccg ctaccagcgg tggtttgttt gccggatcaa gagctaccaa ctctttttcc
     1501 gaaggtaact ggcttcagca gagcgcagat accaaatact gtccttctag tgtagccgta
     1561 gttaggccac cacttcaaga actctgtagc accgcctaca tacctcgctc tgctaatcct
     1621 gttaccagtg gctgctgcca gtggcgataa gtcgtgtctt accgggttgg actcaagacg
     1681 atagttaccg gataaggcgc agcggtcggg ctgaacgggg ggttcgtgca cacagcccag
     1741 cttggagcga acgacctaca ccgaactgag atacctacag cgtgagctat gagaaagcgc
     1801 cacgcttccc gaagggagaa aggcggacag gtatccggta agcggcaggg tcggaacagg
     1861 agagcgcacg agggagcttc cagggggaaa cgcctggtat ctttatagtc ctgtcgggtt
     1921 tcgccacctc tgacttgagc gtcgattttt gtgatgctcg tcaggggggc ggagcctatg
     1981 gaaaaacgcc agcaacgcgg cctttttacg gttcctggcc ttttgctggc cttttgctca
     2041 catgttcttt cctgcgttat cccctgattc tgtggataac cgtattaccg cctttgagtg
     2101 agctgatacc gctcgccgca gccgaacgac cgagcgcagc gagtcagtga gcgaggaagc
     2161 ggaagagcgc ccaatacgca aaccgcctct ccccgcgcgt tggccgattc attaatcact
     2221 ctgtggtctc atactcttaa gtgatctggc ctccgcgccg ggttttggcg cctcccgcgg
     2281 gcgcccccct cctcacggcg agcgctgcca cgtcagacga agggcgcagc gagcgtcctg
     2341 atccttccgc ccggacgctc aggacagcgg cccgctgctc ataagactcg gccttagaac
     2401 cccagtatca gcagaaggac attttaggac gggacttggg tgactctagg gcactggttt
     2461 tctttccaga gagcggaaca ggcgaggaaa agtagtccct tctcggcgat tctgcggagg
     2521 gatctccgtg gggcggtgaa cgccgatgat tatataagga cgcgccgggt gtggcacagc
     2581 tagttccgtc gcagccggga tttgggtcgc ggttcttgtt tgtggatcgc tgtgatcgtc
     2641 acttggtgag tagcgggctg ctgggctggc cggggctttc gtggccgccg ggccgctcgg
     2701 tgggacggaa gcgtgtggag agaggccgcc aagggctgta gtctgggtcc gcgagcaagg
     2761 ttgccctgaa ctgggggttg gggggagcgc agcaaaatgg cggctgttcc cgagtcttga
     2821 atggaagagg cttgtgaggc gggctgtgag gtcgttgaaa caaggtgggg ggcatggtgg
     2881 gcggcaagaa cccaaggtct tgaggccttc gctaatgcgg gaaagctctt attcgggtga
     2941 gatgggctgg ggcaccatct ggggaccctg acgtgaagtt tgtcactgac tggagaactc
     3001 ggtttgtcgt ctgttgcggg ggcggcagtt atggcggtgc cgttgggcag tgcacccgta
     3061 cctttgggag cgcgcgccct cgtcgtgtcg tgacgtcacc cgttctgttg gcttataatg
     3121 cagggtgggg ccacctgccg gtaggtgtgc ggtaggcttt tctccgtcgc aggacgcagg
     3181 gttcgggcct agggtaggct ctcctgaatc gacaggcgcc ggacctctgg tgaggggagg
     3241 gataagtgag gcgtcagttt ctttggtcgg ttttatgtac ctatcttctt aagtagctga
     3301 agctccggtt ttgaactatg cgctcggggt tggcgagtgt gttttgtgaa gttttttagg
     3361 caccttttga aatgtaatca tttgggtcaa tatgtaattt tcagtgttag actagtaaat
     3421 tgtccgctaa attctggccg tttttggctt ttttgttaga cgaagcttgg gcagatgaga
     3481 ccacgaa
//
