# Supplementary material for: An endoribonuclease-based feedforward controller for decoupling resource-limited genetic modules in mammalian cells
Source: Nat Commun. 2020 Nov 10;11:5690. doi: 10.1038/s41467-020-19126-9 (PMC7656454; doi:10.1038/s41467-020-19126-9)
Supplement: Supplementary file 4 — Source Data [file 41467_2020_19126_MOESM4_ESM.zip › Source Data/Plasmids/Cloning/pRJ_00032.gb]

LOCUS       pRJ_00032               2571 bp    DNA     circular UNA 12-SEP-2020
DEFINITION  [pL0-P.2] CAPb.
ACCESSION   urn.local.jones.6w-ceh9p5r
VERSION     urn.local.jones.6w-ceh9p5r
KEYWORDS    .
SOURCE      
  ORGANISM  .
FEATURES             Location/Qualifiers
     misc_feature    145..168
                     /created_by="User"
                     /Transferred_From="pL0-P_Backbone"
                     /Transferred_Similarity="100.00%"
                     /label="Pamp"
                     /note="Geneious type: promoter_prokaryotic"
     misc_feature    complement(160..180)
                     /Mismatches=0
                     /created_by="primer3"
                     /annotation_group="43402298682659148976fad-1cde-4b8b-94f5-
                     809e597ef9f5"
                     /%GC="47.6"
                     /Tm="56.4"
                     /Hairpin_Tm="None"
                     /Self_Dimer_Tm="13.2"
                     /Sequence="CAGGGTTATTGTCTCATGAGC"
                     /Transferred_From="pL0-P_Backbone"
                     /Transferred_Similarity="100.00%"
                     /label="JH856R"
                     /note="Geneious type: primer_bind_reverse"
     CDS             215..1225
                     /label="Sm/Sp no DraIII"
     rep_origin      complement(1320..2002)
                     /created_by="User"
                     /label="ColE1 Origin"
     rep_origin      1984
                     /label="ORI"
     primer_bind     2084..2103
                     /created_by="User"
                     /Sequence="ATTACCGCCTTTGAGTGAGC"
                     /label="G00101"
     misc_feature    2217..2225
                     /Recognition_pattern="CACNNN^GTG"
                     /annotation_group="CACNNNGTG"
                     /label="DraIII"
                     /note="Geneious type: restriction site"
     protein_bind    2225..2230
                     /created_by="User"
                     /label="BsaI Bind"
     misc_feature    2225..2230
                     /Recognition_pattern="GGTCTC(1/5)"
                     /annotation_group="GGTCTC"
                     /label="BsaI"
                     /note="Geneious type: restriction site"
     gg_overhang     2232..2235
                     /created_by="User"
                     /label="pL0 I-P"
     ligation        2232..2235
                     /label="Ligation"
     primer_bind     2236..2257
                     /Sequence="CCCTGCTGACAGGTAGATCTCA"
                     /Hairpin_Tm="59.2"
                     /Tm="61.0"
                     /Self_Dimer_Tm="14.3"
                     /%GC="54.5"
                     /created_by="primer3"
                     /Extension="CAGATGGTCTCCTACT"
                     /modified_by="User"
                     /label="RJ_00014Fb"
     promoter        2236..2555
                     /created_by="User"
                     /label="Cas9-Activated Promoter (gRNAb)"
     protein_bind    2280..2298
                     /modified_by="User"
                     /label="TALER10bs"
     Enhancer        2280..2297
                     /created_by="User"
                     /modified_by="jones"
                     /label="gRNA Bind"
     misc_RNA        2298..2300
                     /created_by="User"
                     /label="PAM"
     protein_bind    2311..2330
                     /modified_by="User"
                     /label="TALER10bs"
     Enhancer        2311..2329
                     /created_by="User"
                     /modified_by="jones"
                     /label="gRNA Bind"
     misc_RNA        2330..2332
                     /created_by="User"
                     /label="PAM"
     protein_bind    2345..2364
                     /modified_by="User"
                     /label="TALER10bs"
     Enhancer        2345..2363
                     /created_by="User"
                     /modified_by="jones"
                     /label="gRNA Bind"
     misc_RNA        2364..2366
                     /created_by="User"
                     /modified_by="User"
                     /label="PAM"
     protein_bind    2378..2397
                     /modified_by="User"
                     /label="TALER10bs"
     Enhancer        2378..2396
                     /created_by="User"
                     /modified_by="jones"
                     /label="gRNA Bind"
     misc_RNA        2397..2399
                     /created_by="User"
                     /label="PAM"
     protein_bind    2407..2426
                     /modified_by="User"
                     /label="TALER10bs"
     Enhancer        2407..2425
                     /created_by="User"
                     /modified_by="jones"
                     /label="gRNA Bind"
     misc_RNA        2426..2428
                     /created_by="User"
                     /label="PAM"
     misc_feature    2430..2435
                     /Recognition_pattern="T^CTAGA"
                     /annotation_group="TCTAGA"
                     /label="XbaI"
                     /note="Geneious type: restriction site"
     protein_bind    2436..2455
                     /modified_by="User"
                     /label="TALER10bs"
     enhancer        2436..2454
                     /created_by="User"
                     /modified_by="User"
                     /label="gRNA Bind"
     misc_RNA        2455..2457
                     /created_by="User"
                     /label="PAM"
     misc_feature    2457..2462
                     /Recognition_pattern="G^AATTC"
                     /annotation_group="GAATTC"
                     /label="EcoRI"
                     /note="Geneious type: restriction site"
     promoter        2461..2520
                     /created_by="User"
                     /label="Mini CMV"
     promoter        2478..2484
                     /created_by="User"
                     /modified_by="User"
                     /label="BRE"
     misc_feature    2480..2485
                     /Recognition_pattern="AGG^CCT"
                     /annotation_group="AGGCCT"
                     /label="StuI"
                     /note="Geneious type: restriction site"
     promoter        2485..2491
                     /created_by="User"
                     /label="TATA Box"
     Enhancer        2499..2512
                     /created_by="User"
                     /modified_by="User"
                     /label="CRE"
     misc_feature    2523..2528
                     /Recognition_pattern="C^TCGAG"
                     /annotation_group="CTCGAG"
                     /label="XhoI"
                     /note="Geneious type: restriction site"
     misc_feature    2529..2534
                     /Recognition_pattern="G^GATCC"
                     /annotation_group="GGATCC"
                     /label="BamHI"
                     /note="Geneious type: restriction site"
     misc_feature    complement(2535..2555)
                     /Sequence="GAAGCTCACCTGCACTGAAGC"
                     /Hairpin_Tm="35.0"
                     /Tm="61.8"
                     /Self_Dimer_Tm="4.3"
                     /%GC="57.1"
                     /created_by="primer3"
                     /Extension="CAGATGGTCTCATCTG"
                     /modified_by="User"
                     /label="RJ_00014Rb"
                     /note="Geneious type: primer_bind_reverse"
     gg_overhang     2556..2559
                     /created_by="User"
                     /label="pL0 P-5 v2"
     ligation        2556..2559
                     /label="Ligation"
     protein_bind    complement(2561..2566)
                     /created_by="User"
                     /label="BsaI Bind"
     misc_feature    complement(2561..2566)
                     /Recognition_pattern="GGTCTC(1/5)"
                     /annotation_group="GGTCTC"
                     /label="BsaI"
                     /note="Geneious type: restriction site"
ORIGIN      
        1 gtggctcttc agtggacgaa agggcctcgt gatacgccta tttttatagg ttaatgtcat
       61 gataataatg gtttcttaga cgtcaggtgg cacttttcgg ggaaatgtgc gcggaacccc
      121 tatttgttta tttttctaaa tacattcaaa tatgtatccg ctcatgagac aataaccctg
      181 ataaatgctt caataatatt gaaaaaggaa gagtatgcgc tcacgcaact ggtccagaac
      241 cttgaccgaa cgcagcggtg gtaacggcgc agtggcggtt ttcatggctt gttatgactg
      301 tttttttggg gtacagtcta tgcctcgggc atccaagcag caagcgcgtt acgccgtggg
      361 tcgatgtttg atgttatgga gcagcaacga tgttacgcag cagggcagtc gccctaaaac
      421 aaagttaaac atcatgaggg aagcggtgat cgccgaagta tcgactcaac tatcagaggt
      481 agttggcgtc atcgagcgcc atctcgaacc gacgttgctg gccgtacatt tgtacggctc
      541 cgcagtggat ggcggcctga agccacacag cgatattgat ttgctggtta cggtgaccgt
      601 aaggcttgat gaaacaacgc ggcgagcttt gatcaacgac cttttggaaa cttcggcttc
      661 ccctggagag agcgagattc tccgcgctgt agaagtcacc attgttgtgc acgacgacat
      721 cattccgtgg cgttatccag ctaagcgcga actgcaattt ggagaatggc agcgcaatga
      781 cattcttgca ggtatcttcg agccagccac gatcgacatt gatctggcta tcttgctgac
      841 aaaagcaaga gaacatagcg ttgccttggt aggtccagcg gcggaggaac tctttgatcc
      901 ggttcctgaa caggatctat ttgaggcgct aaatgaaacc ttaacgctat ggaactcgcc
      961 gcccgactgg gctggcgatg agcgaaatgt agtgcttacg ttgtcccgca tttggtacag
     1021 cgcagtaacc ggcaaaatcg cgccgaagga tgtcgctgcc gactgggcaa tggagcgcct
     1081 gccggcccag tatcagcccg tcatacttga agctagacag gcttatcttg gacaagaaga
     1141 agatcgcttg gcctcgcgcg cagatcagtt ggaagaattt gtccattacg taaaaggcga
     1201 gatcaccaag gtagtcggca aataactgtc agaccaagtt tactcatata tactttagat
     1261 tgatttaaaa cttcattttt aatttaaaag gatctaggtg aagatccttt ttgataatct
     1321 catgaccaaa atcccttaac gtgagttttc gttccactga gcgtcagacc ccgtagaaaa
     1381 gatcaaagga tcttcttgag atcctttttt tctgcgcgta atctgctgct tgcaaacaaa
     1441 aaaaccaccg ctaccagcgg tggtttgttt gccggatcaa gagctaccaa ctctttttcc
     1501 gaaggtaact ggcttcagca gagcgcagat accaaatact gtccttctag tgtagccgta
     1561 gttaggccac cacttcaaga actctgtagc accgcctaca tacctcgctc tgctaatcct
     1621 gttaccagtg gctgctgcca gtggcgataa gtcgtgtctt accgggttgg actcaagacg
     1681 atagttaccg gataaggcgc agcggtcggg ctgaacgggg ggttcgtgca cacagcccag
     1741 cttggagcga acgacctaca ccgaactgag atacctacag cgtgagctat gagaaagcgc
     1801 cacgcttccc gaagggagaa aggcggacag gtatccggta agcggcaggg tcggaacagg
     1861 agagcgcacg agggagcttc cagggggaaa cgcctggtat ctttatagtc ctgtcgggtt
     1921 tcgccacctc tgacttgagc gtcgattttt gtgatgctcg tcaggggggc ggagcctatg
     1981 gaaaaacgcc agcaacgcgg cctttttacg gttcctggcc ttttgctggc cttttgctca
     2041 catgttcttt cctgcgttat cccctgattc tgtggataac cgtattaccg cctttgagtg
     2101 agctgatacc gctcgccgca gccgaacgac cgagcgcagc gagtcagtga gcgaggaagc
     2161 ggaagagcgc ccaatacgca aaccgcctct ccccgcgcgt tggccgattc attaatcact
     2221 ctgtggtctc atactccctg ctgacaggta gatctcatgt gattacgcca agctacggga
     2281 cctcatcagg aacatgttgg agcggagtac tacctcatca ggaacatgtt ggtgtcctcc
     2341 gagctacctc atcaggaaca tgttggtccg agcggagtac ctcatcagga acatgttgga
     2401 gttctgtacc tcatcaggaa catgttggct ctagatacct catcaggaac atgttggaat
     2461 tctaggcgtg tacggtggga ggcctatata agcagagctc gtttagtgaa ccgtcagatc
     2521 gcctcgaggg atccgcttca gtgcaggtga gcttccagat gagaccacga a
//
