# Supplementary material for: An endoribonuclease-based feedforward controller for decoupling resource-limited genetic modules in mammalian cells
Source: Nat Commun. 2020 Nov 10;11:5690. doi: 10.1038/s41467-020-19126-9 (PMC7656454; doi:10.1038/s41467-020-19126-9)
Supplement: Supplementary file 4 — Source Data [file 41467_2020_19126_MOESM4_ESM.zip › Source Data/Plasmids/Cloning/pRJ_00090.gb]

LOCUS       pRJ_00090               2792 bp    DNA     circular UNA 28-JUN-2017
DEFINITION  [pL0-P.2] hPGK.
ACCESSION   urn.local.jones.72-ceh9p5s
VERSION     urn.local.jones.72-ceh9p5s
KEYWORDS    .
SOURCE      
  ORGANISM  .
FEATURES             Location/Qualifiers
     misc_feature    145..168
                     /created_by="User"
                     /Transferred_From="pL0-P_Backbone"
                     /Transferred_Similarity="100.00%"
                     /label="Pamp"
                     /note="Geneious type: Promoter_prokaryotic"
     misc_feature    complement(160..180)
                     /Mismatches=0
                     /created_by="primer3"
                     /annotation_group="43402298682659148976fad-1cde-4b8b-94f5-
                     809e597ef9f5"
                     /%GC="47.6"
                     /Tm="56.4"
                     /Hairpin_Tm="None"
                     /Self_Dimer_Tm="13.2"
                     /Sequence="CAGGGTTATTGTCTCATGAGC"
                     /Transferred_From="pL0-P_Backbone"
                     /Transferred_Similarity="100.00%"
                     /label="JH856R"
                     /note="Geneious type: primer_bind_reverse"
     CDS             215..1225
                     /label="Sm/Sp no DraIII"
     misc_feature    complement(686..709)
                     /Mismatches=0
                     /created_by="primer3"
                     /annotation_group="7518269079062756cbf6f89-81b8-40aa-b7e0-
                     077e0771929d"
                     /%GC="45.8"
                     /Tm="60.3"
                     /Hairpin_Tm="36.5"
                     /Self_Dimer_Tm="4.8"
                     /Sequence="CACAACAATGGTGACTTCTACAGC"
                     /label="RJ_00189Ra"
                     /note="Geneious type: primer_bind_reverse"
     primer_bind     695..715
                     /Mismatches=0
                     /created_by="primer3"
                     /annotation_group="7518269686921810abe95ae-b480-4b49-8457-
                     f612bf390f36"
                     /%GC="52.4"
                     /Tm="60.6"
                     /Hairpin_Tm="None"
                     /Self_Dimer_Tm="27.4"
                     /Sequence="GTCACCATTGTTGTGCACGAC"
                     /label="RJ_00190Fa"
     rep_origin      complement(1320..2002)
                     /created_by="User"
                     /label="ColE1 Origin"
     rep_origin      1984
                     /label="ORI"
     primer_bind     2084..2103
                     /created_by="User"
                     /Sequence="ATTACCGCCTTTGAGTGAGC"
                     /label="G00101"
     misc_feature    2217..2225
                     /Recognition_pattern="CACNNN^GTG"
                     /annotation_group="CACNNNGTG"
                     /label="DraIII"
                     /note="Geneious type: restriction site"
     primer_bind     2221..2247
                     /Sequence="CTGTGGTCTCATACTTCGAGAAGCTTG"
                     /Hairpin_Tm="42.0"
                     /Tm="63.4"
                     /Self_Dimer_Tm="3.5"
                     /%GC="48.1"
                     /created_by="primer3"
                     /label="RJ_00295Fa"
     misc_feature    2225..2230
                     /Recognition_pattern="GGTCTC(1/5)"
                     /annotation_group="GGTCTC"
                     /label="BsaI"
                     /note="Geneious type: restriction site"
     protein_bind    2225..2230
                     /created_by="User"
                     /label="BsaI Bind"
     misc_feature    <2232..2235
                     /Original_Bases
                     /label
                     /note="Geneious type: Editing History Insertion"
     gg_overhang     2232..2235
                     /created_by="User"
                     /label="pL0 I-P"
     promoter        2236..2776
                     /created_by="User"
                     /label="hPGK Promoter"
     Enhancer        2304..2759
                     /created_by="User"
                     /label="CpG Island"
     misc_difference 2363
                     /created_by="User"
                     /label="T-->A (remove BsaI cut site)"
     protein_bind    complement(2447..2452)
                     /created_by="User"
                     /label="SP1 Binding Site"
     protein_bind    2474..2490
                     /created_by="User"
                     /modified_by="User"
                     /label="Gal4 Close Match"
     promoter        2586..2590
                     /created_by="User"
                     /label="CCAAT Box"
     misc_feature    complement(2608..2623)
                     /Sequence="GCTGCTCTCGGCGCGC"
                     /Hairpin_Tm="45.4"
                     /Tm="64.6"
                     /Self_Dimer_Tm="25.9"
                     /%GC="81.3"
                     /created_by="primer3"
                     /Extension="TCGTGGTCTCATCTG"
                     /modified_by="User"
                     /label="RJ_00195Ra"
                     /note="Geneious type: primer_bind_reverse"
     misc_RNA        2615
                     /created_by="User"
                     /label="+1 Site"
     intron          2624..2672
                     /created_by="User"
                     /label="Potential Splice Donors"
     protein_bind    2634..2639
                     /created_by="User"
                     /label="SP1 Binding Site"
     misc_feature    complement(2649..2664)
                     /Sequence="ACCGCCCCACACCCCG"
                     /Hairpin_Tm="None"
                     /Tm="64.5"
                     /Self_Dimer_Tm="None"
                     /%GC="81.3"
                     /created_by="primer3"
                     /Extension="GCCCACACTTACCTG"
                     /modified_by="User"
                     /label="RJ_00295Rb"
                     /note="Geneious type: primer_bind_reverse"
     protein_bind    2658..2663
                     /created_by="User"
                     /label="SP1 Binding Site"
     primer_bind     2665..2684
                     /Sequence="AGTGTGGGCCCTGTTCCTGC"
                     /Hairpin_Tm="None"
                     /Tm="64.9"
                     /Self_Dimer_Tm="9.0"
                     /%GC="65.0"
                     /created_by="primer3"
                     /Extension="CAGGTA"
                     /modified_by="User"
                     /label="RJ_00295Fb"
     protein_bind    2734..2751
                     /created_by="User"
                     /label="Gal4 Close Match (18)"
     intron          2745..2749
                     /created_by="User"
                     /label="U2 Branch Point"
     intron          2754..2770
                     /created_by="User"
                     /label="Y-Rich"
     intron          2771..2774
                     /created_by="User"
                     /label="U2 Splice Acceptor"
     ligation        2777..2780
                     /label="Ligation"
     gg_overhang     2777..2780
                     /created_by="User"
                     /label="pL0 P-5 v2"
     misc_feature    complement(2782..2787)
                     /Recognition_pattern="GGTCTC(1/5)"
                     /annotation_group="GGTCTC"
                     /label="BsaI"
                     /note="Geneious type: restriction site"
     protein_bind    complement(2782..2787)
                     /created_by="User"
                     /label="BsaI Bind"
ORIGIN      
        1 gtggctcttc agtggacgaa agggcctcgt gatacgccta tttttatagg ttaatgtcat
       61 gataataatg gtttcttaga cgtcaggtgg cacttttcgg ggaaatgtgc gcggaacccc
      121 tatttgttta tttttctaaa tacattcaaa tatgtatccg ctcatgagac aataaccctg
      181 ataaatgctt caataatatt gaaaaaggaa gagtatgcgc tcacgcaact ggtccagaac
      241 cttgaccgaa cgcagcggtg gtaacggcgc agtggcggtt ttcatggctt gttatgactg
      301 tttttttggg gtacagtcta tgcctcgggc atccaagcag caagcgcgtt acgccgtggg
      361 tcgatgtttg atgttatgga gcagcaacga tgttacgcag cagggcagtc gccctaaaac
      421 aaagttaaac atcatgaggg aagcggtgat cgccgaagta tcgactcaac tatcagaggt
      481 agttggcgtc atcgagcgcc atctcgaacc gacgttgctg gccgtacatt tgtacggctc
      541 cgcagtggat ggcggcctga agccacacag cgatattgat ttgctggtta cggtgaccgt
      601 aaggcttgat gaaacaacgc ggcgagcttt gatcaacgac cttttggaaa cttcggcttc
      661 ccctggagag agcgagattc tccgcgctgt agaagtcacc attgttgtgc acgacgacat
      721 cattccgtgg cgttatccag ctaagcgcga actgcaattt ggagaatggc agcgcaatga
      781 cattcttgca ggtatcttcg agccagccac gatcgacatt gatctggcta tcttgctgac
      841 aaaagcaaga gaacatagcg ttgccttggt aggtccagcg gcggaggaac tctttgatcc
      901 ggttcctgaa caggatctat ttgaggcgct aaatgaaacc ttaacgctat ggaactcgcc
      961 gcccgactgg gctggcgatg agcgaaatgt agtgcttacg ttgtcccgca tttggtacag
     1021 cgcagtaacc ggcaaaatcg cgccgaagga tgtcgctgcc gactgggcaa tggagcgcct
     1081 gccggcccag tatcagcccg tcatacttga agctagacag gcttatcttg gacaagaaga
     1141 agatcgcttg gcctcgcgcg cagatcagtt ggaagaattt gtccattacg taaaaggcga
     1201 gatcaccaag gtagtcggca aataactgtc agaccaagtt tactcatata tactttagat
     1261 tgatttaaaa cttcattttt aatttaaaag gatctaggtg aagatccttt ttgataatct
     1321 catgaccaaa atcccttaac gtgagttttc gttccactga gcgtcagacc ccgtagaaaa
     1381 gatcaaagga tcttcttgag atcctttttt tctgcgcgta atctgctgct tgcaaacaaa
     1441 aaaaccaccg ctaccagcgg tggtttgttt gccggatcaa gagctaccaa ctctttttcc
     1501 gaaggtaact ggcttcagca gagcgcagat accaaatact gtccttctag tgtagccgta
     1561 gttaggccac cacttcaaga actctgtagc accgcctaca tacctcgctc tgctaatcct
     1621 gttaccagtg gctgctgcca gtggcgataa gtcgtgtctt accgggttgg actcaagacg
     1681 atagttaccg gataaggcgc agcggtcggg ctgaacgggg ggttcgtgca cacagcccag
     1741 cttggagcga acgacctaca ccgaactgag atacctacag cgtgagctat gagaaagcgc
     1801 cacgcttccc gaagggagaa aggcggacag gtatccggta agcggcaggg tcggaacagg
     1861 agagcgcacg agggagcttc cagggggaaa cgcctggtat ctttatagtc ctgtcgggtt
     1921 tcgccacctc tgacttgagc gtcgattttt gtgatgctcg tcaggggggc ggagcctatg
     1981 gaaaaacgcc agcaacgcgg cctttttacg gttcctggcc ttttgctggc cttttgctca
     2041 catgttcttt cctgcgttat cccctgattc tgtggataac cgtattaccg cctttgagtg
     2101 agctgatacc gctcgccgca gccgaacgac cgagcgcagc gagtcagtga gcgaggaagc
     2161 ggaagagcgc ccaatacgca aaccgcctct ccccgcgcgt tggccgattc attaatcact
     2221 ctgtggtctc atacttcgag aagcttgata tcgaattccc acggggttgg ggttgcgcct
     2281 tttccaaggc agccctgggt ttgcgcaggg acgcggctgc tctgggcgtg gttccgggaa
     2341 acgcagcggc gccgaccctg ggactcgcac attcttcacg tccgttcgca gcgtcacccg
     2401 gatcttcgcc gctacccttg tgggcccccc ggcgacgctt cctgctccgc ccctaagtcg
     2461 ggaaggttcc ttgcggttcg cggcgtgccg gacgtgacaa acggaagccg cacgtctcac
     2521 tagtaccctc gcagacggac agcgccaggg agcaatggca gcgcgccgac cgcgatgggc
     2581 tgtggccaat agcggctgct cagcggggcg cgccgagagc agcggccggg aaggggcggt
     2641 gcgggaggcg gggtgtgggg cggtagtgtg ggccctgttc ctgcccgcgc ggtgttccgc
     2701 attctgcaag cctccggagc gcacgtcggc agtcggctcc ctcgttgacc gaatcaccga
     2761 cctctctccc caggggcaga tgagaccacg aa
//
