# Supplementary material for: An endoribonuclease-based feedforward controller for decoupling resource-limited genetic modules in mammalian cells
Source: Nat Commun. 2020 Nov 10;11:5690. doi: 10.1038/s41467-020-19126-9 (PMC7656454; doi:10.1038/s41467-020-19126-9)
Supplement: Supplementary file 4 — Source Data [file 41467_2020_19126_MOESM4_ESM.zip › Source Data/Plasmids/Cloning/pRJ_00100.gb]

LOCUS       pRJ_00100               4927 bp    DNA     circular UNA 25-MAY-2017
DEFINITION  [pL0-G] Gal4-NLS-HA-Tet1cd.
ACCESSION   urn.local.jones.8p-ceh9p68
VERSION     urn.local.jones.8p-ceh9p68
KEYWORDS    .
SOURCE      
  ORGANISM  .
FEATURES             Location/Qualifiers
     misc_feature    145..168
                     /created_by="User"
                     /label="Pamp"
                     /note="Geneious type: Promoter_prokaryotic"
     misc_feature    complement(160..180)
                     /Mismatches=0
                     /created_by="primer3"
                     /annotation_group="433836252959034a401b510-5615-4e07-8700-
                     8113dbb34681"
                     /%GC="47.6"
                     /Tm="56.4"
                     /Hairpin_Tm="None"
                     /Self_Dimer_Tm="13.2"
                     /Sequence="CAGGGTTATTGTCTCATGAGC"
                     /label="JH856R"
                     /note="Geneious type: primer_bind_reverse"
     CDS             215..1225
                     /modified_by="User"
                     /label="Sm/Sp no DraIII (Streptomycin/Spectinomycin
                     Resistance)"
     misc_feature    complement(686..709)
                     /Mismatches=0
                     /created_by="primer3"
                     /annotation_group="986339735192537a527f5ac-a440-4446-a29f-
                     28f804429efa"
                     /%GC="45.8"
                     /Tm="60.3"
                     /Hairpin_Tm="36.5"
                     /Self_Dimer_Tm="4.8"
                     /Sequence="CACAACAATGGTGACTTCTACAGC"
                     /label="RJ_00189Ra"
                     /note="Geneious type: primer_bind_reverse"
     primer_bind     695..715
                     /Mismatches=0
                     /created_by="primer3"
                     /annotation_group="986339766704955eac69a1e-d47f-4312-99ef-
                     928f6c0bb7a8"
                     /%GC="52.4"
                     /Tm="60.6"
                     /Hairpin_Tm="None"
                     /Self_Dimer_Tm="27.4"
                     /Sequence="GTCACCATTGTTGTGCACGAC"
                     /label="RJ_00190Fa"
     rep_origin      complement(1320..2002)
                     /created_by="User"
                     /label="ColE1 Origin"
     rep_origin      1984
                     /label="ORI"
     primer_bind     2084..2103
                     /created_by="User"
                     /Sequence="ATTACCGCCTTTGAGTGAGC"
                     /label="G00101"
     misc_feature    complement(2208..2230)
                     /Sequence="GAGACCACAGAGTGATTAATGAA"
                     /Hairpin_Tm="35.2"
                     /Tm="56.0"
                     /Self_Dimer_Tm="None"
                     /%GC="39.1"
                     /created_by="primer3"
                     /modified_by="User"
                     /label="RJ_00062Ra"
                     /note="Geneious type: primer_bind_reverse"
     protein_bind    2225..2230
                     /created_by="User"
                     /label="BsaI Bind"
     misc_feature    2225..2230
                     /Recognition_pattern="GGTCTC(1/5)"
                     /annotation_group="GGTCTC"
                     /label="BsaI"
                     /note="Geneious type: restriction site"
     Gg_overhang     2232..2235
                     /created_by="User"
                     /label="pL0 5-G"
     ligation        2232..2235
                     /label="Ligation"
     motif           2236..2241
                     /created_by="User"
                     /label="Kozak"
     CDS             2242..4911
                     /created_by="User"
                     /modified_by="User"
                     /label="Gal4-NLS-HA-Tet1cd"
     domain          2245..2682
                     /created_by="User"
                     /label="Gal4 DBD"
     misc_feature    2272..2355
                     /created_by="User"
                     /modified_by="User"
                     /Transferred_From="Gal4 DBD (pBjh_4067)"
                     /Transferred_Similarity="100.00%"
                     /label="Zn(2)-C6
                     fungal-type.{ECO:0000255|PROSITE-ProRule:PRU00227}."
                     /note="Geneious type: dna_binding_domain"
     misc_feature    2459..2464
                     /Recognition_pattern="C^TCGAG"
                     /annotation_group="CTCGAG"
                     /label="XhoI"
                     /note="Geneious type: restriction site"
     motif           2689..2709
                     /created_by="User"
                     /modified_by="User"
                     /Transferred_From="Digestion of pRJ_00009 PCR Product -
                     Fragment 2, Digestion of pRJ_00010 PCR Product - Fragment
                     2, Digestion of pRJ_00011 PCR Product - Fragment 2,
                     Digestion of pRJ_00012 PCR Product - Fragment 2, Digestion
                     of pRJ_00013 PCR Product - Fragment 2, pRJ_00009,
                     pRJ_00009 PCR Product, pRJ_00010, pRJ_00010 PCR Product,
                     pRJ_00011, pRJ_00011 PCR Product, pRJ_00012, pRJ_00012 PCR
                     Product, pRJ_00013, pRJ_00013 PCR Product, pRJ_00095,
                     pRJ_00096, pRJ_00097, pRJ_00098, pRJ_00099"
                     /Transferred_Similarity="100.00%"
                     /label="NLS"
     primer_bind     2689..2709
                     /Mismatches=0
                     /created_by="primer3"
                     /annotation_group="158671886458962a6e5511-765b-4266-b295-c
                     df0b153272f"
                     /%GC="52.4"
                     /Tm="57.9"
                     /Hairpin_Tm="None"
                     /Self_Dimer_Tm="None"
                     /Sequence="CCCAAGAAGAAGAGGAAGGTG"
                     /label="RJ_00068Fa"
     motif           2710..2718
                     /created_by="User"
                     /label="GSG"
     sig_peptide     2719..2745
                     /created_by="User"
                     /modified_by="User"
                     /Transferred_From="(4) Digestion of pRJ_00095 - Fragment
                     1, (4) Digestion of pRJ_00096 - Fragment 1, (4) Digestion
                     of pRJ_00097 - Fragment 1, (4) Digestion of pRJ_00098 -
                     Fragment 1, (4) Digestion of pRJ_00099 - Fragment 1,
                     Digestion of pRJ_00095 - Fragment 1, Digestion of
                     pRJ_00096 - Fragment 1, Digestion of pRJ_00097 - Fragment
                     1, Digestion of pRJ_00098 - Fragment 1, Digestion of
                     pRJ_00099 - Fragment 1, pRJ_00095, pRJ_00096, pRJ_00097,
                     pRJ_00098, pRJ_00099"
                     /Transferred_Similarity="100.00%"
                     /label="HA-tag"
     misc_feature    complement(2728..2745)
                     /Sequence="GGCGTAATCTGGCACGTC"
                     /Hairpin_Tm="40.3"
                     /Tm="58.6"
                     /Self_Dimer_Tm="None"
                     /%GC="61.1"
                     /created_by="primer3"
                     /Extension="CAGATGGTCTCAGCAAGCCAGATCC"
                     /modified_by="User"
                     /label="RJ_00054Ra"
                     /note="Geneious type: primer_bind_reverse"
     Gibson_overhang 2740..2754
                     /created_by="User"
                     /label="Infusion"
     motif           2746..2754
                     /created_by="User"
                     /modified_by="User"
                     /label="GSG"
     domain          2755..4908
                     /created_by="User"
                     /modified_by="User"
                     /label="TET1 Catalytic Domain"
     misc_feature    3238..3279
                     /created_by="User"
                     /label="Interaction with DNA"
                     /note="Geneious type: Region_of_interest"
     primer_bind     3371..3391
                     /Mismatches=0
                     /created_by="primer3"
                     /annotation_group="158670986330498e6e1f57-1354-4b2f-b2c8-0
                     232fbf06a0f"
                     /%GC="47.6"
                     /Tm="57.3"
                     /Hairpin_Tm="None"
                     /Self_Dimer_Tm="None"
                     /Sequence="CGCCCATATACAAGCAATACG"
                     /label="RJ_00059Fa"
     misc_feature    3514..3516
                     /created_by="User"
                     /label="H->Y: Loss of catalytic activity and lossof the
                     ability to induce
                     DNAdemethylation.{ECO:0000269|PubMed:19372391,ECO:0000269|
                     PubMed:21496894}."
                     /note="Geneious type: mutagenesis_site"
     misc_feature    3520..3522
                     /created_by="User"
                     /label="D->A: Loss of catalytic activity and lossof the
                     ability to induce
                     DNAdemethylation.{ECO:0000269|PubMed:19372391,ECO:0000269|
                     PubMed:21496894}."
                     /note="Geneious type: mutagenesis_site"
     misc_feature    3652..3657
                     /Recognition_pattern="G^AATTC"
                     /annotation_group="GAATTC"
                     /label="EcoRI"
                     /note="Geneious type: restriction site"
     ligation        3653..3656
                     /label="Ligation"
     misc_feature    complement(3788..3813)
                     /Sequence="CCTTATCTTATGTGCCAAAACCTCAG"
                     /Hairpin_Tm="None"
                     /Tm="60.2"
                     /Self_Dimer_Tm="None"
                     /%GC="42.3"
                     /created_by="primer3"
                     /Extension="TCTTACTGCACTTAC"
                     /modified_by="User"
                     /label="RJ_00198Ra"
                     /note="Geneious type: primer_bind_reverse"
     primer_bind     3814..3837
                     /Sequence="GCAGTTGAAAAAAAACCCATACCC"
                     /Hairpin_Tm="None"
                     /Tm="59.5"
                     /Self_Dimer_Tm="None"
                     /%GC="41.7"
                     /created_by="primer3"
                     /Extension="TTTTTTTTTTCACAG"
                     /label="RJ_00198Fa"
     primer_bind     3951..3976
                     /Mismatches=0
                     /created_by="primer3"
                     /annotation_group="15867155094802aa041a69-0837-4341-96f5-8
                     a8ceba77de8"
                     /%GC="38.5"
                     /Tm="58.6"
                     /Hairpin_Tm="50.3"
                     /Self_Dimer_Tm="3.2"
                     /Sequence="GCCCCATTTCATATTGAAATCTAGTG"
                     /label="RJ_00059Fb"
     misc_feature    4542..4547
                     /Recognition_pattern="C^CATGG"
                     /annotation_group="CCATGG"
                     /label="NcoI"
                     /note="Geneious type: restriction site"
     misc_feature    4627..4635
                     /created_by="User"
                     /label="2-oxoglutarate binding. {ECO:0000250}."
                     /note="Geneious type: Region_of_interest"
     misc_feature    4645..4653
                     /created_by="User"
                     /label="Substrate binding. {ECO:0000250}."
                     /note="Geneious type: Region_of_interest"
     Gibson_overhang 4912..4926
                     /created_by="User"
                     /modified_by="User"
                     /label="Infusion"
     Gg_overhang     4912..4915
                     /created_by="User"
                     /label="pL0 G-3"
     ligation        4912..4915
                     /label="Ligation"
     protein_bind    complement(4917..4922)
                     /created_by="User"
                     /label="BsaI Bind"
     misc_feature    complement(4917..4922)
                     /Recognition_pattern="GGTCTC(1/5)"
                     /annotation_group="GGTCTC"
                     /label="BsaI"
                     /note="Geneious type: restriction site"
ORIGIN      
        1 gtggctcttc agtggacgaa agggcctcgt gatacgccta tttttatagg ttaatgtcat
       61 gataataatg gtttcttaga cgtcaggtgg cacttttcgg ggaaatgtgc gcggaacccc
      121 tatttgttta tttttctaaa tacattcaaa tatgtatccg ctcatgagac aataaccctg
      181 ataaatgctt caataatatt gaaaaaggaa gagtatgcgc tcacgcaact ggtccagaac
      241 cttgaccgaa cgcagcggtg gtaacggcgc agtggcggtt ttcatggctt gttatgactg
      301 tttttttggg gtacagtcta tgcctcgggc atccaagcag caagcgcgtt acgccgtggg
      361 tcgatgtttg atgttatgga gcagcaacga tgttacgcag cagggcagtc gccctaaaac
      421 aaagttaaac atcatgaggg aagcggtgat cgccgaagta tcgactcaac tatcagaggt
      481 agttggcgtc atcgagcgcc atctcgaacc gacgttgctg gccgtacatt tgtacggctc
      541 cgcagtggat ggcggcctga agccacacag cgatattgat ttgctggtta cggtgaccgt
      601 aaggcttgat gaaacaacgc ggcgagcttt gatcaacgac cttttggaaa cttcggcttc
      661 ccctggagag agcgagattc tccgcgctgt agaagtcacc attgttgtgc acgacgacat
      721 cattccgtgg cgttatccag ctaagcgcga actgcaattt ggagaatggc agcgcaatga
      781 cattcttgca ggtatcttcg agccagccac gatcgacatt gatctggcta tcttgctgac
      841 aaaagcaaga gaacatagcg ttgccttggt aggtccagcg gcggaggaac tctttgatcc
      901 ggttcctgaa caggatctat ttgaggcgct aaatgaaacc ttaacgctat ggaactcgcc
      961 gcccgactgg gctggcgatg agcgaaatgt agtgcttacg ttgtcccgca tttggtacag
     1021 cgcagtaacc ggcaaaatcg cgccgaagga tgtcgctgcc gactgggcaa tggagcgcct
     1081 gccggcccag tatcagcccg tcatacttga agctagacag gcttatcttg gacaagaaga
     1141 agatcgcttg gcctcgcgcg cagatcagtt ggaagaattt gtccattacg taaaaggcga
     1201 gatcaccaag gtagtcggca aataactgtc agaccaagtt tactcatata tactttagat
     1261 tgatttaaaa cttcattttt aatttaaaag gatctaggtg aagatccttt ttgataatct
     1321 catgaccaaa atcccttaac gtgagttttc gttccactga gcgtcagacc ccgtagaaaa
     1381 gatcaaagga tcttcttgag atcctttttt tctgcgcgta atctgctgct tgcaaacaaa
     1441 aaaaccaccg ctaccagcgg tggtttgttt gccggatcaa gagctaccaa ctctttttcc
     1501 gaaggtaact ggcttcagca gagcgcagat accaaatact gtccttctag tgtagccgta
     1561 gttaggccac cacttcaaga actctgtagc accgcctaca tacctcgctc tgctaatcct
     1621 gttaccagtg gctgctgcca gtggcgataa gtcgtgtctt accgggttgg actcaagacg
     1681 atagttaccg gataaggcgc agcggtcggg ctgaacgggg ggttcgtgca cacagcccag
     1741 cttggagcga acgacctaca ccgaactgag atacctacag cgtgagctat gagaaagcgc
     1801 cacgcttccc gaagggagaa aggcggacag gtatccggta agcggcaggg tcggaacagg
     1861 agagcgcacg agggagcttc cagggggaaa cgcctggtat ctttatagtc ctgtcgggtt
     1921 tcgccacctc tgacttgagc gtcgattttt gtgatgctcg tcaggggggc ggagcctatg
     1981 gaaaaacgcc agcaacgcgg cctttttacg gttcctggcc ttttgctggc cttttgctca
     2041 catgttcttt cctgcgttat cccctgattc tgtggataac cgtattaccg cctttgagtg
     2101 agctgatacc gctcgccgca gccgaacgac cgagcgcagc gagtcagtga gcgaggaagc
     2161 ggaagagcgc ccaatacgca aaccgcctct ccccgcgcgt tggccgattc attaatcact
     2221 ctgtggtctc aaggtgccac catgaagcta ctgtcctcta tcgaacaagc atgcgatatt
     2281 tgccgactta aaaagctcaa gtgctccaaa gaaaaaccga agtgcgccaa gtgtctgaag
     2341 aacaactggg agtgtcgcta ctctcccaaa accaaaaggt ccccgctgac tagggcacat
     2401 ctgacagaag tggaatcaag gctagaaaga ctggaacagc tatttctact gatttttcct
     2461 cgagaggacc ttgacatgat tttgaaaatg gattctttac aggatataaa agcattgtta
     2521 acaggattat ttgtacaaga taatgtgaat aaagatgccg tcacagatag attggcttca
     2581 gtggagactg atatgcctct aacattgaga cagcatagaa taagtgcgac atcatcatcg
     2641 gaagagagta gtaacaaagg tcaaagacag ttgactgtat cgatgggccc caagaagaag
     2701 aggaaggtgg gatctggcta cccatacgac gtgccagatt acgccggatc aggtttgcct
     2761 acgtgttctt gcttggatag agtgatccaa aaggataaag gaccatacta cactcatttg
     2821 ggtgcgggtc cttctgttgc tgcagttagg gaaatcatgg aaaataggta cggacaaaag
     2881 ggaaacgcaa tacggataga aatcgttgtg tatacaggca aagaaggcaa atcctcacac
     2941 ggatgcccaa tagcgaagtg ggttcttagg agaagcagcg atgaggagaa ggtcctttgc
     3001 cttgtcagac agcgcacagg tcatcactgc cctaccgcag tcatggtggt tttgataatg
     3061 gtctgggacg gaatcccact gcctatggct gatcgcctct acaccgagct cacagagaat
     3121 ctcaaatcct acaatggtca cccaacagac cgccgctgca ctcttaatga aaatagaacc
     3181 tgcacttgtc aggggattga tcctgagaca tgtggagctt ccttttcttt tggttgctcc
     3241 tggtctatgt actttaacgg ctgtaagttc ggccgctccc cctctccacg aaggtttagg
     3301 atcgacccta gctcacctct ccacgaaaag aacctggagg ataacttgca atctctcgct
     3361 acacgactgg cgcccatata caagcaatac gcacctgtcg cctaccagaa ccaagttgag
     3421 tatgaaaacg tagctagaga atgtagactt ggttccaaag agggtagacc cttcagtggt
     3481 gtcaccgcat gccttgattt ttgcgctcac ccccatcgag acatacacaa tatgaataat
     3541 ggatctaccg tagtctgcac tctgacaagg gaagataacc gcagcttggg agtaataccg
     3601 caggacgagc agttgcacgt tttgcctctc tacaaattga gtgatactga tgaattcggg
     3661 agtaaagaag gcatggaggc aaagatcaag agtggggcca tagaagtact cgcccccaga
     3721 cgcaaaaaac gaacgtgctt cacccagcct gttccacgat ccggtaaaaa aagagcggca
     3781 atgatgactg aggttttggc acataagata agggcagttg aaaaaaaacc cataccccga
     3841 ataaaacgaa aaaacaacag tacgaccacg aacaactcca aaccatccag cctgcctacc
     3901 ttgggatcaa acacggaaac cgtacagccg gaagtaaaaa gcgaaacgga gccccatttc
     3961 atattgaaat ctagtgacaa taccaagact tatagtttga tgccttctgc gccacatcca
     4021 gtgaaagaag cctcccccgg attcagctgg agtcccaaga ccgcttcagc aacacctgcg
     4081 cctctgaaaa atgacgcaac agcgtcatgc ggcttttccg agaggagttc cactccccat
     4141 tgtacaatgc caagtgggcg cctctcaggg gcgaacgctg cggccgccga cggtcccggg
     4201 atatctcagc ttggggaggt agcgccgctc ccaaccctgt cagccccggt aatggaacct
     4261 ctgataaaca gcgagccatc cactggagtg acggagccat tgacgcccca ccagcccaat
     4321 catcaaccat ccttccttac atctccacag gacctggcct catctccgat ggaggaagat
     4381 gaacagcatt cagaagccga tgagccgccc tcagatgagc ctctctccga cgatcccctc
     4441 tccccggcgg aggagaaact cccacacatc gatgagtatt ggtcagatag cgaacatata
     4501 ttccttgatg ctaacatcgg tggtgtcgct attgctccgg cccatggctc cgttttgata
     4561 gaatgtgctc gcagggaact ccacgctacg acccctgtcg agcaccctaa tcggaatcat
     4621 ccaactcggt tgtcactcgt gttctaccaa cacaaaaacc ttaataagcc tcagcacggg
     4681 tttgaactca acaagatcaa gtttgaagct aaggaagcca aaaacaagaa gatgaaggcg
     4741 tcagaacaaa aagatcaagc ggctaacgaa ggtccggagc aaagctcaga ggtgaatgag
     4801 ctcaatcaga taccatccca taaagcgctt acccttaccc acgacaatgt ggtcacggtt
     4861 tctccatacg ccttgacaca tgtggctgga ccgtacaacc attgggtatg agctttgaga
     4921 ccacgaa
//
