# Supplementary material for: An endoribonuclease-based feedforward controller for decoupling resource-limited genetic modules in mammalian cells
Source: Nat Commun. 2020 Nov 10;11:5690. doi: 10.1038/s41467-020-19126-9 (PMC7656454; doi:10.1038/s41467-020-19126-9)
Supplement: Supplementary file 4 — Source Data [file 41467_2020_19126_MOESM4_ESM.zip › Source Data/Plasmids/Cloning/pRJ_00104.gb]

LOCUS       pRJ_00104               5524 bp    DNA     circular UNA 16-FEB-2019
DEFINITION  [pL0-G] rTetR-V5-NLS-VPR-SMASh.
ACCESSION   urn.local.jones.8q-ceh9p68
VERSION     urn.local.jones.8q-ceh9p68
KEYWORDS    .
SOURCE      
  ORGANISM  .
FEATURES             Location/Qualifiers
     primer_bind     4..23
                     /Mismatches=0
                     /created_by="primer3"
                     /annotation_group="319859973069819db08e2ad-750b-4c1a-b621-
                     766f4e4d6160"
                     /%GC="55.0"
                     /Tm="58.6"
                     /Hairpin_Tm="None"
                     /Self_Dimer_Tm="0.8"
                     /Sequence="GCTCTTCAGTGGACGAAAGG"
                     /label="RJ_00061Fa"
     misc_feature    145..168
                     /Transferred_From="pAT61"
                     /Transferred_Similarity="100.00%"
                     /modified_by="User"
                     /label="Pamp"
                     /note="Geneious type: Promoter_prokaryotic"
     misc_feature    complement(160..180)
                     /Mismatches=0
                     /created_by="primer3"
                     /annotation_group="240472336635245b51deb9-23bc-4486-81f1-1
                     293de2ed810"
                     /%GC="47.6"
                     /Tm="56.4"
                     /Hairpin_Tm="None"
                     /Self_Dimer_Tm="13.2"
                     /Sequence="CAGGGTTATTGTCTCATGAGC"
                     /label="JH856R"
                     /note="Geneious type: primer_bind_reverse"
     misc_feature    complement(186..217)
                     /Mismatches=0
                     /created_by="primer3"
                     /annotation_group="3198607283700460b3fd479-5a3f-4447-8c06-
                     a31baaade295"
                     /%GC="28.1"
                     /Tm="59.6"
                     /Hairpin_Tm="53.1"
                     /Self_Dimer_Tm="7.5"
                     /Sequence="CATACTCTTCCTTTTTCAATATTATTGAAGCA"
                     /label="RJ_00063Ra"
                     /note="Geneious type: primer_bind_reverse"
     CDS             215..1225
                     /created_by="User"
                     /label="Sm/Sp no DraIII"
     misc_feature    complement(1211..1233)
                     /Mismatches=0
                     /created_by="primer3"
                     /annotation_group="3198608242020092d30ebe1-1541-4edb-a03d-
                     9ab9b44fc793"
                     /%GC="43.5"
                     /Tm="58.5"
                     /Hairpin_Tm="None"
                     /Self_Dimer_Tm="1.6"
                     /Sequence="TCTGACAGTTATTTGCCGACTAC"
                     /label="RJ_00078Rb"
                     /note="Geneious type: primer_bind_reverse"
     primer_bind     1219..1245
                     /Mismatches=0
                     /created_by="primer3"
                     /annotation_group="319860241968351bba93a4e-20eb-4080-96ab-
                     a60acd84c2f5"
                     /%GC="37.0"
                     /Tm="58.7"
                     /Hairpin_Tm="None"
                     /Self_Dimer_Tm="None"
                     /Sequence="CAAATAACTGTCAGACCAAGTTTACTC"
                     /label="RJ_00078Fa"
     primer_bind     1226..1247
                     /Mismatches=0
                     /created_by="primer3"
                     /annotation_group="3198600042294909385124a-ecfc-4023-9115-
                     0f54f7a22dc7"
                     /%GC="40.9"
                     /Tm="55.8"
                     /Hairpin_Tm="None"
                     /Self_Dimer_Tm="None"
                     /Sequence="CTGTCAGACCAAGTTTACTCAT"
                     /label="RJ_00062Fa"
     rep_origin      complement(1320..2002)
                     /ApEinfo_fwdcolor="gray50"
                     /ApEinfo_revcolor="gray50"
                     /ApEinfo_graphicformat="arrow_data {{0 1 2 0 0 -1} {} 0}
                     width 5 offset 0"
                     /label="ColE1 origin"
     primer_bind     2084..2103
                     /created_by="User"
                     /Sequence="ATTACCGCCTTTGAGTGAGC"
                     /label="G00101"
     primer_bind     2202..2223
                     /Mismatches=0
                     /created_by="primer3"
                     /annotation_group="319859683590474a97ee269-41e5-43e0-a0bc-
                     00431185bf0c"
                     /%GC="45.5"
                     /Tm="57.3"
                     /Hairpin_Tm="41.4"
                     /Self_Dimer_Tm="None"
                     /Sequence="GGCCGATTCATTAATCACTCTG"
                     /label="RJ_00008Fa"
     misc_feature    complement(2208..2230)
                     /Mismatches=0
                     /created_by="primer3"
                     /annotation_group="319860671607202e05c893f-f498-498f-8fdb-
                     fdc0c9b79e17"
                     /%GC="39.1"
                     /Tm="56.0"
                     /Hairpin_Tm="35.2"
                     /Self_Dimer_Tm="None"
                     /Sequence="GAGACCACAGAGTGATTAATGAA"
                     /label="RJ_00062Ra"
                     /note="Geneious type: primer_bind_reverse"
     primer_bind     2210..2230
                     /Mismatches=0
                     /created_by="primer3"
                     /annotation_group="319859715643513007d95dd-7866-4302-8d97-
                     72445ea8e0ef"
                     /%GC="42.9"
                     /Tm="53.8"
                     /Hairpin_Tm="33.9"
                     /Self_Dimer_Tm="None"
                     /Sequence="CATTAATCACTCTGTGGTCTC"
                     /label="RJ_00009Fa"
     primer_bind     2215..2236
                     /Mismatches=0
                     /created_by="primer3"
                     /annotation_group="319859748734894f20a52c3-86e4-47f9-8ff6-
                     013fecb21138"
                     /%GC="50.0"
                     /Tm="59.7"
                     /Hairpin_Tm="33.9"
                     /Self_Dimer_Tm="None"
                     /Sequence="ATCACTCTGTGGTCTCAAGGTG"
                     /label="RJ_00018Fa"
     primer_bind     2219..2238
                     /Mismatches=0
                     /created_by="primer3"
                     /annotation_group="319859779976248c6bcb561-48c0-4caa-8b82-
                     8b41cfda74bf"
                     /%GC="60.0"
                     /Tm="60.3"
                     /Hairpin_Tm="None"
                     /Self_Dimer_Tm="None"
                     /Sequence="CTCTGTGGTCTCAAGGTGCC"
                     /label="RJ_00021Fa"
     primer_bind     2219..2237
                     /Mismatches=0
                     /created_by="primer3"
                     /annotation_group="319859814013598c7a68121-1025-4e07-8711-
                     af2568cf091e"
                     /%GC="57.9"
                     /Tm="57.8"
                     /Hairpin_Tm="None"
                     /Self_Dimer_Tm="None"
                     /Sequence="CTCTGTGGTCTCAAGGTGC"
                     /label="RJ_00029Fa"
     protein_bind    2225..2230
                     /created_by="User"
                     /label="BsaI Bind"
     misc_feature    2225..2230
                     /Recognition_pattern="GGTCTC(1/5)"
                     /annotation_group="GGTCTC"
                     /label="BsaI"
                     /note="Geneious type: restriction site"
     misc_feature    complement(2227..2244)
                     /Mismatches=0
                     /Extension="GAGGAGTGGATTTGGAATGGGTTTCCCCAT"
                     /created_by="primer3"
                     /annotation_group="319860519372051f65def66-82e3-4f52-a3c3-
                     5b386b339849"
                     /%GC="66.7"
                     /Tm="62.3"
                     /Hairpin_Tm="41.8"
                     /Self_Dimer_Tm="44.0"
                     /Sequence="GGTGGCGGCACCTTGAGA"
                     /label="RJ_00053Ra"
                     /note="Geneious type: primer_bind_reverse"
     Gg_overhang     2232..2235
                     /created_by="User"
                     /label="pL0 5-G"
     motif           2236..2244
                     /created_by="User"
                     /label="Kozak"
     CDS             2245..5508
                     /created_by="User"
                     /modified_by="User"
                     /label="tTetR-V5-NLS-VPR-SMASh"
     primer_bind     2245..2267
                     /Mismatches=0
                     /Extension="CAGATGGTCTCTGAAGCAGGCCGGCGACGTGGAGGAGAACCCAGGC
                     CCA"
                     /created_by="primer3"
                     /annotation_group="319859845463219a731bb8d-88f4-43ad-a9dd-
                     ec46d75b87cb"
                     /%GC="43.5"
                     /Tm="59.2"
                     /Hairpin_Tm="45.1"
                     /Self_Dimer_Tm="21.9"
                     /Sequence="ATGTCTAGACTGGACAAGAGCAA"
                     /label="RJ_00034Fa"
     primer_bind     2245..2266
                     /Mismatches=0
                     /Extension="GCTGAAGCAGGCTGGCGATGTAGAGGAGAATCCTGGTCCG"
                     /created_by="primer3"
                     /annotation_group="319859939518710e4f4c43b-59b6-4624-a18a-
                     5cc12f1c2e18"
                     /%GC="45.5"
                     /Tm="58.6"
                     /Hairpin_Tm="45.1"
                     /Self_Dimer_Tm="21.9"
                     /Sequence="ATGTCTAGACTGGACAAGAGCA"
                     /label="RJ_00060Fa"
     domain          2248..2856
                     /created_by="User"
                     /modified_by="User"
                     /label="rTetR"
     misc_feature    2248..2253
                     /Recognition_pattern="T^CTAGA"
                     /annotation_group="TCTAGA"
                     /label="XbaI"
                     /note="Geneious type: restriction site"
     misc_feature    2251..2433
                     /created_by="User"
                     /label="HTH tetR-type.
                     {ECO:0000255|PROSITE-ProRule:PRU00335}."
                     /note="Geneious type: dna_binding_domain"
     misc_difference 2299..2301
                     /created_by="User"
                     /label="E-->G Modification"
     misc_feature    2320..2379
                     /created_by="User"
                     /label="H-T-H motif.
                     {ECO:0000255|PROSITE-ProRule:PRU00335}."
                     /note="Geneious type: dna_binding_domain"
     misc_difference 2410..2412
                     /created_by="User"
                     /label="A-->P Modification"
     misc_difference 2443..2445
                     /created_by="User"
                     /label="F-->S Modification"
     misc_feature    complement(2473..2491)
                     /Mismatches=0
                     /created_by="primer3"
                     /annotation_group="31986033568129261f0d0e3-5fa3-4ed5-b6bd-
                     377930446ed7"
                     /%GC="52.6"
                     /Tm="57.3"
                     /Hairpin_Tm="32.6"
                     /Self_Dimer_Tm="None"
                     /Sequence="CGTTGTTCCGCAGAAAGTC"
                     /label="RJ_00048Ra"
                     /note="Geneious type: primer_bind_reverse"
     misc_difference 2500..2502
                     /created_by="User"
                     /label="F-->Y Modification"
     misc_difference 2686..2688
                     /created_by="User"
                     /label="D-->E Modification"
     misc_difference 2755..2757
                     /created_by="User"
                     /label="R-->K Modification"
     misc_difference 2779..2781
                     /created_by="User"
                     /label="H-->R Modification"
     misc_feature    complement(2835..2856)
                     /Sequence="TTCGCACTTTAGCTGTTTCTCC"
                     /Hairpin_Tm="None"
                     /Tm="59.2"
                     /Self_Dimer_Tm="None"
                     /%GC="45.5"
                     /created_by="primer3"
                     /Extension="CTTCTTGGGGCCCAT"
                     /modified_by="User"
                     /label="RJ_00076Ra"
                     /note="Geneious type: primer_bind_reverse"
     misc_feature    complement(2835..2856)
                     /Mismatches=0
                     /Extension="CGAGGAGTGGATTTGGAATGGGTTTCCC"
                     /created_by="primer3"
                     /annotation_group="31986076205586697e1aeee-deae-41d6-8c39-
                     2c48e82fbb05"
                     /%GC="45.5"
                     /Tm="59.2"
                     /Hairpin_Tm="None"
                     /Self_Dimer_Tm="None"
                     /Sequence="TTCGCACTTTAGCTGTTTCTCC"
                     /label="RJ_00076Ra"
                     /note="Geneious type: primer_bind_reverse"
     sig_peptide     2857..2898
                     /created_by="User"
                     /label="V5 Tag"
     Gibson_overhang 2870..2884
                     /created_by="User"
                     /modified_by="User"
                     /label="Infusion"
     motif           2905..2925
                     /ApEinfo_fwdcolor="#ff0000"
                     /ApEinfo_revcolor="green"
                     /ApEinfo_graphicformat="arrow_data {{0 1 2 0 0 -1} {} 0}
                     width 5 offset 0"
                     /modified_by="User"
                     /Transferred_From="(4) Digestion of pBjh_4017 - Fragment
                     1, (4) Digestion of pBjh_4018 - Fragment 1, (4) Digestion
                     of pBjh_4019 - Fragment 1, (4) Digestion of pBjh_4020 -
                     Fragment 1, (4) Digestion of pBjh_4021 - Fragment 1, (4)
                     Digestion of pBjh_4036 - Fragment 1, Digestion of
                     pBjh_4017 - Fragment 1, Digestion of pBjh_4018 - Fragment
                     1, Digestion of pBjh_4019 - Fragment 1, Digestion of
                     pBjh_4020 - Fragment 1, Digestion of pBjh_4021 - Fragment
                     1, Digestion of pBjh_4036 - Fragment 1, pBjh_4017,
                     pBjh_4018, pBjh_4019, pBjh_4020, pBjh_4021, pBjh_4036"
                     /Transferred_Similarity="100.00%"
                     /label="SV40 NLS"
     primer_bind     2905..2925
                     /Mismatches=0
                     /created_by="primer3"
                     /annotation_group="319860118627164252e5e36-21b1-4b21-a7fa-
                     aca119abd837"
                     /%GC="52.4"
                     /Tm="57.9"
                     /Hairpin_Tm="None"
                     /Self_Dimer_Tm="None"
                     /Sequence="CCCAAGAAGAAGAGGAAGGTG"
                     /label="RJ_00068Fa"
     misc_feature    complement(2905..2925)
                     /Mismatches=0
                     /Extension="CAGATGGTCTCTCCAC"
                     /created_by="primer3"
                     /annotation_group="319860304182063669070db-9c61-40fe-be0a-
                     579838817a67"
                     /%GC="52.4"
                     /Tm="57.9"
                     /Hairpin_Tm="None"
                     /Self_Dimer_Tm="None"
                     /Sequence="CACCTTCCTCTTCTTCTTGGG"
                     /label="RJ_00032Ra"
                     /note="Geneious type: primer_bind_reverse"
     misc_feature    complement(2917..2934)
                     /Mismatches=0
                     /Extension="CAGATGGTCTCAGCAA"
                     /created_by="primer3"
                     /annotation_group="31986055298816293d47e2e-d5cb-43bb-950c-
                     d11e075ee266"
                     /%GC="61.1"
                     /Tm="58.3"
                     /Hairpin_Tm="None"
                     /Self_Dimer_Tm="None"
                     /Sequence="GCCAGATCCCACCTTCCT"
                     /label="RJ_00054Ra"
                     /note="Geneious type: primer_bind_reverse"
     motif           2926..2934
                     /created_by="User"
                     /modified_by="User"
                     /label="GSG"
     misc_feature    2942..2947
                     /Recognition_pattern="G^GATCC"
                     /annotation_group="GGATCC"
                     /label="BamHI"
                     /note="Geneious type: restriction site"
     recomb_site     2972..2992
                     /label="attB1"
     misc_feature    complement(2982..3003)
                     /Mismatches=0
                     /Extension="CAGATGGTCTCTCCAC"
                     /created_by="primer3"
                     /annotation_group="319860272998443ac004524-5640-441a-ad57-
                     5b00f976ce10"
                     /%GC="40.9"
                     /Tm="56.4"
                     /Hairpin_Tm="None"
                     /Self_Dimer_Tm="None"
                     /Sequence="CTCTTTGTAGCCTGCTTTTTTG"
                     /label="RJ_00015Ra"
                     /note="Geneious type: primer_bind_reverse"
     motif           3004..3018
                     /created_by="User"
                     /label="Linker"
     domain          3019..3186
                     /created_by="User"
                     /modified_by="User"
                     /label="VP64"
     domain          3025..3057
                     /created_by="User"
                     /X-Transferred_From="(4) Digestion of pBjh_4067 - Fragment
                     1; (4) Digestion of pBjh_4068 - Fragment 1; Digestion of
                     pBjh_4067 - Fragment 1; Digestion of pBjh_4068 - Fragment
                     1; VP64 (pBjh_4067); pBjh_4067; pBjh_4068"
                     /X-Transferred_Similarity="100.00%"
                     /Transferred_From="(4) Digestion of pBjh_4018 - Fragment
                     1, (4) Digestion of pBjh_4019 - Fragment 1, (4) Digestion
                     of pBjh_4067 - Fragment 1, (4) Digestion of pBjh_4068 -
                     Fragment 1, Digestion of pBjh_4018 - Fragment 1, Digestion
                     of pBjh_4019 - Fragment 1, Digestion of pBjh_4067 -
                     Fragment 1, Digestion of pBjh_4068 - Fragment 1,
                     pBjh_4018, pBjh_4019, pBjh_4067, pBjh_4068"
                     /Transferred_Similarity="100.00%"
                     /label="VP16min"
     domain          3064..3096
                     /created_by="User"
                     /X-Transferred_From="(4) Digestion of pBjh_4067 - Fragment
                     1; (4) Digestion of pBjh_4068 - Fragment 1; Digestion of
                     pBjh_4067 - Fragment 1; Digestion of pBjh_4068 - Fragment
                     1; VP64 (pBjh_4067); pBjh_4067; pBjh_4068"
                     /X-Transferred_Similarity="100.00%"
                     /Transferred_From="(4) Digestion of pBjh_4018 - Fragment
                     1, (4) Digestion of pBjh_4019 - Fragment 1, (4) Digestion
                     of pBjh_4067 - Fragment 1, (4) Digestion of pBjh_4068 -
                     Fragment 1, Digestion of pBjh_4018 - Fragment 1, Digestion
                     of pBjh_4019 - Fragment 1, Digestion of pBjh_4067 -
                     Fragment 1, Digestion of pBjh_4068 - Fragment 1,
                     pBjh_4018, pBjh_4019, pBjh_4067, pBjh_4068"
                     /Transferred_Similarity="100.00%"
                     /label="VP16min"
     domain          3103..3135
                     /created_by="User"
                     /X-Transferred_From="(4) Digestion of pBjh_4067 - Fragment
                     1; (4) Digestion of pBjh_4068 - Fragment 1; Digestion of
                     pBjh_4067 - Fragment 1; Digestion of pBjh_4068 - Fragment
                     1; VP64 (pBjh_4067); pBjh_4067; pBjh_4068"
                     /X-Transferred_Similarity="100.00%"
                     /Transferred_From="(4) Digestion of pBjh_4018 - Fragment
                     1, (4) Digestion of pBjh_4019 - Fragment 1, (4) Digestion
                     of pBjh_4067 - Fragment 1, (4) Digestion of pBjh_4068 -
                     Fragment 1, Digestion of pBjh_4018 - Fragment 1, Digestion
                     of pBjh_4019 - Fragment 1, Digestion of pBjh_4067 -
                     Fragment 1, Digestion of pBjh_4068 - Fragment 1,
                     pBjh_4018, pBjh_4019, pBjh_4067, pBjh_4068"
                     /Transferred_Similarity="100.00%"
                     /label="VP16min"
     domain          3142..3174
                     /created_by="User"
                     /X-Transferred_From="(4) Digestion of pBjh_4067 - Fragment
                     1; (4) Digestion of pBjh_4068 - Fragment 1; Digestion of
                     pBjh_4067 - Fragment 1; Digestion of pBjh_4068 - Fragment
                     1; VP64 (pBjh_4067); pBjh_4067; pBjh_4068"
                     /X-Transferred_Similarity="100.00%"
                     /Transferred_From="(4) Digestion of pBjh_4018 - Fragment
                     1, (4) Digestion of pBjh_4019 - Fragment 1, (4) Digestion
                     of pBjh_4067 - Fragment 1, (4) Digestion of pBjh_4068 -
                     Fragment 1, Digestion of pBjh_4018 - Fragment 1, Digestion
                     of pBjh_4019 - Fragment 1, Digestion of pBjh_4067 -
                     Fragment 1, Digestion of pBjh_4068 - Fragment 1,
                     pBjh_4018, pBjh_4019, pBjh_4067, pBjh_4068"
                     /Transferred_Similarity="100.00%"
                     /label="VP16min"
     misc_feature    complement(3163..3186)
                     /Mismatches=0
                     /Extension="CAGATGGTCTCTCGTC"
                     /created_by="primer3"
                     /annotation_group="3198604570022447de2c242-276f-424a-b4b0-
                     1f5d38360d61"
                     /%GC="41.7"
                     /Tm="57.8"
                     /Hairpin_Tm="None"
                     /Self_Dimer_Tm="None"
                     /Sequence="TCTAGAGTTAATCAGCATGTCCAG"
                     /label="RJ_00050Rc"
                     /note="Geneious type: primer_bind_reverse"
     misc_feature    complement(3163..3186)
                     /Mismatches=0
                     /Extension="CCAGCCTGCTTCAGCAGAGAGAAATTCGTGGCCCCGGAGCC"
                     /created_by="primer3"
                     /annotation_group="3198606404680571a96e4cf-cdab-4a84-bc90-
                     6808be971dab"
                     /%GC="41.7"
                     /Tm="57.8"
                     /Hairpin_Tm="None"
                     /Self_Dimer_Tm="None"
                     /Sequence="TCTAGAGTTAATCAGCATGTCCAG"
                     /label="RJ_00061Ra"
                     /note="Geneious type: primer_bind_reverse"
     misc_feature    3181..3186
                     /Recognition_pattern="T^CTAGA"
                     /annotation_group="TCTAGA"
                     /label="XbaI"
                     /note="Geneious type: restriction site"
     motif           3187..3198
                     /created_by="User"
                     /modified_by="User"
                     /label="Linker"
     motif           3199..3222
                     /created_by="User"
                     /modified_by="User"
                     /label="SV40 NLS"
     domain          3223..4005
                     /created_by="User"
                     /modified_by="User"
                     /label="p65"
     motif           3268..3279
                     /created_by="User"
                     /X-Transferred_From="(4) Digestion of pBjh_4067 - Fragment
                     1; (4) Digestion of pBjh_4069 - Fragment 1; Digestion of
                     pBjh_4067 - Fragment 1; Digestion of pBjh_4069 - Fragment
                     1; p65 (pBjh_4067); pBjh_4067; pBjh_4069"
                     /X-Transferred_Similarity="100.00%"
                     /Transferred_From="(4) Digestion of pBjh_4018 - Fragment
                     1, (4) Digestion of pBjh_4020 - Fragment 1, (4) Digestion
                     of pBjh_4067 - Fragment 1, (4) Digestion of pBjh_4069 -
                     Fragment 1, Digestion of pBjh_4018 - Fragment 1, Digestion
                     of pBjh_4020 - Fragment 1, Digestion of pBjh_4067 -
                     Fragment 1, Digestion of pBjh_4069 - Fragment 1,
                     pBjh_4018, pBjh_4020, pBjh_4067, pBjh_4069"
                     /Transferred_Similarity="100.00%"
                     /label="NLS"
     misc_feature    3461..3466
                     /Recognition_pattern="C^CATGG"
                     /annotation_group="CCATGG"
                     /label="NcoI"
                     /note="Geneious type: restriction site"
     misc_feature    3560..3565
                     /Recognition_pattern="C^CATGG"
                     /annotation_group="CCATGG"
                     /label="NcoI"
                     /note="Geneious type: restriction site"
     misc_feature    3610..3744
                     /created_by="User"
                     /X-Transferred_From="(4) Digestion of pBjh_4067 - Fragment
                     1; (4) Digestion of pBjh_4069 - Fragment 1; Digestion of
                     pBjh_4067 - Fragment 1; Digestion of pBjh_4069 - Fragment
                     1; p65 (pBjh_4067); pBjh_4067; pBjh_4069"
                     /X-Transferred_Similarity="100.00%"
                     /Transferred_From="(4) Digestion of pBjh_4018 - Fragment
                     1, (4) Digestion of pBjh_4020 - Fragment 1, (4) Digestion
                     of pBjh_4067 - Fragment 1, (4) Digestion of pBjh_4069 -
                     Fragment 1, Digestion of pBjh_4018 - Fragment 1, Digestion
                     of pBjh_4020 - Fragment 1, Digestion of pBjh_4067 -
                     Fragment 1, Digestion of pBjh_4069 - Fragment 1,
                     pBjh_4018, pBjh_4020, pBjh_4067, pBjh_4069"
                     /Transferred_Similarity="100.00%"
                     /label="Activation domain"
                     /note="Geneious type: Region_of_interest"
     motif           3973..3999
                     /created_by="User"
                     /X-Transferred_From="(4) Digestion of pBjh_4067 - Fragment
                     1; (4) Digestion of pBjh_4069 - Fragment 1; Digestion of
                     pBjh_4067 - Fragment 1; Digestion of pBjh_4069 - Fragment
                     1; p65 (pBjh_4067); pBjh_4067; pBjh_4069"
                     /X-Transferred_Similarity="100.00%"
                     /Transferred_From="(4) Digestion of pBjh_4018 - Fragment
                     1, (4) Digestion of pBjh_4020 - Fragment 1, (4) Digestion
                     of pBjh_4067 - Fragment 1, (4) Digestion of pBjh_4069 -
                     Fragment 1, Digestion of pBjh_4018 - Fragment 1, Digestion
                     of pBjh_4020 - Fragment 1, Digestion of pBjh_4067 -
                     Fragment 1, Digestion of pBjh_4069 - Fragment 1,
                     pBjh_4018, pBjh_4020, pBjh_4067, pBjh_4069"
                     /Transferred_Similarity="100.00%"
                     /label="9aaTAD"
     misc_feature    complement(3986..4005)
                     /Mismatches=0
                     /Extension="CAGATGGTCTCTCGTC"
                     /created_by="primer3"
                     /annotation_group="31986048834110352969374-5ce3-4944-a0e7-
                     8714b8625932"
                     /%GC="50.0"
                     /Tm="58.2"
                     /Hairpin_Tm="57.5"
                     /Self_Dimer_Tm="12.7"
                     /Sequence="CAGCAAGGCTGAGAAATCCA"
                     /label="RJ_00050Rd"
                     /note="Geneious type: primer_bind_reverse"
     motif           4006..4023
                     /created_by="User"
                     /label="GS-rich Linker"
     domain          4024..4593
                     /created_by="User"
                     /modified_by="User"
                     /label="Rta"
     misc_feature    4111..4275
                     /created_by="User"
                     /X-Transferred_From="(4) Digestion of pBjh_4067 - Fragment
                     1; (4) Digestion of pBjh_4070 - Fragment 1; Digestion of
                     pBjh_4067 - Fragment 1; Digestion of pBjh_4070 - Fragment
                     1; Rta (pBjh_4067); pBjh_4067; pBjh_4070"
                     /X-Transferred_Similarity="100.00%"
                     /Transferred_From="(4) Digestion of pBjh_4018 - Fragment
                     1, (4) Digestion of pBjh_4021 - Fragment 1, (4) Digestion
                     of pBjh_4067 - Fragment 1, (4) Digestion of pBjh_4070 -
                     Fragment 1, Digestion of pBjh_4018 - Fragment 1, Digestion
                     of pBjh_4021 - Fragment 1, Digestion of pBjh_4067 -
                     Fragment 1, Digestion of pBjh_4070 - Fragment 1,
                     pBjh_4018, pBjh_4021, pBjh_4067, pBjh_4070"
                     /Transferred_Similarity="100.00%"
                     /label="Pro-rich"
                     /note="Geneious type: Compositionally_biased"
     misc_feature    4147..4152
                     /Recognition_pattern="C^CATGG"
                     /annotation_group="CCATGG"
                     /label="NcoI"
                     /note="Geneious type: restriction site"
     misc_feature    4251..4256
                     /Recognition_pattern="G^GATCC"
                     /annotation_group="GGATCC"
                     /label="BamHI"
                     /note="Geneious type: restriction site"
     misc_feature    4296..4301
                     /Recognition_pattern="G^GATCC"
                     /annotation_group="GGATCC"
                     /label="BamHI"
                     /note="Geneious type: restriction site"
     misc_feature    complement(4309..4314)
                     /Recognition_pattern="CGTCTC(1/5)"
                     /annotation_group="CGTCTC"
                     /label="BsmBI"
                     /note="Geneious type: restriction site"
     misc_feature    complement(4571..4593)
                     /Mismatches=0
                     /Extension="CAGATGGTCTCTCGTC"
                     /created_by="primer3"
                     /annotation_group="3198604257805633a2bbc04-7267-42bd-8325-
                     285b6d574925"
                     /%GC="43.5"
                     /Tm="58.8"
                     /Hairpin_Tm="40.7"
                     /Self_Dimer_Tm="None"
                     /Sequence="AAACAGAGATGTGTCGAAGATGG"
                     /label="RJ_00050Rb"
                     /note="Geneious type: primer_bind_reverse"
     ligation        4594..4597
                     /label="Ligation"
     protein_bind    4594..4623
                     /created_by="User"
                     /modified_by="User"
                     /Transferred_From="SMASh Tag (pJB-720)"
                     /Transferred_Similarity="100.00%"
                     /label="Protease substrate"
     primer_bind     4594..4614
                     /Mismatches=0
                     /Extension="CAGATGGTCTCT"
                     /created_by="primer3"
                     /annotation_group="319859908039581f959ac14-9d48-4f67-be1b-
                     5becfbf1311d"
                     /%GC="52.4"
                     /Tm="58.9"
                     /Hairpin_Tm="None"
                     /Self_Dimer_Tm="None"
                     /Sequence="GACGAGATGGAGGAGTGTTCT"
                     /label="RJ_00049Fa"
     sig_peptide     4654..4677
                     /created_by="User"
                     /Transferred_From="SMASh Tag (pJB-720)"
                     /Transferred_Similarity="100.00%"
                     /label="FLAG Tag"
     motif           4678..4713
                     /created_by="User"
                     /label="GS-rich Linker"
     misc_feature    complement(4680..4685)
                     /Recognition_pattern="GAAGAC(2/6)"
                     /annotation_group="GAAGAC"
                     /label="BbsI"
                     /note="Geneious type: restriction site"
     domain          4714..5271
                     /created_by="User"
                     /Transferred_From="SMASh Tag (pJB-720)"
                     /Transferred_Similarity="100.00%"
                     /label="HCV NS3 Protease"
     misc_feature    5011..5016
                     /Recognition_pattern="G^GATCC"
                     /annotation_group="GGATCC"
                     /label="BamHI"
                     /note="Geneious type: restriction site"
     misc_feature    complement(5087..5092)
                     /Recognition_pattern="GAAGAC(2/6)"
                     /annotation_group="GAAGAC"
                     /label="BbsI"
                     /note="Geneious type: restriction site"
     misc_feature    5192..5197
                     /Recognition_pattern="C^TCGAG"
                     /annotation_group="CTCGAG"
                     /label="XhoI"
                     /note="Geneious type: restriction site"
     misc_feature    complement(5239..5244)
                     /Recognition_pattern="CGTCTC(1/5)"
                     /annotation_group="CGTCTC"
                     /label="BsmBI"
                     /note="Geneious type: restriction site"
     domain          5272..5370
                     /created_by="User"
                     /Transferred_From="SMASh Tag (pJB-720)"
                     /Transferred_Similarity="100.00%"
                     /label="HCV NS3 Helicase"
     misc_feature    5302..5430
                     /created_by="User"
                     /Transferred_From="SMASh Tag (pJB-720)"
                     /Transferred_Similarity="100.00%"
                     /label="Puitative Degron"
                     /note="Geneious type: degradation_domain"
     Transmembrane   5371..5505
                     /created_by="User"
                     /Transferred_From="SMASh Tag (pJB-720)"
                     /Transferred_Similarity="100.00%"
                     /label="HCV NS4A"
     misc_feature    complement(5484..5508)
                     /Mismatches=0
                     /Extension="CAGATGGTCTCCAAGC"
                     /created_by="primer3"
                     /annotation_group="319860394256958e64b4cc1-b88b-409a-9771-
                     9d498fcae8cf"
                     /%GC="40.0"
                     /Tm="58.6"
                     /Hairpin_Tm="38.8"
                     /Self_Dimer_Tm="None"
                     /Sequence="TTAGTACAGCACTTCTCTATCTGGA"
                     /label="RJ_00049Ra"
                     /note="Geneious type: primer_bind_reverse"
     misc_feature    complement(5497..5520)
                     /created_by="User"
                     /Sequence="TGGTCTCAAAGCTTAGTACAGCAC"
                     /label="RJ_00077Ra"
                     /note="Geneious type: primer_bind_reverse"
     misc_feature    complement(5497..5520)
                     /Mismatches=0
                     /created_by="primer3"
                     /annotation_group="319860793345116dafdf11a-9e81-4ace-ae2e-
                     fcba5cce0f7f"
                     /%GC="45.8"
                     /Tm="60.8"
                     /Hairpin_Tm="42.8"
                     /Self_Dimer_Tm="7.0"
                     /Sequence="TGGTCTCAAAGCTTAGTACAGCAC"
                     /label="RJ_00077Ra"
                     /note="Geneious type: primer_bind_reverse"
     Gibson_overhang 5506..5520
                     /created_by="User"
                     /modified_by="User"
                     /label="Infusion"
     primer_bind     5506..4
                     /Mismatches=0
                     /created_by="primer3"
                     /annotation_group="31986014958926035900c11-f7ca-4572-b239-
                     a849ff73747b"
                     /%GC="47.8"
                     /Tm="60.8"
                     /Hairpin_Tm="77.4"
                     /Self_Dimer_Tm="16.8"
                     /Sequence="TAAGCTTTGAGACCACGAAGTGG"
                     /label="RJ_00076Fa"
     Gg_overhang     5509..5512
                     /created_by="User"
                     /label="pL0 G-3"
     ligation        5509..5512
                     /label="Ligation"
     protein_bind    complement(5514..5519)
                     /created_by="User"
                     /label="BsaI Bind"
     primer_bind     5514..8
                     /Mismatches=0
                     /created_by="primer3"
                     /annotation_group="31986003546058015905f4b-3761-467a-9d1f-
                     4d60d0139a45"
                     /%GC="57.9"
                     /Tm="59.0"
                     /Hairpin_Tm="79.4"
                     /Self_Dimer_Tm="23.5"
                     /Sequence="GAGACCACGAAGTGGCTCT"
                     /label="RJ_00063Fa"
     misc_feature    complement(5514..5519)
                     /Recognition_pattern="GGTCTC(1/5)"
                     /annotation_group="GGTCTC"
                     /label="BsaI"
                     /note="Geneious type: restriction site"
     misc_feature    complement(5524..18)
                     /Mismatches=0
                     /created_by="primer3"
                     /annotation_group="3198605837514001e0cd93f-86b7-40cb-afa1-
                     334e776bc99a"
                     /%GC="57.9"
                     /Tm="59.3"
                     /Hairpin_Tm="None"
                     /Self_Dimer_Tm="None"
                     /Sequence="CGTCCACTGAAGAGCCACT"
                     /label="RJ_00060Ra"
                     /note="Geneious type: primer_bind_reverse"
ORIGIN      
        1 gtggctcttc agtggacgaa agggcctcgt gatacgccta tttttatagg ttaatgtcat
       61 gataataatg gtttcttaga cgtcaggtgg cacttttcgg ggaaatgtgc gcggaacccc
      121 tatttgttta tttttctaaa tacattcaaa tatgtatccg ctcatgagac aataaccctg
      181 ataaatgctt caataatatt gaaaaaggaa gagtatgcgc tcacgcaact ggtccagaac
      241 cttgaccgaa cgcagcggtg gtaacggcgc agtggcggtt ttcatggctt gttatgactg
      301 tttttttggg gtacagtcta tgcctcgggc atccaagcag caagcgcgtt acgccgtggg
      361 tcgatgtttg atgttatgga gcagcaacga tgttacgcag cagggcagtc gccctaaaac
      421 aaagttaaac atcatgaggg aagcggtgat cgccgaagta tcgactcaac tatcagaggt
      481 agttggcgtc atcgagcgcc atctcgaacc gacgttgctg gccgtacatt tgtacggctc
      541 cgcagtggat ggcggcctga agccacacag cgatattgat ttgctggtta cggtgaccgt
      601 aaggcttgat gaaacaacgc ggcgagcttt gatcaacgac cttttggaaa cttcggcttc
      661 ccctggagag agcgagattc tccgcgctgt agaagtcacc attgttgtgc acgacgacat
      721 cattccgtgg cgttatccag ctaagcgcga actgcaattt ggagaatggc agcgcaatga
      781 cattcttgca ggtatcttcg agccagccac gatcgacatt gatctggcta tcttgctgac
      841 aaaagcaaga gaacatagcg ttgccttggt aggtccagcg gcggaggaac tctttgatcc
      901 ggttcctgaa caggatctat ttgaggcgct aaatgaaacc ttaacgctat ggaactcgcc
      961 gcccgactgg gctggcgatg agcgaaatgt agtgcttacg ttgtcccgca tttggtacag
     1021 cgcagtaacc ggcaaaatcg cgccgaagga tgtcgctgcc gactgggcaa tggagcgcct
     1081 gccggcccag tatcagcccg tcatacttga agctagacag gcttatcttg gacaagaaga
     1141 agatcgcttg gcctcgcgcg cagatcagtt ggaagaattt gtccattacg taaaaggcga
     1201 gatcaccaag gtagtcggca aataactgtc agaccaagtt tactcatata tactttagat
     1261 tgatttaaaa cttcattttt aatttaaaag gatctaggtg aagatccttt ttgataatct
     1321 catgaccaaa atcccttaac gtgagttttc gttccactga gcgtcagacc ccgtagaaaa
     1381 gatcaaagga tcttcttgag atcctttttt tctgcgcgta atctgctgct tgcaaacaaa
     1441 aaaaccaccg ctaccagcgg tggtttgttt gccggatcaa gagctaccaa ctctttttcc
     1501 gaaggtaact ggcttcagca gagcgcagat accaaatact gtccttctag tgtagccgta
     1561 gttaggccac cacttcaaga actctgtagc accgcctaca tacctcgctc tgctaatcct
     1621 gttaccagtg gctgctgcca gtggcgataa gtcgtgtctt accgggttgg actcaagacg
     1681 atagttaccg gataaggcgc agcggtcggg ctgaacgggg ggttcgtgca cacagcccag
     1741 cttggagcga acgacctaca ccgaactgag atacctacag cgtgagctat gagaaagcgc
     1801 cacgcttccc gaagggagaa aggcggacag gtatccggta agcggcaggg tcggaacagg
     1861 agagcgcacg agggagcttc cagggggaaa cgcctggtat ctttatagtc ctgtcgggtt
     1921 tcgccacctc tgacttgagc gtcgattttt gtgatgctcg tcaggggggc ggagcctatg
     1981 gaaaaacgcc agcaacgcgg cctttttacg gttcctggcc ttttgctggc cttttgctca
     2041 catgttcttt cctgcgttat cccctgattc tgtggataac cgtattaccg cctttgagtg
     2101 agctgatacc gctcgccgca gccgaacgac cgagcgcagc gagtcagtga gcgaggaagc
     2161 ggaagagcgc ccaatacgca aaccgcctct ccccgcgcgt tggccgattc attaatcact
     2221 ctgtggtctc aaggtgccgc caccatgtct agactggaca agagcaaagt cataaactct
     2281 gctctggaat tactcaatgg agtcggtatc gaaggcctga cgacaaggaa actcgctcaa
     2341 aagctgggag ttgagcagcc taccctgtac tggcacgtga agaacaagcg ggccctgctc
     2401 gatgccctgc caatcgagat gctggacagg catcataccc actcctgccc cctggaaggc
     2461 gagtcatggc aagactttct gcggaacaac gccaagtcat accgctgtgc tctcctctca
     2521 catcgcgacg gggctaaagt gcatctcggc acccgcccaa cagagaaaca gtacgaaacc
     2581 ctggaaaatc agctcgcgtt cctgtgtcag caaggcttct ccctggagaa cgcactgtac
     2641 gctctgtccg ccgtgggcca ctttacactg ggctgcgtat tggaggaaca ggagcatcaa
     2701 gtagcaaaag aggaaagaga gacacctacc accgattcta tgcccccact tctgaaacaa
     2761 gcaattgagc tgttcgaccg gcagggagcc gaacctgcct tccttttcgg cctggaacta
     2821 atcatatgtg gcctggagaa acagctaaag tgcgaaggga aacccattcc aaatccactc
     2881 ctcggccttg attctacaat gggccccaag aagaagagga aggtgggatc tggctcgcca
     2941 gggatccgtc gacttgacgc gttgatatca acaagtttgt acaaaaaagc aggctacaaa
     3001 gaggccagcg gttccggacg ggctgacgca ttggacgatt ttgatctgga tatgctggga
     3061 agtgacgccc tcgatgattt tgaccttgac atgcttggtt cggatgccct tgatgacttt
     3121 gacctcgaca tgctcggcag tgacgccctt gatgatttcg acctggacat gctgattaac
     3181 tctagaagtt ccggatctcc gaaaaagaaa cgcaaagttg gtagccagta cctgcccgac
     3241 accgacgacc ggcaccggat cgaggaaaag cggaagcgga cctacgagac attcaagagc
     3301 atcatgaaga agtccccctt cagcggcccc accgacccta gacctccacc tagaagaatc
     3361 gccgtgccca gcagatccag cgccagcgtg ccaaaacctg ccccccagcc ttaccccttc
     3421 accagcagcc tgagcaccat caactacgac gagttcccta ccatggtgtt ccccagcggc
     3481 cagatctctc aggcctctgc tctggctcca gcccctcctc aggtgctgcc tcaggctcct
     3541 gctcctgcac cagctccagc catggtgtct gcactggctc aggcaccagc acccgtgcct
     3601 gtgctggctc ctggacctcc acaggctgtg gctccaccag cccctaaacc tacacaggcc
     3661 ggcgagggca cactgtctga agctctgctg cagctgcagt tcgacgacga ggatctggga
     3721 gccctgctgg gaaacagcac cgatcctgcc gtgttcaccg acctggccag cgtggacaac
     3781 agcgagttcc agcagctgct gaaccagggc atccctgtgg cccctcacac caccgagccc
     3841 atgctgatgg aataccccga ggccatcacc cggctcgtga caggcgctca gaggcctcct
     3901 gatccagctc ctgcccctct gggagcacca ggcctgccta atggactgct gtctggcgac
     3961 gaggacttca gctctatcgc cgatatggat ttctcagcct tgctgggctc tggcagcggc
     4021 agccgggatt ccagggaagg gatgtttttg ccgaagcctg aggccggctc cgctattagt
     4081 gacgtgtttg agggccgcga ggtgtgccag ccaaaacgaa tccggccatt tcatcctcca
     4141 ggaagtccat gggccaaccg cccactcccc gccagcctcg caccaacacc aaccggtcca
     4201 gtacatgagc cagtcgggtc actgaccccg gcaccagtcc ctcagccact ggatccagcg
     4261 cccgcagtga ctcccgaggc cagtcacctg ttggaggatc ccgatgaaga gacgagccag
     4321 gctgtcaaag cccttcggga gatggccgat actgtgattc cccagaagga agaggctgca
     4381 atctgtggcc aaatggacct ttcccatccg cccccaaggg gccatctgga tgagctgaca
     4441 accacacttg agtccatgac cgaggatctg aacctggact cacccctgac cccggaattg
     4501 aacgagattc tggatacctt cctgaacgac gagtgcctct tgcatgccat gcatatcagc
     4561 acaggactgt ccatcttcga cacatctctg tttgacgaga tggaggagtg ttctcagcac
     4621 ctgccaggag caggctcatc tggtgacatc atggactaca aagacgacga cgacaagggg
     4681 tcttccggga ctggttctgg ctctggcacg tccgccccca tcaccgccta tgcacagcaa
     4741 acgcgcggac tgctgggatg tatcattaca tcactcacag gaagggacaa aaaccaggtc
     4801 gagggtgagg tgcagatcgt gagcacagcc acacagacct ttctcgctac ttgcattaac
     4861 ggcgtgtgct gggctgtata ccacggtgca ggtaccagga ctatcgcttc acctaagggt
     4921 ccagtcattc aaatgtacac taatgtggac caggatctcg tggggtggcc tgctccccaa
     4981 ggctcacggt cacttacccc ctgcacctgt ggatccagtg acctgtatct ggtaactcgg
     5041 cacgctgatg tgatccccgt aaggcggcga ggcgactctc gggggagtct tctctccccc
     5101 cggccgatct cttatttgaa gggcagctcc ggcggacctc tgctgtgtcc cgcaggacat
     5161 gccgtgggac tctttagggc cgctgtgtgc actcgaggcg tagccaaggc agtggacttt
     5221 atcccagtgg agaaccttga gacgactatg cggtcacccg tttttaccga taacagtagc
     5281 cctcccgccg tgaccttgac ccacccaatc acaaaaatcg atacaaaata catcatgaca
     5341 tgcatgtccg ctgaccttga ggtggtgacg agtacatggg ttcttgtggg tggtgtgctg
     5401 gctgcccttg ccgcctattg cctgagtacc ggatgtgtgg tgattgttgg gcggattgta
     5461 ttgagcggta agcccgctat tattccagat agagaagtgc tgtactaagc tttgagacca
     5521 cgaa
//
