# Supplementary material for: An endoribonuclease-based feedforward controller for decoupling resource-limited genetic modules in mammalian cells
Source: Nat Commun. 2020 Nov 10;11:5690. doi: 10.1038/s41467-020-19126-9 (PMC7656454; doi:10.1038/s41467-020-19126-9)
Supplement: Supplementary file 4 — Source Data [file 41467_2020_19126_MOESM4_ESM.zip › Source Data/Plasmids/Cloning/pRJ_00106.gb]

LOCUS       pRJ_00106               4648 bp    DNA     circular UNA 16-FEB-2019
DEFINITION  [pL0-G] rTetR-V5-NLS-p65-SMASh.
ACCESSION   urn.local.jones.8s-ceh9p69
VERSION     urn.local.jones.8s-ceh9p69
KEYWORDS    .
SOURCE      
  ORGANISM  .
FEATURES             Location/Qualifiers
     primer_bind     4..23
                     /Mismatches=0
                     /created_by="primer3"
                     /annotation_group="3198681955128055ab56893-0a5b-4dc4-910d-
                     a0ca4a5d1f2d"
                     /%GC="55.0"
                     /Tm="58.6"
                     /Hairpin_Tm="None"
                     /Self_Dimer_Tm="0.8"
                     /Sequence="GCTCTTCAGTGGACGAAAGG"
                     /label="RJ_00061Fa"
     misc_feature    145..168
                     /Transferred_From="pAT61"
                     /Transferred_Similarity="100.00%"
                     /modified_by="User"
                     /label="Pamp"
                     /note="Geneious type: Promoter_prokaryotic"
     misc_feature    complement(160..180)
                     /Mismatches=0
                     /created_by="primer3"
                     /annotation_group="240472336635245b51deb9-23bc-4486-81f1-1
                     293de2ed810"
                     /%GC="47.6"
                     /Tm="56.4"
                     /Hairpin_Tm="None"
                     /Self_Dimer_Tm="13.2"
                     /Sequence="CAGGGTTATTGTCTCATGAGC"
                     /label="JH856R"
                     /note="Geneious type: primer_bind_reverse"
     misc_feature    complement(186..217)
                     /Mismatches=0
                     /created_by="primer3"
                     /annotation_group="319868805822328036ebe77-f7f9-48a4-9ddd-
                     1603a0a26a09"
                     /%GC="28.1"
                     /Tm="59.6"
                     /Hairpin_Tm="53.1"
                     /Self_Dimer_Tm="7.5"
                     /Sequence="CATACTCTTCCTTTTTCAATATTATTGAAGCA"
                     /label="RJ_00063Ra"
                     /note="Geneious type: primer_bind_reverse"
     CDS             215..1225
                     /created_by="User"
                     /label="Sm/Sp no DraIII"
     misc_feature    complement(1211..1233)
                     /Mismatches=0
                     /created_by="primer3"
                     /annotation_group="319868928851755b1f7772a-1770-4e45-bbd3-
                     9978afd52372"
                     /%GC="43.5"
                     /Tm="58.5"
                     /Hairpin_Tm="None"
                     /Self_Dimer_Tm="1.6"
                     /Sequence="TCTGACAGTTATTTGCCGACTAC"
                     /label="RJ_00078Rb"
                     /note="Geneious type: primer_bind_reverse"
     primer_bind     1219..1245
                     /Mismatches=0
                     /created_by="primer3"
                     /annotation_group="3198684179977011078dd24-792f-437a-9cba-
                     1a6aafe9c62d"
                     /%GC="37.0"
                     /Tm="58.7"
                     /Hairpin_Tm="None"
                     /Self_Dimer_Tm="None"
                     /Sequence="CAAATAACTGTCAGACCAAGTTTACTC"
                     /label="RJ_00078Fa"
     primer_bind     1226..1247
                     /Mismatches=0
                     /created_by="primer3"
                     /annotation_group="319868226713531c9ca86c4-c23d-40a5-9b91-
                     0f672fefe78f"
                     /%GC="40.9"
                     /Tm="55.8"
                     /Hairpin_Tm="None"
                     /Self_Dimer_Tm="None"
                     /Sequence="CTGTCAGACCAAGTTTACTCAT"
                     /label="RJ_00062Fa"
     rep_origin      complement(1320..2002)
                     /ApEinfo_fwdcolor="gray50"
                     /ApEinfo_revcolor="gray50"
                     /ApEinfo_graphicformat="arrow_data {{0 1 2 0 0 -1} {} 0}
                     width 5 offset 0"
                     /label="ColE1 origin"
     primer_bind     2084..2103
                     /created_by="User"
                     /Sequence="ATTACCGCCTTTGAGTGAGC"
                     /label="G00101"
     primer_bind     2202..2223
                     /Mismatches=0
                     /created_by="primer3"
                     /annotation_group="3198678736447138411fb80-b659-4d35-b90b-
                     0bb81b57fcc3"
                     /%GC="45.5"
                     /Tm="57.3"
                     /Hairpin_Tm="41.4"
                     /Self_Dimer_Tm="None"
                     /Sequence="GGCCGATTCATTAATCACTCTG"
                     /label="RJ_00008Fa"
     misc_feature    complement(2208..2230)
                     /Mismatches=0
                     /created_by="primer3"
                     /annotation_group="319868719306791c4ccfe5f-2404-44ed-9325-
                     3a84ae9f21fc"
                     /%GC="39.1"
                     /Tm="56.0"
                     /Hairpin_Tm="35.2"
                     /Self_Dimer_Tm="None"
                     /Sequence="GAGACCACAGAGTGATTAATGAA"
                     /label="RJ_00062Ra"
                     /note="Geneious type: primer_bind_reverse"
     primer_bind     2210..2230
                     /Mismatches=0
                     /created_by="primer3"
                     /annotation_group="319867904921562ce2f38d2-14ae-4e78-b1a4-
                     f08fbbb1e264"
                     /%GC="42.9"
                     /Tm="53.8"
                     /Hairpin_Tm="33.9"
                     /Self_Dimer_Tm="None"
                     /Sequence="CATTAATCACTCTGTGGTCTC"
                     /label="RJ_00009Fa"
     primer_bind     2215..2236
                     /Mismatches=0
                     /created_by="primer3"
                     /annotation_group="319867938316149d4b37e49-7dbd-4c70-bda1-
                     92151a620b70"
                     /%GC="50.0"
                     /Tm="59.7"
                     /Hairpin_Tm="33.9"
                     /Self_Dimer_Tm="None"
                     /Sequence="ATCACTCTGTGGTCTCAAGGTG"
                     /label="RJ_00018Fa"
     primer_bind     2219..2238
                     /Mismatches=0
                     /created_by="primer3"
                     /annotation_group="319867969718300309c5cfa-4d91-4d4a-9319-
                     aece89e611f2"
                     /%GC="60.0"
                     /Tm="60.3"
                     /Hairpin_Tm="None"
                     /Self_Dimer_Tm="None"
                     /Sequence="CTCTGTGGTCTCAAGGTGCC"
                     /label="RJ_00021Fa"
     primer_bind     2219..2237
                     /Mismatches=0
                     /created_by="primer3"
                     /annotation_group="319868000671415b35a7680-9ae6-439a-ba27-
                     99e3e36cbd61"
                     /%GC="57.9"
                     /Tm="57.8"
                     /Hairpin_Tm="None"
                     /Self_Dimer_Tm="None"
                     /Sequence="CTCTGTGGTCTCAAGGTGC"
                     /label="RJ_00029Fa"
     protein_bind    2225..2230
                     /created_by="User"
                     /label="BsaI Bind"
     misc_feature    2225..2230
                     /Recognition_pattern="GGTCTC(1/5)"
                     /annotation_group="GGTCTC"
                     /label="BsaI"
                     /note="Geneious type: restriction site"
     misc_feature    complement(2227..2244)
                     /Mismatches=0
                     /Extension="GAGGAGTGGATTTGGAATGGGTTTCCCCAT"
                     /created_by="primer3"
                     /annotation_group="319868611150288bc43d7d6-feb0-4a87-a75e-
                     37b16a6ed0df"
                     /%GC="66.7"
                     /Tm="62.3"
                     /Hairpin_Tm="41.8"
                     /Self_Dimer_Tm="44.0"
                     /Sequence="GGTGGCGGCACCTTGAGA"
                     /label="RJ_00053Ra"
                     /note="Geneious type: primer_bind_reverse"
     Gg_overhang     2232..2235
                     /created_by="User"
                     /label="pL0 5-G"
     motif           2236..2244
                     /created_by="User"
                     /label="Kozak"
     CDS             2245..4632
                     /created_by="User"
                     /modified_by="User"
                     /label="tTetR-V5-NLS-p65-SMASh"
     primer_bind     2245..2267
                     /Mismatches=0
                     /Extension="CAGATGGTCTCTGAAGCAGGCCGGCGACGTGGAGGAGAACCCAGGC
                     CCA"
                     /created_by="primer3"
                     /annotation_group="319868031912769bd9ce652-3e0b-4bd2-adec-
                     0f2de0db59c5"
                     /%GC="43.5"
                     /Tm="59.2"
                     /Hairpin_Tm="45.1"
                     /Self_Dimer_Tm="21.9"
                     /Sequence="ATGTCTAGACTGGACAAGAGCAA"
                     /label="RJ_00034Fa"
     primer_bind     2245..2266
                     /Mismatches=0
                     /Extension="GCTGAAGCAGGCTGGCGATGTAGAGGAGAATCCTGGTCCG"
                     /created_by="primer3"
                     /annotation_group="3198681624496491dd9448e-7c76-46eb-ae91-
                     f717a2bcdbfc"
                     /%GC="45.5"
                     /Tm="58.6"
                     /Hairpin_Tm="45.1"
                     /Self_Dimer_Tm="21.9"
                     /Sequence="ATGTCTAGACTGGACAAGAGCA"
                     /label="RJ_00060Fa"
     domain          2248..2856
                     /created_by="User"
                     /modified_by="User"
                     /label="rTetR"
     misc_feature    2248..2253
                     /Recognition_pattern="T^CTAGA"
                     /annotation_group="TCTAGA"
                     /label="XbaI"
                     /note="Geneious type: restriction site"
     misc_feature    2251..2433
                     /created_by="User"
                     /label="HTH tetR-type.
                     {ECO:0000255|PROSITE-ProRule:PRU00335}."
                     /note="Geneious type: dna_binding_domain"
     misc_difference 2299..2301
                     /created_by="User"
                     /label="E-->G Modification"
     misc_feature    2320..2379
                     /created_by="User"
                     /label="H-T-H motif.
                     {ECO:0000255|PROSITE-ProRule:PRU00335}."
                     /note="Geneious type: dna_binding_domain"
     misc_difference 2410..2412
                     /created_by="User"
                     /label="A-->P Modification"
     misc_difference 2443..2445
                     /created_by="User"
                     /label="F-->S Modification"
     misc_feature    complement(2473..2491)
                     /Mismatches=0
                     /created_by="primer3"
                     /annotation_group="319868484743256fc31b1e7-04bd-425c-b095-
                     a81d43fca1e8"
                     /%GC="52.6"
                     /Tm="57.3"
                     /Hairpin_Tm="32.6"
                     /Self_Dimer_Tm="None"
                     /Sequence="CGTTGTTCCGCAGAAAGTC"
                     /label="RJ_00048Ra"
                     /note="Geneious type: primer_bind_reverse"
     misc_difference 2500..2502
                     /created_by="User"
                     /label="F-->Y Modification"
     misc_difference 2686..2688
                     /created_by="User"
                     /label="D-->E Modification"
     misc_difference 2755..2757
                     /created_by="User"
                     /label="R-->K Modification"
     misc_difference 2779..2781
                     /created_by="User"
                     /label="H-->R Modification"
     misc_feature    complement(2835..2856)
                     /Sequence="TTCGCACTTTAGCTGTTTCTCC"
                     /Hairpin_Tm="None"
                     /Tm="59.2"
                     /Self_Dimer_Tm="None"
                     /%GC="45.5"
                     /created_by="primer3"
                     /Extension="CTTCTTGGGGCCCAT"
                     /modified_by="User"
                     /label="RJ_00076Ra"
                     /note="Geneious type: primer_bind_reverse"
     misc_feature    complement(2835..2856)
                     /Mismatches=0
                     /Extension="CGAGGAGTGGATTTGGAATGGGTTTCCC"
                     /created_by="primer3"
                     /annotation_group="3198688379472138f77ae30-b331-4cdb-a728-
                     c89c26992416"
                     /%GC="45.5"
                     /Tm="59.2"
                     /Hairpin_Tm="None"
                     /Self_Dimer_Tm="None"
                     /Sequence="TTCGCACTTTAGCTGTTTCTCC"
                     /label="RJ_00076Ra"
                     /note="Geneious type: primer_bind_reverse"
     sig_peptide     2857..2898
                     /created_by="User"
                     /label="V5 Tag"
     Gibson_overhang 2870..2884
                     /created_by="User"
                     /label="Infusion"
     motif           2905..2925
                     /ApEinfo_fwdcolor="#ff0000"
                     /ApEinfo_revcolor="green"
                     /ApEinfo_graphicformat="arrow_data {{0 1 2 0 0 -1} {} 0}
                     width 5 offset 0"
                     /modified_by="User"
                     /Transferred_From="(4) Digestion of pBjh_4017 - Fragment
                     1, (4) Digestion of pBjh_4018 - Fragment 1, (4) Digestion
                     of pBjh_4019 - Fragment 1, (4) Digestion of pBjh_4020 -
                     Fragment 1, (4) Digestion of pBjh_4021 - Fragment 1, (4)
                     Digestion of pBjh_4036 - Fragment 1, Digestion of
                     pBjh_4017 - Fragment 1, Digestion of pBjh_4018 - Fragment
                     1, Digestion of pBjh_4019 - Fragment 1, Digestion of
                     pBjh_4020 - Fragment 1, Digestion of pBjh_4021 - Fragment
                     1, Digestion of pBjh_4036 - Fragment 1, pBjh_4017,
                     pBjh_4018, pBjh_4019, pBjh_4020, pBjh_4021, pBjh_4036"
                     /Transferred_Similarity="100.00%"
                     /label="SV40 NLS"
     primer_bind     2905..2925
                     /Mismatches=0
                     /created_by="primer3"
                     /annotation_group="319868294762145ea2a57e9-e810-4c3a-bff9-
                     838ad37ba2c6"
                     /%GC="52.4"
                     /Tm="57.9"
                     /Hairpin_Tm="None"
                     /Self_Dimer_Tm="None"
                     /Sequence="CCCAAGAAGAAGAGGAAGGTG"
                     /label="RJ_00068Fa"
     misc_feature    complement(2905..2925)
                     /Mismatches=0
                     /Extension="CAGATGGTCTCTCCAC"
                     /created_by="primer3"
                     /annotation_group="319868452180026d07d56cd-df61-4ba2-95cd-
                     c16d29bad47a"
                     /%GC="52.4"
                     /Tm="57.9"
                     /Hairpin_Tm="None"
                     /Self_Dimer_Tm="None"
                     /Sequence="CACCTTCCTCTTCTTCTTGGG"
                     /label="RJ_00032Ra"
                     /note="Geneious type: primer_bind_reverse"
     misc_feature    complement(2917..2934)
                     /Mismatches=0
                     /Extension="CAGATGGTCTCAGCAA"
                     /created_by="primer3"
                     /annotation_group="319868648039658dd468bda-2829-4150-a056-
                     abc8da3ce456"
                     /%GC="61.1"
                     /Tm="58.3"
                     /Hairpin_Tm="None"
                     /Self_Dimer_Tm="None"
                     /Sequence="GCCAGATCCCACCTTCCT"
                     /label="RJ_00054Ra"
                     /note="Geneious type: primer_bind_reverse"
     motif           2926..2934
                     /created_by="User"
                     /label="GSG"
     domain          2935..3717
                     /created_by="User"
                     /modified_by="User"
                     /label="p65"
     motif           2980..2991
                     /created_by="User"
                     /X-Transferred_From="(4) Digestion of pBjh_4067 - Fragment
                     1; (4) Digestion of pBjh_4069 - Fragment 1; Digestion of
                     pBjh_4067 - Fragment 1; Digestion of pBjh_4069 - Fragment
                     1; p65 (pBjh_4067); pBjh_4067; pBjh_4069"
                     /X-Transferred_Similarity="100.00%"
                     /Transferred_From="(4) Digestion of pBjh_4018 - Fragment
                     1, (4) Digestion of pBjh_4020 - Fragment 1, (4) Digestion
                     of pBjh_4067 - Fragment 1, (4) Digestion of pBjh_4069 -
                     Fragment 1, Digestion of pBjh_4018 - Fragment 1, Digestion
                     of pBjh_4020 - Fragment 1, Digestion of pBjh_4067 -
                     Fragment 1, Digestion of pBjh_4069 - Fragment 1,
                     pBjh_4018, pBjh_4020, pBjh_4067, pBjh_4069"
                     /Transferred_Similarity="100.00%"
                     /label="NLS"
     misc_feature    3173..3178
                     /Recognition_pattern="C^CATGG"
                     /annotation_group="CCATGG"
                     /label="NcoI"
                     /note="Geneious type: restriction site"
     misc_feature    3272..3277
                     /Recognition_pattern="C^CATGG"
                     /annotation_group="CCATGG"
                     /label="NcoI"
                     /note="Geneious type: restriction site"
     misc_feature    3322..3456
                     /created_by="User"
                     /X-Transferred_From="(4) Digestion of pBjh_4067 - Fragment
                     1; (4) Digestion of pBjh_4069 - Fragment 1; Digestion of
                     pBjh_4067 - Fragment 1; Digestion of pBjh_4069 - Fragment
                     1; p65 (pBjh_4067); pBjh_4067; pBjh_4069"
                     /X-Transferred_Similarity="100.00%"
                     /Transferred_From="(4) Digestion of pBjh_4018 - Fragment
                     1, (4) Digestion of pBjh_4020 - Fragment 1, (4) Digestion
                     of pBjh_4067 - Fragment 1, (4) Digestion of pBjh_4069 -
                     Fragment 1, Digestion of pBjh_4018 - Fragment 1, Digestion
                     of pBjh_4020 - Fragment 1, Digestion of pBjh_4067 -
                     Fragment 1, Digestion of pBjh_4069 - Fragment 1,
                     pBjh_4018, pBjh_4020, pBjh_4067, pBjh_4069"
                     /Transferred_Similarity="100.00%"
                     /label="Activation domain"
                     /note="Geneious type: Region_of_interest"
     motif           3685..3711
                     /created_by="User"
                     /X-Transferred_From="(4) Digestion of pBjh_4067 - Fragment
                     1; (4) Digestion of pBjh_4069 - Fragment 1; Digestion of
                     pBjh_4067 - Fragment 1; Digestion of pBjh_4069 - Fragment
                     1; p65 (pBjh_4067); pBjh_4067; pBjh_4069"
                     /X-Transferred_Similarity="100.00%"
                     /Transferred_From="(4) Digestion of pBjh_4018 - Fragment
                     1, (4) Digestion of pBjh_4020 - Fragment 1, (4) Digestion
                     of pBjh_4067 - Fragment 1, (4) Digestion of pBjh_4069 -
                     Fragment 1, Digestion of pBjh_4018 - Fragment 1, Digestion
                     of pBjh_4020 - Fragment 1, Digestion of pBjh_4067 -
                     Fragment 1, Digestion of pBjh_4069 - Fragment 1,
                     pBjh_4018, pBjh_4020, pBjh_4067, pBjh_4069"
                     /Transferred_Similarity="100.00%"
                     /label="9aaTAD"
     misc_feature    complement(3698..3717)
                     /Mismatches=0
                     /Extension="CAGATGGTCTCTCGTC"
                     /created_by="primer3"
                     /annotation_group="31986857791350562732fb8-edc4-4221-9dbc-
                     89f3e05e07e7"
                     /%GC="50.0"
                     /Tm="58.2"
                     /Hairpin_Tm="57.5"
                     /Self_Dimer_Tm="12.7"
                     /Sequence="CAGCAAGGCTGAGAAATCCA"
                     /label="RJ_00050Rd"
                     /note="Geneious type: primer_bind_reverse"
     ligation        3718..3721
                     /label="Ligation"
     protein_bind    3718..3747
                     /created_by="User"
                     /modified_by="User"
                     /Transferred_From="SMASh Tag (pJB-720)"
                     /Transferred_Similarity="100.00%"
                     /label="Protease substrate"
     primer_bind     3718..3738
                     /Mismatches=0
                     /Extension="CAGATGGTCTCT"
                     /created_by="primer3"
                     /annotation_group="319868127290991a6b561d1-5388-465e-99ce-
                     b4a0272797cd"
                     /%GC="52.4"
                     /Tm="58.9"
                     /Hairpin_Tm="None"
                     /Self_Dimer_Tm="None"
                     /Sequence="GACGAGATGGAGGAGTGTTCT"
                     /label="RJ_00049Fa"
     sig_peptide     3778..3801
                     /created_by="User"
                     /Transferred_From="SMASh Tag (pJB-720)"
                     /Transferred_Similarity="100.00%"
                     /label="FLAG Tag"
     motif           3802..3837
                     /created_by="User"
                     /label="GS-rich Linker"
     misc_feature    complement(3804..3809)
                     /Recognition_pattern="GAAGAC(2/6)"
                     /annotation_group="GAAGAC"
                     /label="BbsI"
                     /note="Geneious type: restriction site"
     domain          3838..4395
                     /created_by="User"
                     /Transferred_From="SMASh Tag (pJB-720)"
                     /Transferred_Similarity="100.00%"
                     /label="HCV NS3 Protease"
     misc_feature    4135..4140
                     /Recognition_pattern="G^GATCC"
                     /annotation_group="GGATCC"
                     /label="BamHI"
                     /note="Geneious type: restriction site"
     misc_feature    complement(4211..4216)
                     /Recognition_pattern="GAAGAC(2/6)"
                     /annotation_group="GAAGAC"
                     /label="BbsI"
                     /note="Geneious type: restriction site"
     misc_feature    4316..4321
                     /Recognition_pattern="C^TCGAG"
                     /annotation_group="CTCGAG"
                     /label="XhoI"
                     /note="Geneious type: restriction site"
     misc_feature    complement(4363..4368)
                     /Recognition_pattern="CGTCTC(1/5)"
                     /annotation_group="CGTCTC"
                     /label="BsmBI"
                     /note="Geneious type: restriction site"
     domain          4396..4494
                     /created_by="User"
                     /Transferred_From="SMASh Tag (pJB-720)"
                     /Transferred_Similarity="100.00%"
                     /label="HCV NS3 Helicase"
     misc_feature    4426..4554
                     /created_by="User"
                     /Transferred_From="SMASh Tag (pJB-720)"
                     /Transferred_Similarity="100.00%"
                     /label="Puitative Degron"
                     /note="Geneious type: degradation_domain"
     Transmembrane   4495..4629
                     /created_by="User"
                     /Transferred_From="SMASh Tag (pJB-720)"
                     /Transferred_Similarity="100.00%"
                     /label="HCV NS4A"
     misc_feature    complement(4608..4632)
                     /Mismatches=0
                     /Extension="CAGATGGTCTCCAAGC"
                     /created_by="primer3"
                     /annotation_group="3198685448409401a52e473-3e34-4a4f-acc1-
                     ee30780d9e7d"
                     /%GC="40.0"
                     /Tm="58.6"
                     /Hairpin_Tm="38.8"
                     /Self_Dimer_Tm="None"
                     /Sequence="TTAGTACAGCACTTCTCTATCTGGA"
                     /label="RJ_00049Ra"
                     /note="Geneious type: primer_bind_reverse"
     misc_feature    complement(4621..4644)
                     /created_by="User"
                     /Sequence="TGGTCTCAAAGCTTAGTACAGCAC"
                     /label="RJ_00077Ra"
                     /note="Geneious type: primer_bind_reverse"
     misc_feature    complement(4621..4644)
                     /Mismatches=0
                     /created_by="primer3"
                     /annotation_group="3198688975518133a7ac7b9-104d-4711-a804-
                     9d15486317b7"
                     /%GC="45.8"
                     /Tm="60.8"
                     /Hairpin_Tm="42.8"
                     /Self_Dimer_Tm="7.0"
                     /Sequence="TGGTCTCAAAGCTTAGTACAGCAC"
                     /label="RJ_00077Ra"
                     /note="Geneious type: primer_bind_reverse"
     Gibson_overhang 4630..4644
                     /created_by="User"
                     /modified_by="User"
                     /label="Infusion"
     primer_bind     4630..4
                     /Mismatches=0
                     /created_by="primer3"
                     /annotation_group="319868325922672f10587de-60e4-4c9a-a0d0-
                     30e769660784"
                     /%GC="47.8"
                     /Tm="60.8"
                     /Hairpin_Tm="77.4"
                     /Self_Dimer_Tm="16.8"
                     /Sequence="TAAGCTTTGAGACCACGAAGTGG"
                     /label="RJ_00076Fa"
     Gg_overhang     4633..4636
                     /created_by="User"
                     /label="pL0 G-3"
     ligation        4633..4636
                     /label="Ligation"
     protein_bind    complement(4638..4643)
                     /created_by="User"
                     /label="BsaI Bind"
     primer_bind     4638..8
                     /Mismatches=0
                     /created_by="primer3"
                     /annotation_group="31986826297981074a6fd4e-7304-405c-a972-
                     ce51b05b1dd8"
                     /%GC="57.9"
                     /Tm="59.0"
                     /Hairpin_Tm="79.4"
                     /Self_Dimer_Tm="23.5"
                     /Sequence="GAGACCACGAAGTGGCTCT"
                     /label="RJ_00063Fa"
     misc_feature    complement(4638..4643)
                     /Recognition_pattern="GGTCTC(1/5)"
                     /annotation_group="GGTCTC"
                     /label="BsaI"
                     /note="Geneious type: restriction site"
     misc_feature    complement(4648..18)
                     /Mismatches=0
                     /created_by="primer3"
                     /annotation_group="3198686848148456f55599a-a4a0-4e86-bcb6-
                     62f6f4ef2bc4"
                     /%GC="57.9"
                     /Tm="59.3"
                     /Hairpin_Tm="None"
                     /Self_Dimer_Tm="None"
                     /Sequence="CGTCCACTGAAGAGCCACT"
                     /label="RJ_00060Ra"
                     /note="Geneious type: primer_bind_reverse"
ORIGIN      
        1 gtggctcttc agtggacgaa agggcctcgt gatacgccta tttttatagg ttaatgtcat
       61 gataataatg gtttcttaga cgtcaggtgg cacttttcgg ggaaatgtgc gcggaacccc
      121 tatttgttta tttttctaaa tacattcaaa tatgtatccg ctcatgagac aataaccctg
      181 ataaatgctt caataatatt gaaaaaggaa gagtatgcgc tcacgcaact ggtccagaac
      241 cttgaccgaa cgcagcggtg gtaacggcgc agtggcggtt ttcatggctt gttatgactg
      301 tttttttggg gtacagtcta tgcctcgggc atccaagcag caagcgcgtt acgccgtggg
      361 tcgatgtttg atgttatgga gcagcaacga tgttacgcag cagggcagtc gccctaaaac
      421 aaagttaaac atcatgaggg aagcggtgat cgccgaagta tcgactcaac tatcagaggt
      481 agttggcgtc atcgagcgcc atctcgaacc gacgttgctg gccgtacatt tgtacggctc
      541 cgcagtggat ggcggcctga agccacacag cgatattgat ttgctggtta cggtgaccgt
      601 aaggcttgat gaaacaacgc ggcgagcttt gatcaacgac cttttggaaa cttcggcttc
      661 ccctggagag agcgagattc tccgcgctgt agaagtcacc attgttgtgc acgacgacat
      721 cattccgtgg cgttatccag ctaagcgcga actgcaattt ggagaatggc agcgcaatga
      781 cattcttgca ggtatcttcg agccagccac gatcgacatt gatctggcta tcttgctgac
      841 aaaagcaaga gaacatagcg ttgccttggt aggtccagcg gcggaggaac tctttgatcc
      901 ggttcctgaa caggatctat ttgaggcgct aaatgaaacc ttaacgctat ggaactcgcc
      961 gcccgactgg gctggcgatg agcgaaatgt agtgcttacg ttgtcccgca tttggtacag
     1021 cgcagtaacc ggcaaaatcg cgccgaagga tgtcgctgcc gactgggcaa tggagcgcct
     1081 gccggcccag tatcagcccg tcatacttga agctagacag gcttatcttg gacaagaaga
     1141 agatcgcttg gcctcgcgcg cagatcagtt ggaagaattt gtccattacg taaaaggcga
     1201 gatcaccaag gtagtcggca aataactgtc agaccaagtt tactcatata tactttagat
     1261 tgatttaaaa cttcattttt aatttaaaag gatctaggtg aagatccttt ttgataatct
     1321 catgaccaaa atcccttaac gtgagttttc gttccactga gcgtcagacc ccgtagaaaa
     1381 gatcaaagga tcttcttgag atcctttttt tctgcgcgta atctgctgct tgcaaacaaa
     1441 aaaaccaccg ctaccagcgg tggtttgttt gccggatcaa gagctaccaa ctctttttcc
     1501 gaaggtaact ggcttcagca gagcgcagat accaaatact gtccttctag tgtagccgta
     1561 gttaggccac cacttcaaga actctgtagc accgcctaca tacctcgctc tgctaatcct
     1621 gttaccagtg gctgctgcca gtggcgataa gtcgtgtctt accgggttgg actcaagacg
     1681 atagttaccg gataaggcgc agcggtcggg ctgaacgggg ggttcgtgca cacagcccag
     1741 cttggagcga acgacctaca ccgaactgag atacctacag cgtgagctat gagaaagcgc
     1801 cacgcttccc gaagggagaa aggcggacag gtatccggta agcggcaggg tcggaacagg
     1861 agagcgcacg agggagcttc cagggggaaa cgcctggtat ctttatagtc ctgtcgggtt
     1921 tcgccacctc tgacttgagc gtcgattttt gtgatgctcg tcaggggggc ggagcctatg
     1981 gaaaaacgcc agcaacgcgg cctttttacg gttcctggcc ttttgctggc cttttgctca
     2041 catgttcttt cctgcgttat cccctgattc tgtggataac cgtattaccg cctttgagtg
     2101 agctgatacc gctcgccgca gccgaacgac cgagcgcagc gagtcagtga gcgaggaagc
     2161 ggaagagcgc ccaatacgca aaccgcctct ccccgcgcgt tggccgattc attaatcact
     2221 ctgtggtctc aaggtgccgc caccatgtct agactggaca agagcaaagt cataaactct
     2281 gctctggaat tactcaatgg agtcggtatc gaaggcctga cgacaaggaa actcgctcaa
     2341 aagctgggag ttgagcagcc taccctgtac tggcacgtga agaacaagcg ggccctgctc
     2401 gatgccctgc caatcgagat gctggacagg catcataccc actcctgccc cctggaaggc
     2461 gagtcatggc aagactttct gcggaacaac gccaagtcat accgctgtgc tctcctctca
     2521 catcgcgacg gggctaaagt gcatctcggc acccgcccaa cagagaaaca gtacgaaacc
     2581 ctggaaaatc agctcgcgtt cctgtgtcag caaggcttct ccctggagaa cgcactgtac
     2641 gctctgtccg ccgtgggcca ctttacactg ggctgcgtat tggaggaaca ggagcatcaa
     2701 gtagcaaaag aggaaagaga gacacctacc accgattcta tgcccccact tctgaaacaa
     2761 gcaattgagc tgttcgaccg gcagggagcc gaacctgcct tccttttcgg cctggaacta
     2821 atcatatgtg gcctggagaa acagctaaag tgcgaaggga aacccattcc aaatccactc
     2881 ctcggccttg attctacaat gggccccaag aagaagagga aggtgggatc tggcagccag
     2941 tacctgcccg acaccgacga ccggcaccgg atcgaggaaa agcggaagcg gacctacgag
     3001 acattcaaga gcatcatgaa gaagtccccc ttcagcggcc ccaccgaccc tagacctcca
     3061 cctagaagaa tcgccgtgcc cagcagatcc agcgccagcg tgccaaaacc tgccccccag
     3121 ccttacccct tcaccagcag cctgagcacc atcaactacg acgagttccc taccatggtg
     3181 ttccccagcg gccagatctc tcaggcctct gctctggctc cagcccctcc tcaggtgctg
     3241 cctcaggctc ctgctcctgc accagctcca gccatggtgt ctgcactggc tcaggcacca
     3301 gcacccgtgc ctgtgctggc tcctggacct ccacaggctg tggctccacc agcccctaaa
     3361 cctacacagg ccggcgaggg cacactgtct gaagctctgc tgcagctgca gttcgacgac
     3421 gaggatctgg gagccctgct gggaaacagc accgatcctg ccgtgttcac cgacctggcc
     3481 agcgtggaca acagcgagtt ccagcagctg ctgaaccagg gcatccctgt ggcccctcac
     3541 accaccgagc ccatgctgat ggaatacccc gaggccatca cccggctcgt gacaggcgct
     3601 cagaggcctc ctgatccagc tcctgcccct ctgggagcac caggcctgcc taatggactg
     3661 ctgtctggcg acgaggactt cagctctatc gccgatatgg atttctcagc cttgctggac
     3721 gagatggagg agtgttctca gcacctgcca ggagcaggct catctggtga catcatggac
     3781 tacaaagacg acgacgacaa ggggtcttcc gggactggtt ctggctctgg cacgtccgcc
     3841 cccatcaccg cctatgcaca gcaaacgcgc ggactgctgg gatgtatcat tacatcactc
     3901 acaggaaggg acaaaaacca ggtcgagggt gaggtgcaga tcgtgagcac agccacacag
     3961 acctttctcg ctacttgcat taacggcgtg tgctgggctg tataccacgg tgcaggtacc
     4021 aggactatcg cttcacctaa gggtccagtc attcaaatgt acactaatgt ggaccaggat
     4081 ctcgtggggt ggcctgctcc ccaaggctca cggtcactta ccccctgcac ctgtggatcc
     4141 agtgacctgt atctggtaac tcggcacgct gatgtgatcc ccgtaaggcg gcgaggcgac
     4201 tctcggggga gtcttctctc cccccggccg atctcttatt tgaagggcag ctccggcgga
     4261 cctctgctgt gtcccgcagg acatgccgtg ggactcttta gggccgctgt gtgcactcga
     4321 ggcgtagcca aggcagtgga ctttatccca gtggagaacc ttgagacgac tatgcggtca
     4381 cccgttttta ccgataacag tagccctccc gccgtgacct tgacccaccc aatcacaaaa
     4441 atcgatacaa aatacatcat gacatgcatg tccgctgacc ttgaggtggt gacgagtaca
     4501 tgggttcttg tgggtggtgt gctggctgcc cttgccgcct attgcctgag taccggatgt
     4561 gtggtgattg ttgggcggat tgtattgagc ggtaagcccg ctattattcc agatagagaa
     4621 gtgctgtact aagctttgag accacgaa
//
