# Supplementary material for: An endoribonuclease-based feedforward controller for decoupling resource-limited genetic modules in mammalian cells
Source: Nat Commun. 2020 Nov 10;11:5690. doi: 10.1038/s41467-020-19126-9 (PMC7656454; doi:10.1038/s41467-020-19126-9)
Supplement: Supplementary file 4 — Source Data [file 41467_2020_19126_MOESM4_ESM.zip › Source Data/Plasmids/Cloning/pRJ_00128.gb]

LOCUS       pRJ_00128               3643 bp    DNA     circular UNA 25-MAY-2017
DEFINITION  [pL0-G] Gal4-NLS-HA-E1A.
ACCESSION   urn.local.jones.8w-ceh9p6a
VERSION     urn.local.jones.8w-ceh9p6a
KEYWORDS    .
SOURCE      
  ORGANISM  .
FEATURES             Location/Qualifiers
     misc_feature    145..168
                     /created_by="User"
                     /label="Pamp"
                     /note="Geneious type: Promoter_prokaryotic"
     misc_feature    complement(160..180)
                     /Mismatches=0
                     /created_by="primer3"
                     /annotation_group="433836252959034a401b510-5615-4e07-8700-
                     8113dbb34681"
                     /%GC="47.6"
                     /Tm="56.4"
                     /Hairpin_Tm="None"
                     /Self_Dimer_Tm="13.2"
                     /Sequence="CAGGGTTATTGTCTCATGAGC"
                     /label="JH856R"
                     /note="Geneious type: primer_bind_reverse"
     misc_feature    complement(186..217)
                     /Sequence="CATACTCTTCCTTTTTCAATATTATTGAAGCA"
                     /Hairpin_Tm="53.1"
                     /Tm="59.6"
                     /Self_Dimer_Tm="7.5"
                     /%GC="28.1"
                     /created_by="primer3"
                     /modified_by="User"
                     /label="RJ_00063Ra"
                     /note="Geneious type: primer_bind_reverse"
     CDS             215..1225
                     /modified_by="User"
                     /label="Sm/Sp no DraIII (Streptomycin/Spectinomycin
                     Resistance)"
     misc_feature    complement(686..709)
                     /Mismatches=0
                     /created_by="primer3"
                     /annotation_group="9863401043929307d6d1308-998c-4210-8d60-
                     fafa60af4e4f"
                     /%GC="45.8"
                     /Tm="60.3"
                     /Hairpin_Tm="36.5"
                     /Self_Dimer_Tm="4.8"
                     /Sequence="CACAACAATGGTGACTTCTACAGC"
                     /label="RJ_00189Ra"
                     /note="Geneious type: primer_bind_reverse"
     primer_bind     695..715
                     /Mismatches=0
                     /created_by="primer3"
                     /annotation_group="98634013612558987b23da5-b3cf-4a2e-a104-
                     ca263e434918"
                     /%GC="52.4"
                     /Tm="60.6"
                     /Hairpin_Tm="None"
                     /Self_Dimer_Tm="27.4"
                     /Sequence="GTCACCATTGTTGTGCACGAC"
                     /label="RJ_00190Fa"
     primer_bind     1226..1247
                     /Sequence="CTGTCAGACCAAGTTTACTCAT"
                     /Hairpin_Tm="None"
                     /Tm="55.8"
                     /Self_Dimer_Tm="None"
                     /%GC="40.9"
                     /created_by="primer3"
                     /label="RJ_00062Fa"
     rep_origin      complement(1320..2002)
                     /created_by="User"
                     /label="ColE1 Origin"
     rep_origin      1984
                     /label="ORI"
     primer_bind     2084..2103
                     /created_by="User"
                     /Sequence="ATTACCGCCTTTGAGTGAGC"
                     /label="G00101"
     misc_feature    complement(2208..2230)
                     /Sequence="GAGACCACAGAGTGATTAATGAA"
                     /Hairpin_Tm="35.2"
                     /Tm="56.0"
                     /Self_Dimer_Tm="None"
                     /%GC="39.1"
                     /created_by="primer3"
                     /modified_by="User"
                     /label="RJ_00062Ra"
                     /note="Geneious type: primer_bind_reverse"
     protein_bind    2225..2230
                     /created_by="User"
                     /label="BsaI Bind"
     Gg_overhang     2232..2235
                     /created_by="User"
                     /label="pL0 5-G"
     motif           2236..2241
                     /created_by="User"
                     /label="Kozak"
     CDS             2242..3627
                     /created_by="User"
                     /Transferred_From="(4) Digestion of pBjh_4071 - Fragment
                     1, Digestion of pBjh_4071 - Fragment 1, pBjh_4071"
                     /Transferred_Similarity="100.00%"
                     /modified_by="User"
                     /label="Gal4-NLS-HA-E1A"
     domain          2245..2682
                     /created_by="User"
                     /label="Gal4 DBD"
     misc_feature    2272..2355
                     /created_by="User"
                     /label="Zn(2)-C6
                     fungal-type.{ECO:0000255|PROSITE-ProRule:PRU00227}."
                     /note="Geneious type: dna_binding_domain"
     primer_bind     2689..2709
                     /Mismatches=0
                     /created_by="primer3"
                     /annotation_group="9230285515653198115a45-1697-4b2d-a160-0
                     f73947191d5"
                     /%GC="52.4"
                     /Tm="57.9"
                     /Hairpin_Tm="None"
                     /Self_Dimer_Tm="None"
                     /Sequence="CCCAAGAAGAAGAGGAAGGTG"
                     /label="RJ_00068Fa"
     motif           2689..2709
                     /ApEinfo_fwdcolor="#ff0000"
                     /ApEinfo_revcolor="green"
                     /ApEinfo_graphicformat="arrow_data {{0 1 2 0 0 -1} {} 0}
                     width 5 offset 0"
                     /modified_by="User"
                     /X-Transferred_From="(4) Digestion of pBjh_4017 - Fragment
                     1; (4) Digestion of pBjh_4018 - Fragment 1; (4) Digestion
                     of pBjh_4019 - Fragment 1; (4) Digestion of pBjh_4020 -
                     Fragment 1; (4) Digestion of pBjh_4021 - Fragment 1; (4)
                     Digestion of pBjh_4036 - Fragment 1; Digestion of
                     pBjh_4017 - Fragment 1; Digestion of pBjh_4018 - Fragment
                     1; Digestion of pBjh_4019 - Fragment 1; Digestion of
                     pBjh_4020 - Fragment 1; Digestion of pBjh_4021 - Fragment
                     1; Digestion of pBjh_4036 - Fragment 1; pBjh_4017;
                     pBjh_4018; pBjh_4019; pBjh_4020; pBjh_4021; pBjh_4036"
                     /X-Transferred_Similarity="100.00%"
                     /Transferred_From="(4) Digestion of pBjh_4017 - Fragment
                     1, (4) Digestion of pBjh_4018 - Fragment 1, (4) Digestion
                     of pBjh_4019 - Fragment 1, (4) Digestion of pBjh_4020 -
                     Fragment 1, (4) Digestion of pBjh_4021 - Fragment 1, (4)
                     Digestion of pBjh_4036 - Fragment 1, (4) Digestion of
                     pRJ_00095 - Fragment 1, (4) Digestion of pRJ_00096 -
                     Fragment 1, (4) Digestion of pRJ_00097 - Fragment 1, (4)
                     Digestion of pRJ_00098 - Fragment 1, (4) Digestion of
                     pRJ_00099 - Fragment 1, Digestion of pBjh_4017 - Fragment
                     1, Digestion of pBjh_4018 - Fragment 1, Digestion of
                     pBjh_4019 - Fragment 1, Digestion of pBjh_4020 - Fragment
                     1, Digestion of pBjh_4021 - Fragment 1, Digestion of
                     pBjh_4036 - Fragment 1, Digestion of pRJ_00095 - Fragment
                     1, Digestion of pRJ_00096 - Fragment 1, Digestion of
                     pRJ_00097 - Fragment 1, Digestion of pRJ_00098 - Fragment
                     1, Digestion of pRJ_00099 - Fragment 1, pBjh_4017,
                     pBjh_4018, pBjh_4019, pBjh_4020, pBjh_4021, pBjh_4036,
                     pRJ_00095, pRJ_00096, pRJ_00097, pRJ_00098, pRJ_00099"
                     /Transferred_Similarity="100.00%"
                     /label="SV40 NLS"
     motif           2710..2718
                     /created_by="User"
                     /label="GSG"
     sig_peptide     2719..2745
                     /created_by="User"
                     /modified_by="User"
                     /Transferred_From="(4) Digestion of pRJ_00095 - Fragment
                     1, (4) Digestion of pRJ_00096 - Fragment 1, (4) Digestion
                     of pRJ_00097 - Fragment 1, (4) Digestion of pRJ_00098 -
                     Fragment 1, (4) Digestion of pRJ_00099 - Fragment 1,
                     Digestion of pRJ_00095 - Fragment 1, Digestion of
                     pRJ_00096 - Fragment 1, Digestion of pRJ_00097 - Fragment
                     1, Digestion of pRJ_00098 - Fragment 1, Digestion of
                     pRJ_00099 - Fragment 1, pRJ_00095, pRJ_00096, pRJ_00097,
                     pRJ_00098, pRJ_00099"
                     /Transferred_Similarity="100.00%"
                     /label="HA-tag"
     primer_bind     2746..2763
                     /Sequence="GGATCAGGTTGCATGCGG"
                     /Hairpin_Tm="None"
                     /Tm="58.9"
                     /Self_Dimer_Tm="None"
                     /%GC="61.1"
                     /created_by="primer3"
                     /Extension="AACTTC"
                     /modified_by="User"
                     /label="RJ_00227Fa"
     motif           2746..2754
                     /created_by="User"
                     /label="GSG"
     ligation        2754..2757
                     /label="Ligation"
     Gg_overhang     2754..2757
                     /created_by="User"
                     /label="Fuse to Gal4"
     domain          2758..3624
                     /created_by="User"
                     /label="E1A"
     misc_feature    2878..2904
                     /created_by="User"
                     /label="Interaction with RB1 in competition withE2F1.
                     {ECO:0000305}."
                     /note="Geneious type: Region_of_interest"
     misc_feature    2983..3177
                     /created_by="User"
                     /label="Interaction with UBE2I."
                     /note="Geneious type: Region_of_interest"
     motif           3094..3108
                     /created_by="User"
                     /label="PXLXP motif, interaction with hostZMYND11."
     motif           3121..3135
                     /created_by="User"
                     /label="LXCXE motif, interaction with host
                     RB1.{ECO:0000255}."
     zinc_finger     3217..3279
                     /created_by="User"
                     /modified_by="User"
                     /label="{ECO:0000269|PubMed:1835093,ECO:0000269|PubMed:814
                     6144}."
     motif           3529..3624
                     /created_by="User"
                     /label="Bipartite nuclear localization
                     signal.{ECO:0000255,ECO:0000269|PubMed:25194920}."
     motif           3592..3606
                     /created_by="User"
                     /label="PXDLS motif,
                     CTBP-binding.{ECO:0000269|PubMed:7479821}."
     ligation        3628..3631
                     /label="Ligation"
     Gg_overhang     3628..3631
                     /created_by="User"
                     /label="pL0 G-3"
     protein_bind    complement(3633..3638)
                     /created_by="User"
                     /label="BsaI Bind"
ORIGIN      
        1 gtggctcttc agtggacgaa agggcctcgt gatacgccta tttttatagg ttaatgtcat
       61 gataataatg gtttcttaga cgtcaggtgg cacttttcgg ggaaatgtgc gcggaacccc
      121 tatttgttta tttttctaaa tacattcaaa tatgtatccg ctcatgagac aataaccctg
      181 ataaatgctt caataatatt gaaaaaggaa gagtatgcgc tcacgcaact ggtccagaac
      241 cttgaccgaa cgcagcggtg gtaacggcgc agtggcggtt ttcatggctt gttatgactg
      301 tttttttggg gtacagtcta tgcctcgggc atccaagcag caagcgcgtt acgccgtggg
      361 tcgatgtttg atgttatgga gcagcaacga tgttacgcag cagggcagtc gccctaaaac
      421 aaagttaaac atcatgaggg aagcggtgat cgccgaagta tcgactcaac tatcagaggt
      481 agttggcgtc atcgagcgcc atctcgaacc gacgttgctg gccgtacatt tgtacggctc
      541 cgcagtggat ggcggcctga agccacacag cgatattgat ttgctggtta cggtgaccgt
      601 aaggcttgat gaaacaacgc ggcgagcttt gatcaacgac cttttggaaa cttcggcttc
      661 ccctggagag agcgagattc tccgcgctgt agaagtcacc attgttgtgc acgacgacat
      721 cattccgtgg cgttatccag ctaagcgcga actgcaattt ggagaatggc agcgcaatga
      781 cattcttgca ggtatcttcg agccagccac gatcgacatt gatctggcta tcttgctgac
      841 aaaagcaaga gaacatagcg ttgccttggt aggtccagcg gcggaggaac tctttgatcc
      901 ggttcctgaa caggatctat ttgaggcgct aaatgaaacc ttaacgctat ggaactcgcc
      961 gcccgactgg gctggcgatg agcgaaatgt agtgcttacg ttgtcccgca tttggtacag
     1021 cgcagtaacc ggcaaaatcg cgccgaagga tgtcgctgcc gactgggcaa tggagcgcct
     1081 gccggcccag tatcagcccg tcatacttga agctagacag gcttatcttg gacaagaaga
     1141 agatcgcttg gcctcgcgcg cagatcagtt ggaagaattt gtccattacg taaaaggcga
     1201 gatcaccaag gtagtcggca aataactgtc agaccaagtt tactcatata tactttagat
     1261 tgatttaaaa cttcattttt aatttaaaag gatctaggtg aagatccttt ttgataatct
     1321 catgaccaaa atcccttaac gtgagttttc gttccactga gcgtcagacc ccgtagaaaa
     1381 gatcaaagga tcttcttgag atcctttttt tctgcgcgta atctgctgct tgcaaacaaa
     1441 aaaaccaccg ctaccagcgg tggtttgttt gccggatcaa gagctaccaa ctctttttcc
     1501 gaaggtaact ggcttcagca gagcgcagat accaaatact gtccttctag tgtagccgta
     1561 gttaggccac cacttcaaga actctgtagc accgcctaca tacctcgctc tgctaatcct
     1621 gttaccagtg gctgctgcca gtggcgataa gtcgtgtctt accgggttgg actcaagacg
     1681 atagttaccg gataaggcgc agcggtcggg ctgaacgggg ggttcgtgca cacagcccag
     1741 cttggagcga acgacctaca ccgaactgag atacctacag cgtgagctat gagaaagcgc
     1801 cacgcttccc gaagggagaa aggcggacag gtatccggta agcggcaggg tcggaacagg
     1861 agagcgcacg agggagcttc cagggggaaa cgcctggtat ctttatagtc ctgtcgggtt
     1921 tcgccacctc tgacttgagc gtcgattttt gtgatgctcg tcaggggggc ggagcctatg
     1981 gaaaaacgcc agcaacgcgg cctttttacg gttcctggcc ttttgctggc cttttgctca
     2041 catgttcttt cctgcgttat cccctgattc tgtggataac cgtattaccg cctttgagtg
     2101 agctgatacc gctcgccgca gccgaacgac cgagcgcagc gagtcagtga gcgaggaagc
     2161 ggaagagcgc ccaatacgca aaccgcctct ccccgcgcgt tggccgattc attaatcact
     2221 ctgtggtctc aaggtgccac catgaagcta ctgtcctcta tcgaacaagc atgcgatatt
     2281 tgccgactta aaaagctcaa gtgctccaaa gaaaaaccga agtgcgccaa gtgtctgaag
     2341 aacaactggg agtgtcgcta ctctcccaaa accaaaaggt ccccgctgac tagggcacat
     2401 ctgacagaag tggaatcaag gctagaaaga ctggaacagc tatttctact gatttttcct
     2461 cgagaggacc ttgacatgat tttgaaaatg gattctttac aggatataaa agcattgtta
     2521 acaggattat ttgtacaaga taatgtgaat aaagatgccg tcacagatag attggcttca
     2581 gtggagactg atatgcctct aacattgaga cagcatagaa taagtgcgac atcatcatcg
     2641 gaagagagta gtaacaaagg tcaaagacag ttgactgtat cgatgggccc caagaagaag
     2701 aggaaggtgg gatctggtta cccatacgac gtgccagatt acgccggatc aggttgcatg
     2761 cggcatataa tctgccacgg tggagttatt acggaagaaa tggctgcatc actcctggat
     2821 caactgatcg aagaagtgtt ggctgataat cttcctcccc cgtcacattt cgagcctcct
     2881 accctccatg agttgtacga cttggacgtt acggctccag aagatcctaa cgaggaggcg
     2941 ggctcccaga tatttcctga tagcgttatg ttggctgtac aagaaggaat tgaccttctt
     3001 actttccccc ctgcccctgg tagccccgag cctccgcatt tgagccgcca accggaacag
     3061 cccgagcaac gcgccctcgg accggtaagc atgcctaact tggtgcccga ggtgatagac
     3121 ttgacttgtc acgaggcagg attcccgccc tctgatgacg aggatgagga gggagaggaa
     3181 tttgtactgg actatgtgga gcaccctggt cacggttgcc ggtcatgcca ttaccatcgg
     3241 agaaacaccg gtgatccgga tataatgtgt agcctgtgtt acatgcgcac ttgtggtatg
     3301 ttcgtgtata gtccggttag tgaaccagag ccagaaccag aaccagaacc ggagcctgca
     3361 aggcctacac gccgccctaa aatggccccc gcgatattgc ggcgaccgac cagccccgtg
     3421 agccgagagt gtaactcttc caccgactcc tgtgactccg gcccgagtaa tacaccccct
     3481 gaaatacatc cagtcgtacc cctgtgtcca ataaaacctg tcgcagtcag ggttggggga
     3541 agacgacagg cggtggaatg tattgaagac ctgttgaatg aaccaggcca gccactggac
     3601 ctcagctgca aacggccccg accgtgagct ttgagaccac gaa
//
