# Supplementary material for: An endoribonuclease-based feedforward controller for decoupling resource-limited genetic modules in mammalian cells
Source: Nat Commun. 2020 Nov 10;11:5690. doi: 10.1038/s41467-020-19126-9 (PMC7656454; doi:10.1038/s41467-020-19126-9)
Supplement: Supplementary file 4 — Source Data [file 41467_2020_19126_MOESM4_ESM.zip › Source Data/Plasmids/Cloning/pRJ_00229.gb]

LOCUS       pRJ_00229               3259 bp    DNA     circular UNA 25-MAY-2017
DEFINITION  [pL0-G] NLS-ZFP-Rta.
ACCESSION   urn.local.jones.7q-ceh9p5y
VERSION     urn.local.jones.7q-ceh9p5y
KEYWORDS    .
SOURCE      
  ORGANISM  .
FEATURES             Location/Qualifiers
     misc_feature    145..168
                     /created_by="User"
                     /label="Pamp"
                     /note="Geneious type: Promoter_prokaryotic"
     misc_feature    complement(160..180)
                     /Mismatches=0
                     /created_by="primer3"
                     /annotation_group="140574001808114815606a88-c911-481b-8021
                     -341843510ce1"
                     /%GC="47.6"
                     /Tm="56.4"
                     /Hairpin_Tm="None"
                     /Self_Dimer_Tm="13.2"
                     /Sequence="CAGGGTTATTGTCTCATGAGC"
                     /label="JH856R"
                     /note="Geneious type: primer_bind_reverse"
     CDS             215..1225
                     /label="Sm/Sp no DraIII"
     misc_feature    complement(686..709)
                     /created_by="User"
                     /Sequence="CACAACAATGGTGACTTCTACAGC"
                     /label="RJ_00189Ra"
                     /note="Geneious type: primer_bind_reverse"
     primer_bind     695..715
                     /created_by="User"
                     /Sequence="GTCACCATTGTTGTGCACGAC"
                     /label="RJ_00190Fa"
     rep_origin      complement(1320..2002)
                     /created_by="User"
                     /label="ColE1 origin"
     misc_feature    complement(1412..1433)
                     /vntifkey=28
                     /X-Transferred_From="pTK143 1732\-\pAAVio-CA; pTW073
                     (pTK143 no IRES GFP)"
                     /X-Transferred_Similarity="100.00%"
                     /Transferred_From="pJB770"
                     /Transferred_Similarity="100.00%"
                     /label="pHAGE-A7050-6550"
                     /note="Geneious type: Promoter_prokaryotic"
     primer_bind     1617..1636
                     /created_by="User"
                     /modified_by="User"
                     /X-Transferred_From="pTW037 DI pDEST"
                     /X-Transferred_Similarity="100.00%"
                     /Transferred_From="pJB770"
                     /Transferred_Similarity="100.00%"
                     /label="RepO-R"
     misc_feature    1656..1680
                     /vntifkey=28
                     /X-Transferred_From="pTK143 1732\-\pAAVio-CA; pTW073
                     (pTK143 no IRES GFP)"
                     /X-Transferred_Similarity="100.00%"
                     /Transferred_From="pJB770"
                     /Transferred_Similarity="100.00%"
                     /label="pHAGE-S7501-8000"
                     /note="Geneious type: Promoter_prokaryotic"
     misc_feature    complement(1923..1944)
                     /vntifkey=28
                     /X-Transferred_From="pTK143 1732\-\pAAVio-CA; pTW073
                     (pTK143 no IRES GFP)"
                     /X-Transferred_Similarity="100.00%"
                     /Transferred_From="pJB770"
                     /Transferred_Similarity="100.00%"
                     /label="pHAGE-A7550-7050"
                     /note="Geneious type: Promoter_prokaryotic"
     primer_bind     1925..1945
                     /created_by="User"
                     /X-Transferred_From="pTW031 short HDV Active (-); pTW037
                     DI pDEST; pTW039 Genomic HDV Active (-); pTW040 Genomic
                     HDV Inactive (-)"
                     /X-Transferred_Similarity="100.00%"
                     /Transferred_From="pJB770"
                     /Transferred_Similarity="100.00%"
                     /label="TW_HDV-seq-R"
     misc_feature    complement(1932..1943)
                     /Recognition_pattern="GACNNNN^NNGTC"
                     /annotation_group="GACNNNNNNGTC"
                     /X-Transferred_From="pTW031 short HDV Active (-); pTW039
                     Genomic HDV Active (-); pTW040 Genomic HDV Inactive (-)"
                     /X-Transferred_Similarity="100.00%"
                     /Transferred_From="pJB770"
                     /Transferred_Similarity="100.00%"
                     /label="DrdI, AasI, DseDI"
                     /note="Geneious type: restriction site"
     misc_feature    complement(1952..1963)
                     /Recognition_pattern="(10/12)TGANNNNNNTCA(12/10)"
                     /annotation_group="TGANNNNNNTCA"
                     /X-Transferred_From="pTW031 short HDV Active (-); pTW039
                     Genomic HDV Active (-); pTW040 Genomic HDV Inactive (-)"
                     /X-Transferred_Similarity="100.00%"
                     /Transferred_From="pJB770"
                     /Transferred_Similarity="100.00%"
                     /label="BdaI"
                     /note="Geneious type: restriction site"
     rep_origin      1984
                     /label="ORI"
     primer_bind     2055..2075
                     /created_by="User"
                     /Transferred_From="pJB770"
                     /Transferred_Similarity="100.00%"
                     /label="TW_lvl0_seq_Rev1"
     primer_bind     2084..2103
                     /created_by="User"
                     /Sequence="ATTACCGCCTTTGAGTGAGC"
                     /label="G00101"
     misc_feature    2158..2172
                     /created_by="User"
                     /modified_by="User"
                     /Transferred_From="pJB770"
                     /Transferred_Similarity="100.00%"
                     /label="15 bp SapI Overhang"
     primer_bind     2219..2237
                     /created_by="User; primer3"
                     /Sequence="CTCTGTGGTCTCAAGGTGC"
                     /Hairpin_Tm="None"
                     /Tm="57.8"
                     /Self_Dimer_Tm="None"
                     /%GC="57.9"
                     /modified_by="User"
                     /Transferred_From="pRJ_00009, pRJ_00009 PCR Product,
                     pRJ_00010, pRJ_00010 PCR Product, pRJ_00011, pRJ_00011 PCR
                     Product, pRJ_00012, pRJ_00012 PCR Product, pRJ_00013,
                     pRJ_00013 PCR Product"
                     /Transferred_Similarity="100.00%"
                     /label="RJ_00029Fa"
     protein_bind    2225..2230
                     /created_by="User"
                     /label="BsaI Bind"
     misc_feature    2225..2230
                     /Recognition_pattern="GGTCTC(1/5)"
                     /annotation_group="GGTCTC"
                     /label="BsaI"
                     /note="Geneious type: restriction site"
     Gg_overhang     2232..2235
                     /created_by="User"
                     /label="pL0 5-G"
     motif           2236..2241
                     /created_by="User"
                     /label="Kozak"
     CDS             2242..3243
                     /created_by="User"
                     /modified_by="User"
                     /label="NLS-ZFP-Rta"
     domain          2245..2655
                     /ApEinfo_fwdcolor="#cc66ff"
                     /ApEinfo_revcolor="green"
                     /ApEinfo_graphicformat="arrow_data {{0 1 2 0 0 -1} {} 0}
                     width 5 offset 0"
                     /Transferred_From="pBjh_4139"
                     /Transferred_Similarity="100.00%"
                     /modified_by="User"
                     /label="Zinc Finger Protein"
     motif           2251..2271
                     /created_by="User"
                     /label="SV40 NLS"
     misc_feature    2278..2283
                     /Recognition_pattern="C^TCGAG"
                     /annotation_group="CTCGAG"
                     /label="XhoI"
                     /note="Geneious type: restriction site"
     zinc_finger     2305..2379
                     /created_by="User"
                     /label="C2H2"
     zinc_finger     2395..2463
                     /created_by="User"
                     /label="C2H2"
     misc_feature    2497..2655
                     /created_by="User"
                     /modified_by="User"
                     /label="Oct1 Homeo Domain"
                     /note="Geneious type: dna_binding_domain"
     Gibson_overhang 2656..2670
                     /created_by="User"
                     /label="Infusion"
     motif           2662..2670
                     /created_by="User"
                     /label="GSG"
     domain          2671..3240
                     /created_by="User"
                     /modified_by="User"
                     /Transferred_From="Digestion of pRJ_00010 PCR Product -
                     Fragment 2, Digestion of pRJ_00013 PCR Product - Fragment
                     2, pRJ_00010, pRJ_00010 PCR Product, pRJ_00013, pRJ_00013
                     PCR Product, pRJ_00096, pRJ_00099"
                     /Transferred_Similarity="100.00%"
                     /label="Rta"
     misc_feature    2758..2922
                     /created_by="User"
                     /Transferred_From="Rta (pBjh_4067)"
                     /Transferred_Similarity="100.00%"
                     /label="Pro-rich"
                     /note="Geneious type: Compositionally_biased"
     misc_feature    complement(3218..3240)
                     /Sequence="AAACAGAGATGTGTCGAAGATGG"
                     /Hairpin_Tm="40.7"
                     /Tm="58.8"
                     /Self_Dimer_Tm="None"
                     /%GC="43.5"
                     /created_by="primer3"
                     /Extension="CAGATGGTCTCTCGTC"
                     /modified_by="User"
                     /Transferred_From="Digestion of pRJ_00010 PCR Product -
                     Fragment 2, Digestion of pRJ_00013 PCR Product - Fragment
                     2, pRJ_00010, pRJ_00010 PCR Product, pRJ_00013, pRJ_00013
                     PCR Product, pRJ_00096, pRJ_00099"
                     /Transferred_Similarity="100.00%"
                     /label="RJ_00050Rb"
                     /note="Geneious type: primer_bind_reverse"
     Gg_overhang     3244..3247
                     /created_by="User"
                     /label="pL0 G-3"
     protein_bind    complement(3249..3254)
                     /created_by="User"
                     /label="BsaI Bind"
     misc_feature    complement(3249..3254)
                     /Recognition_pattern="GGTCTC(1/5)"
                     /annotation_group="GGTCTC"
                     /label="BsaI"
                     /note="Geneious type: restriction site"
ORIGIN      
        1 gtggctcttc agtggacgaa agggcctcgt gatacgccta tttttatagg ttaatgtcat
       61 gataataatg gtttcttaga cgtcaggtgg cacttttcgg ggaaatgtgc gcggaacccc
      121 tatttgttta tttttctaaa tacattcaaa tatgtatccg ctcatgagac aataaccctg
      181 ataaatgctt caataatatt gaaaaaggaa gagtatgcgc tcacgcaact ggtccagaac
      241 cttgaccgaa cgcagcggtg gtaacggcgc agtggcggtt ttcatggctt gttatgactg
      301 tttttttggg gtacagtcta tgcctcgggc atccaagcag caagcgcgtt acgccgtggg
      361 tcgatgtttg atgttatgga gcagcaacga tgttacgcag cagggcagtc gccctaaaac
      421 aaagttaaac atcatgaggg aagcggtgat cgccgaagta tcgactcaac tatcagaggt
      481 agttggcgtc atcgagcgcc atctcgaacc gacgttgctg gccgtacatt tgtacggctc
      541 cgcagtggat ggcggcctga agccacacag cgatattgat ttgctggtta cggtgaccgt
      601 aaggcttgat gaaacaacgc ggcgagcttt gatcaacgac cttttggaaa cttcggcttc
      661 ccctggagag agcgagattc tccgcgctgt agaagtcacc attgttgtgc acgacgacat
      721 cattccgtgg cgttatccag ctaagcgcga actgcaattt ggagaatggc agcgcaatga
      781 cattcttgca ggtatcttcg agccagccac gatcgacatt gatctggcta tcttgctgac
      841 aaaagcaaga gaacatagcg ttgccttggt aggtccagcg gcggaggaac tctttgatcc
      901 ggttcctgaa caggatctat ttgaggcgct aaatgaaacc ttaacgctat ggaactcgcc
      961 gcccgactgg gctggcgatg agcgaaatgt agtgcttacg ttgtcccgca tttggtacag
     1021 cgcagtaacc ggcaaaatcg cgccgaagga tgtcgctgcc gactgggcaa tggagcgcct
     1081 gccggcccag tatcagcccg tcatacttga agctagacag gcttatcttg gacaagaaga
     1141 agatcgcttg gcctcgcgcg cagatcagtt ggaagaattt gtccattacg taaaaggcga
     1201 gatcaccaag gtagtcggca aataactgtc agaccaagtt tactcatata tactttagat
     1261 tgatttaaaa cttcattttt aatttaaaag gatctaggtg aagatccttt ttgataatct
     1321 catgaccaaa atcccttaac gtgagttttc gttccactga gcgtcagacc ccgtagaaaa
     1381 gatcaaagga tcttcttgag atcctttttt tctgcgcgta atctgctgct tgcaaacaaa
     1441 aaaaccaccg ctaccagcgg tggtttgttt gccggatcaa gagctaccaa ctctttttcc
     1501 gaaggtaact ggcttcagca gagcgcagat accaaatact gtccttctag tgtagccgta
     1561 gttaggccac cacttcaaga actctgtagc accgcctaca tacctcgctc tgctaatcct
     1621 gttaccagtg gctgctgcca gtggcgataa gtcgtgtctt accgggttgg actcaagacg
     1681 atagttaccg gataaggcgc agcggtcggg ctgaacgggg ggttcgtgca cacagcccag
     1741 cttggagcga acgacctaca ccgaactgag atacctacag cgtgagctat gagaaagcgc
     1801 cacgcttccc gaagggagaa aggcggacag gtatccggta agcggcaggg tcggaacagg
     1861 agagcgcacg agggagcttc cagggggaaa cgcctggtat ctttatagtc ctgtcgggtt
     1921 tcgccacctc tgacttgagc gtcgattttt gtgatgctcg tcaggggggc ggagcctatg
     1981 gaaaaacgcc agcaacgcgg cctttttacg gttcctggcc ttttgctggc cttttgctca
     2041 catgttcttt cctgcgttat cccctgattc tgtggataac cgtattaccg cctttgagtg
     2101 agctgatacc gctcgccgca gccgaacgac cgagcgcagc gagtcagtga gcgaggaagc
     2161 ggaagagcgc ccaatacgca aaccgcctct ccccgcgcgt tggccgattc attaatcact
     2221 ctgtggtctc aaggtgccac catggttaac cccaagaaga agagaaaggt ggttaacctc
     2281 gagggatctg ccggcgaacg cccatatgct tgccctgtcg agtcctgcga tagacgcttt
     2341 tctcgctcgg atgagcttac ccgccatatc cgcatccaca caggccagaa gcccttccag
     2401 tgtcgaatct gcatgcgtaa cttcagtcgt agtgaccacc ttaccaccca catccgcacc
     2461 cacacaggcg gcggccgcag gaggaagaaa cgcaccagca tagaaaccaa catccgtgtg
     2521 gccttagaga agagtttctt ggagaatcaa aagcctacct cggaagagat cactatgatt
     2581 gctgatcagc tcaatatgga aaaagaggtg attcgtgttt ggttctgtaa ccgccgccag
     2641 aaagaaaaaa gaatcaactt cggatcaggt cgggattcca gggaagggat gtttttgccg
     2701 aagcctgagg ccggctccgc tattagtgac gtgtttgagg gccgcgaggt gtgccagcca
     2761 aaacgaatcc ggccatttca tcctccagga agtccatggg ccaaccgccc actccccgcc
     2821 agcctcgcac caacaccaac cggtccagta catgagccag tcgggtcact gaccccggca
     2881 ccagtccctc agccactgga tccagcgccc gcagtgactc ccgaggccag tcacctgttg
     2941 gaggatcccg atgaagagac gagccaggct gtcaaagccc ttcgggagat ggccgatact
     3001 gtgattcccc agaaggaaga ggctgcaatc tgtggccaaa tggacctttc ccatccgccc
     3061 ccaaggggcc atctggatga gctgacaacc acacttgagt ccatgaccga ggatctgaac
     3121 ctggactcac ccctgacccc ggaattgaac gagattctgg ataccttcct gaacgacgag
     3181 tgcctcttgc atgccatgca tatcagcaca ggactgtcca tcttcgacac atctctgttt
     3241 tgagctttga gaccacgaa
//
