# Supplementary material for: An endoribonuclease-based feedforward controller for decoupling resource-limited genetic modules in mammalian cells
Source: Nat Commun. 2020 Nov 10;11:5690. doi: 10.1038/s41467-020-19126-9 (PMC7656454; doi:10.1038/s41467-020-19126-9)
Supplement: Supplementary file 4 — Source Data [file 41467_2020_19126_MOESM4_ESM.zip › Source Data/Plasmids/Cloning/pRJ_00232.gb]

LOCUS       pRJ_00232               3106 bp    DNA     circular UNA 25-MAY-2017
DEFINITION  [pL0-G] NLS-ZFP-9aaTADs.
ACCESSION   urn.local.jones.91-ceh9p6b
VERSION     urn.local.jones.91-ceh9p6b
KEYWORDS    .
SOURCE      
  ORGANISM  .
FEATURES             Location/Qualifiers
     misc_feature    145..168
                     /created_by="User"
                     /label="Pamp"
                     /note="Geneious type: Promoter_prokaryotic"
     misc_feature    complement(160..180)
                     /Mismatches=0
                     /created_by="primer3"
                     /annotation_group="433836252959034a401b510-5615-4e07-8700-
                     8113dbb34681"
                     /%GC="47.6"
                     /Tm="56.4"
                     /Hairpin_Tm="None"
                     /Self_Dimer_Tm="13.2"
                     /Sequence="CAGGGTTATTGTCTCATGAGC"
                     /label="JH856R"
                     /note="Geneious type: primer_bind_reverse"
     misc_feature    complement(186..217)
                     /Sequence="CATACTCTTCCTTTTTCAATATTATTGAAGCA"
                     /Hairpin_Tm="53.1"
                     /Tm="59.6"
                     /Self_Dimer_Tm="7.5"
                     /%GC="28.1"
                     /created_by="primer3"
                     /modified_by="User"
                     /label="RJ_00063Ra"
                     /note="Geneious type: primer_bind_reverse"
     CDS             215..1225
                     /modified_by="User"
                     /label="Sm/Sp no DraIII (Streptomycin/Spectinomycin
                     Resistance)"
     misc_feature    complement(686..709)
                     /created_by="User"
                     /Sequence="CACAACAATGGTGACTTCTACAGC"
                     /label="RJ_00189Ra"
                     /note="Geneious type: primer_bind_reverse"
     primer_bind     695..715
                     /created_by="User"
                     /Sequence="GTCACCATTGTTGTGCACGAC"
                     /label="RJ_00190Fa"
     primer_bind     1226..1247
                     /Sequence="CTGTCAGACCAAGTTTACTCAT"
                     /Hairpin_Tm="None"
                     /Tm="55.8"
                     /Self_Dimer_Tm="None"
                     /%GC="40.9"
                     /created_by="primer3"
                     /label="RJ_00062Fa"
     rep_origin      complement(1320..2002)
                     /created_by="User"
                     /label="ColE1 Origin"
     rep_origin      1984
                     /label="ORI"
     primer_bind     2084..2103
                     /created_by="User"
                     /Sequence="ATTACCGCCTTTGAGTGAGC"
                     /label="G00101"
     misc_feature    complement(2208..2230)
                     /Sequence="GAGACCACAGAGTGATTAATGAA"
                     /Hairpin_Tm="35.2"
                     /Tm="56.0"
                     /Self_Dimer_Tm="None"
                     /%GC="39.1"
                     /created_by="primer3"
                     /modified_by="User"
                     /label="RJ_00062Ra"
                     /note="Geneious type: primer_bind_reverse"
     protein_bind    2225..2230
                     /created_by="User"
                     /label="BsaI Bind"
     Gg_overhang     2232..2235
                     /created_by="User"
                     /label="pL0 5-G"
     motif           2236..2241
                     /created_by="User"
                     /label="Kozak"
     CDS             2242..3090
                     /created_by="User"
                     /Transferred_From="(4) Digestion of pBjh_4071 - Fragment
                     1, Digestion of pBjh_4071 - Fragment 1, pBjh_4071"
                     /Transferred_Similarity="100.00%"
                     /modified_by="User"
                     /label="NLS-ZFP-9aaTADs"
     domain          2245..2655
                     /ApEinfo_fwdcolor="#cc66ff"
                     /ApEinfo_revcolor="green"
                     /ApEinfo_graphicformat="arrow_data {{0 1 2 0 0 -1} {} 0}
                     width 5 offset 0"
                     /Transferred_From="pBjh_4139"
                     /Transferred_Similarity="100.00%"
                     /modified_by="User"
                     /label="Zinc Finger Protein"
     motif           2251..2271
                     /created_by="User"
                     /label="SV40 NLS"
     misc_feature    2278..2283
                     /Recognition_pattern="C^TCGAG"
                     /annotation_group="CTCGAG"
                     /label="XhoI"
                     /note="Geneious type: restriction site"
     zinc_finger     2305..2379
                     /created_by="User"
                     /label="C2H2"
     zinc_finger     2395..2463
                     /created_by="User"
                     /label="C2H2"
     misc_feature    2497..2655
                     /created_by="User"
                     /modified_by="User"
                     /label="Oct1 Homeo Domain"
                     /note="Geneious type: dna_binding_domain"
     Gibson_overhang 2656..2670
                     /created_by="User"
                     /label="Infusion"
     motif           2662..2670
                     /created_by="User"
                     /label="GSG"
     domain          2674..3087
                     /created_by="User"
                     /label="9aaTADs"
     motif           2674..2700
                     /created_by="User"
                     /label="E2A 9aaTAD"
     motif           2701..2715
                     /created_by="User"
                     /label="GS Linker"
     motif           2716..2742
                     /created_by="User"
                     /label="p65 9aaTAD"
     motif           2743..2757
                     /created_by="User"
                     /label="GS Linker"
     motif           2758..2784
                     /created_by="User"
                     /modified_by="User"
                     /label="Gal4 9aaTAD"
     motif           2785..2799
                     /created_by="User"
                     /label="GS Linker"
     motif           2806..2832
                     /created_by="User"
                     /label="Gcn4 9aaTAD"
     motif           2836..2850
                     /created_by="User"
                     /label="GS Linker"
     motif           2851..2877
                     /created_by="User"
                     /modified_by="User"
                     /label="p53 9aaTAD I"
     motif           2878..2892
                     /created_by="User"
                     /label="GS Linker"
     motif           2893..2919
                     /created_by="User"
                     /label="p53 9aaTAD II"
     motif           2920..2934
                     /created_by="User"
                     /label="GS Linker"
     motif           2935..2961
                     /created_by="User"
                     /label="VP16 9aaTAD"
     motif           2962..2976
                     /created_by="User"
                     /label="GS Linker"
     motif           2977..3003
                     /created_by="User"
                     /label="Klf4 9aaTAD"
     motif           3004..3018
                     /created_by="User"
                     /label="GS Linker"
     motif           3019..3045
                     /created_by="User"
                     /modified_by="User"
                     /label="STAT3 9aaTAD I"
     motif           3046..3060
                     /created_by="User"
                     /label="GS Linker"
     motif           3061..3087
                     /created_by="User"
                     /label="STAT3 9aaTAD II"
     ligation        3091..3094
                     /label="Ligation"
     Gg_overhang     3091..3094
                     /created_by="User"
                     /label="pL0 G-3"
     protein_bind    complement(3096..3101)
                     /created_by="User"
                     /label="BsaI Bind"
ORIGIN      
        1 gtggctcttc agtggacgaa agggcctcgt gatacgccta tttttatagg ttaatgtcat
       61 gataataatg gtttcttaga cgtcaggtgg cacttttcgg ggaaatgtgc gcggaacccc
      121 tatttgttta tttttctaaa tacattcaaa tatgtatccg ctcatgagac aataaccctg
      181 ataaatgctt caataatatt gaaaaaggaa gagtatgcgc tcacgcaact ggtccagaac
      241 cttgaccgaa cgcagcggtg gtaacggcgc agtggcggtt ttcatggctt gttatgactg
      301 tttttttggg gtacagtcta tgcctcgggc atccaagcag caagcgcgtt acgccgtggg
      361 tcgatgtttg atgttatgga gcagcaacga tgttacgcag cagggcagtc gccctaaaac
      421 aaagttaaac atcatgaggg aagcggtgat cgccgaagta tcgactcaac tatcagaggt
      481 agttggcgtc atcgagcgcc atctcgaacc gacgttgctg gccgtacatt tgtacggctc
      541 cgcagtggat ggcggcctga agccacacag cgatattgat ttgctggtta cggtgaccgt
      601 aaggcttgat gaaacaacgc ggcgagcttt gatcaacgac cttttggaaa cttcggcttc
      661 ccctggagag agcgagattc tccgcgctgt agaagtcacc attgttgtgc acgacgacat
      721 cattccgtgg cgttatccag ctaagcgcga actgcaattt ggagaatggc agcgcaatga
      781 cattcttgca ggtatcttcg agccagccac gatcgacatt gatctggcta tcttgctgac
      841 aaaagcaaga gaacatagcg ttgccttggt aggtccagcg gcggaggaac tctttgatcc
      901 ggttcctgaa caggatctat ttgaggcgct aaatgaaacc ttaacgctat ggaactcgcc
      961 gcccgactgg gctggcgatg agcgaaatgt agtgcttacg ttgtcccgca tttggtacag
     1021 cgcagtaacc ggcaaaatcg cgccgaagga tgtcgctgcc gactgggcaa tggagcgcct
     1081 gccggcccag tatcagcccg tcatacttga agctagacag gcttatcttg gacaagaaga
     1141 agatcgcttg gcctcgcgcg cagatcagtt ggaagaattt gtccattacg taaaaggcga
     1201 gatcaccaag gtagtcggca aataactgtc agaccaagtt tactcatata tactttagat
     1261 tgatttaaaa cttcattttt aatttaaaag gatctaggtg aagatccttt ttgataatct
     1321 catgaccaaa atcccttaac gtgagttttc gttccactga gcgtcagacc ccgtagaaaa
     1381 gatcaaagga tcttcttgag atcctttttt tctgcgcgta atctgctgct tgcaaacaaa
     1441 aaaaccaccg ctaccagcgg tggtttgttt gccggatcaa gagctaccaa ctctttttcc
     1501 gaaggtaact ggcttcagca gagcgcagat accaaatact gtccttctag tgtagccgta
     1561 gttaggccac cacttcaaga actctgtagc accgcctaca tacctcgctc tgctaatcct
     1621 gttaccagtg gctgctgcca gtggcgataa gtcgtgtctt accgggttgg actcaagacg
     1681 atagttaccg gataaggcgc agcggtcggg ctgaacgggg ggttcgtgca cacagcccag
     1741 cttggagcga acgacctaca ccgaactgag atacctacag cgtgagctat gagaaagcgc
     1801 cacgcttccc gaagggagaa aggcggacag gtatccggta agcggcaggg tcggaacagg
     1861 agagcgcacg agggagcttc cagggggaaa cgcctggtat ctttatagtc ctgtcgggtt
     1921 tcgccacctc tgacttgagc gtcgattttt gtgatgctcg tcaggggggc ggagcctatg
     1981 gaaaaacgcc agcaacgcgg cctttttacg gttcctggcc ttttgctggc cttttgctca
     2041 catgttcttt cctgcgttat cccctgattc tgtggataac cgtattaccg cctttgagtg
     2101 agctgatacc gctcgccgca gccgaacgac cgagcgcagc gagtcagtga gcgaggaagc
     2161 ggaagagcgc ccaatacgca aaccgcctct ccccgcgcgt tggccgattc attaatcact
     2221 ctgtggtctc aaggtgccac catggttaac cccaagaaga agagaaaggt ggttaacctc
     2281 gagggatctg ccggcgaacg cccatatgct tgccctgtcg agtcctgcga tagacgcttt
     2341 tctcgctcgg atgagcttac ccgccatatc cgcatccaca caggccagaa gcccttccag
     2401 tgtcgaatct gcatgcgtaa cttcagtcgt agtgaccacc ttaccaccca catccgcacc
     2461 cacacaggcg gcggccgcag gaggaagaaa cgcaccagca tagaaaccaa catccgtgtg
     2521 gccttagaga agagtttctt ggagaatcaa aagcctacct cggaagagat cactatgatt
     2581 gctgatcagc tcaatatgga aaaagaggtg attcgtgttt ggttctgtaa ccgccgccag
     2641 aaagaaaaaa gaatcaactt cggatcaggt tgcctcttgg atttcagtat gatgtttccc
     2701 ggaagtggtt ctggcagtat tgctgacatg gatttttctg cgggtagtgg ttctggagac
     2761 gacgtgtata actatctctt tgacgggtct ggaagcggcc ttgacgacgc tgttgtagaa
     2821 tcattcttca gtagtggatc aggtagtgga gaaactttct cagatctgtg gaaacttggg
     2881 tctggatcag gggacgatat tgaacaatgg ttcacagagg gttccggtag tggtcagatg
     2941 tttactgacg ccttggggat cggaagcggc agtggggatc tcctggactt ggatttcatc
     3001 cttggcagcg gcagcggaag aaccctcgac tccttgatgc agttcgggag cgggagcggg
     3061 gaaagtttga catttgatat ggagctttga gctttgagac cacgaa
//
