# Supplementary material for: An endoribonuclease-based feedforward controller for decoupling resource-limited genetic modules in mammalian cells
Source: Nat Commun. 2020 Nov 10;11:5690. doi: 10.1038/s41467-020-19126-9 (PMC7656454; doi:10.1038/s41467-020-19126-9)
Supplement: Supplementary file 4 — Source Data [file 41467_2020_19126_MOESM4_ESM.zip › Source Data/Plasmids/Cloning/pRJ_00255.gb]

LOCUS       pRJ_00255               3109 bp ds-DNA     circular     07-NOV-2018
DEFINITION  [pL0-G] NLS-ZFP-Hsf1.
ACCESSION   urn.local.jones.7w-ceh9p5z
KEYWORDS    .
SOURCE      .
  ORGANISM  .
COMMENT     ApEinfo:methylated:1.
FEATURES             Location/Qualifiers
     misc_feature    92..110
                     /ApEinfo_fwdcolor="cyan"
                     /ApEinfo_revcolor="green"
                     /ApEinfo_graphicformat="arrow_data {{0 1 2 0 0 -1} {} 0}
                     width 5 offset 0"
                     /label="JG_pL0_rev3"
     misc_feature    145..168
                     /created_by="User"
                     /X-Transferred_From="pT-GTW6-CMV-GAL4-VPR-PEST (206);
                     pT-GTW6-CMV-GAL4VPR-Ubv76 (207)"
                     /X-Transferred_Similarity="100.00%"
                     /modified_by="User"
                     /Transferred_From="pBjh_4139, pBjh_4140, pBjh_4140 PCR
                     Product (168F/Ra), pRJ_00164"
                     /Transferred_Similarity="100.00%"
                     /label="AmpR promoter"
                     /note="Geneious type: Promoter_prokaryotic"
     misc_feature    complement(160..180)
                     /Mismatches=0
                     /created_by="primer3"
                     /annotation_group="1405515006795826c59b48a3-c849-4001-9df6
                     -3f122b160373;
                     140554241389836496d918f5-7d1e-4aef-b03f-bbf272531aed;
                     14055590264631389a10e210-4865-4bf5-92ee-86f54325405b;
                     14057155986998503ce36e8f-85a3-4505-b436-aec4802edf70;
                     140574001808114815606a88-c911-481b-8021-341843510ce1;
                     174713053211070a590716b-beed-422c-b9a0-6137e51a3e2a;
                     1749174214223979dd77606b-d3da-4416-ae95-09a5902dcb61;
                     2307922541141e3d23e58-2fba-4fb1-bce3-3b35a575634b;
                     3284602980483234307b04b-8c4e-4cec-8bdf-57da4c6cba6f;
                     32908139158440462b22f56-00db-4887-8f4a-5d5dfdc51ec8;
                     433836252959034a401b510-5615-4e07-8700-8113dbb34681;
                     4348864218087679632b4de-ab7c-40f0-a92e-bb0a80b1155a;
                     900283030442445e736b203-e052-4a4b-8733-5ffc1863bc69"
                     /%GC="47.6"
                     /Tm="56.4"
                     /Hairpin_Tm="None"
                     /Self_Dimer_Tm="13.2"
                     /Sequence="CAGGGTTATTGTCTCATGAGC"
                     /X-Transferred_From="Digestion of pBjh_3270 - Fragment 2;
                     Digestion of pBjh_4017 - Fragment 2; Digestion of
                     pBjh_4018 - Fragment 2; Digestion of pBjh_4019 - Fragment
                     2; Digestion of pBjh_4020 - Fragment 2; Digestion of
                     pBjh_4021 - Fragment 2; Digestion of pBjh_4036 - Fragment
                     2; Digestion of pBjh_4066 - Fragment 2; Digestion of
                     pBjh_4067 - Fragment 2; Digestion of pBjh_4068 - Fragment
                     2; Digestion of pBjh_4069 - Fragment 2; Digestion of
                     pBjh_4070 - Fragment 2; Digestion of pBjh_4071 - Fragment
                     2; Digestion of pRJ_00009 - Fragment 2; Digestion of
                     pRJ_00010 - Fragment 2; Digestion of pRJ_00011 - Fragment
                     2; Digestion of pRJ_00012 - Fragment 2; Digestion of
                     pRJ_00013 - Fragment 2; Digestion of pRJ_00014 - Fragment
                     2; Digestion of pRJ_00056 - Fragment 2; Digestion of
                     pRJ_00095 - Fragment 2; Digestion of pRJ_00096 - Fragment
                     2; Digestion of pRJ_00097 - Fragment 2; Digestion of
                     pRJ_00098 - Fragment 2; Digestion of pRJ_00099 - Fragment
                     2; Digestion of pRJ_00100 - Fragment 2; pBjh_3270;
                     pBjh_4017; pBjh_4018; pBjh_4019; pBjh_4020; pBjh_4021;
                     pBjh_4036; pBjh_4066; pBjh_4067; pBjh_4068; pBjh_4069;
                     pBjh_4070; pBjh_4071; pRJ_00009; pRJ_00010; pRJ_00011;
                     pRJ_00012; pRJ_00013; pRJ_00014; pRJ_00055; pRJ_00056;
                     pRJ_00095; pRJ_00096; pRJ_00097; pRJ_00098; pRJ_00099;
                     pRJ_00100"
                     /X-Transferred_Similarity="100.00%"
                     /Transferred_From="pBjh_4139, pBjh_4140, pRJ_00164"
                     /Transferred_Similarity="100.00%"
                     /label="JH856R"
                     /note="Geneious type: primer_bind_reverse"
     cds             215..1225
                     /created_by="User"
                     /Transferred_From="pBjh_4139, pBjh_4140, pBjh_4140 PCR
                     Product (168F/Ra), pRJ_00164"
                     /Transferred_Similarity="100.00%"
                     /label="Sm/Sp no DraIII"
     misc_feature    complement(686..709)
                     /created_by="User"
                     /Sequence="CACAACAATGGTGACTTCTACAGC"
                     /label="RJ_00189Ra"
                     /note="Geneious type: primer_bind_reverse"
     primer_bind     695..715
                     /Sequence="GTCACCATTGTTGTGCACGAC"
                     /Hairpin_Tm="None"
                     /Tm="60.6"
                     /Self_Dimer_Tm="27.4"
                     /%GC="52.4"
                     /created_by="primer3"
                     /label="RJ_00190Fa"
     rep_origin      complement(1320..2002)
                     /ApEinfo_fwdcolor="gray50"
                     /ApEinfo_revcolor="gray50"
                     /ApEinfo_graphicformat="arrow_data {{0 1 2 0 0 -1} {} 0}
                     width 5 offset 0"
                     /Transferred_From="pBjh_4140, pBjh_4140 PCR Product
                     (168F/Ra), pRJ_00164"
                     /Transferred_Similarity="100.00%"
                     /label="ColE1 origin"
     misc_feature    complement(1326..1345)
                     /ApEinfo_fwdcolor="#6666ff"
                     /ApEinfo_revcolor="green"
                     /ApEinfo_graphicformat="arrow_data {{0 1 2 0 0 -1} {} 0}
                     width 5 offset 0"
                     /label="751F"
     primer_bind     2084..2103
                     /created_by="User; primer3"
                     /Sequence="ATTACCGCCTTTGAGTGAGC"
                     /Mismatches=0
                     /annotation_group="174712876993929444c78cd-4b1b-406e-922c-
                     0a7ca3a9c3ae"
                     /%GC="50.0"
                     /Tm="58.3"
                     /Hairpin_Tm="None"
                     /Self_Dimer_Tm="None"
                     /Transferred_From="pBjh_4139, pBjh_4140, pRJ_00164"
                     /Transferred_Similarity="100.00%"
                     /label="G00101"
     misc_feature    complement(2210..2235)
                     /Mismatches=0
                     /created_by="primer3"
                     /annotation_group="59935779588175f9e2e1a-4de3-4442-a09c-68
                     dd50a2c4f3"
                     /%GC="42.3"
                     /Tm="60.8"
                     /Hairpin_Tm="35.2"
                     /Self_Dimer_Tm="None"
                     /Sequence="ACCTTGAGACCACAGAGTGATTAATG"
                     /label="RJ_00161Ra"
                     /note="Geneious type: primer_bind_reverse"
     protein_bind    2225..2230
                     /created_by="User"
                     /Transferred_From="pBjh_4139, pBjh_4140, pBjh_4140 PCR
                     Product (168F/Ra), pRJ_00164"
                     /Transferred_Similarity="100.00%"
                     /label="BsaI Bind"
     misc_feature    2225..2230
                     /Recognition_pattern="GGTCTC(1/5)"
                     /annotation_group="GGTCTC"
                     /label="BsaI"
                     /note="Geneious type: restriction site"
     motif           2236..2241
                     /created_by="User"
                     /Transferred_From="pBjh_4139, pBjh_4140, pBjh_4140 PCR
                     Product (168F/Ra), pRJ_00164"
                     /Transferred_Similarity="100.00%"
                     /label="Kozak"
     misc_feature    2240..2245
                     /Recognition_pattern="C^CATGG"
                     /annotation_group="CCATGG"
                     /label="NcoI"
                     /note="Geneious type: restriction site"
     CDS             2242..3093
                     /created_by="User"
                     /modified_by="User"
                     /label="NLS-ZFP-Hsf1"
     domain          2245..2655
                     /ApEinfo_fwdcolor="#cc66ff"
                     /ApEinfo_revcolor="green"
                     /ApEinfo_graphicformat="arrow_data {{0 1 2 0 0 -1} {} 0}
                     width 5 offset 0"
                     /Transferred_From="pBjh_4139"
                     /Transferred_Similarity="100.00%"
                     /modified_by="User"
                     /label="Zinc Finger Protein"
     motif           2251..2271
                     /created_by="User"
                     /label="SV40 NLS"
     misc_feature    2278..2283
                     /Recognition_pattern="C^TCGAG"
                     /annotation_group="CTCGAG"
                     /label="XhoI"
                     /note="Geneious type: restriction site"
     zinc_finger     2305..2379
                     /created_by="User"
                     /label="C2H2"
     zinc_finger     2395..2463
                     /created_by="User"
                     /label="C2H2"
     misc_feature    2497..2655
                     /created_by="User"
                     /modified_by="User"
                     /label="Oct1 Homeo Domain"
                     /note="Geneious type: dna_binding_domain"
     primer_bind     2617..2636
                     /created_by="User"
                     /Sequence="GTTTGGTTCTGTAACCGCCG"
                     /label="RJ_00469Fa"
     misc_feature    complement(2634..2661)
                     /Mismatches=0
                     /Extension="TCGTGGTCTCAAAGCTCA"
                     /created_by="primer3"
                     /annotation_group="1839936920698492378e9928-faa1-4bed-a52a
                     -e61fbc2c94b5"
                     /%GC="39.3"
                     /Tm="62.0"
                     /Hairpin_Tm="34.9"
                     /Self_Dimer_Tm="None"
                     /Sequence="GAAGTTGATTCTTTTTTCTTTCTGGCGG"
                     /label="RJ_00455Ra"
                     /note="Geneious type: primer_bind_reverse"
     misc_feature    complement(2635..2661)
                     /Mismatches=0
                     /Extension="ACCTGATCC"
                     /created_by="primer3"
                     /annotation_group="18400622169893827b0d5061-91a7-4a7d-a8cf
                     -b58625246aa6"
                     /%GC="37.0"
                     /Tm="60.3"
                     /Hairpin_Tm="34.9"
                     /Self_Dimer_Tm="None"
                     /Sequence="GAAGTTGATTCTTTTTTCTTTCTGGCG"
                     /label="RJ_00229Ra"
                     /note="Geneious type: primer_bind_reverse"
     motif           2662..2670
                     /created_by="User"
                     /label="GSG"
     primer_bind     2662..2685
                     /Mismatches=0
                     /Extension="AACTTC"
                     /created_by="primer3"
                     /annotation_group="1840141180477627a2e503bb-74ad-4e9f-ae1c
                     -d6490d918eeb"
                     /%GC="50.0"
                     /Tm="61.7"
                     /Hairpin_Tm="None"
                     /Self_Dimer_Tm="None"
                     /Sequence="GGATCAGGTTGCTCACAGATTTCC"
                     /label="RJ_00457Fa"
     ligation        2670..2673
                     /label="Ligation"
     Gg_overhang     2670..2673
                     /created_by="User"
                     /label="Fuse to Gal4"
     domain          2674..3090
                     /created_by="User"
                     /label="Hsf1"
     misc_feature    2713..3084
                     /created_by="User"
                     /label="Transactivation domain"
                     /note="Geneious type: Region_of_interest"
     motif           2731..2757
                     /created_by="User"
                     /label="9aaTAD."
     Gg_overhang     3094..3097
                     /created_by="User"
                     /label="pL0 G-3"
     primer_bind     3094..4
                     /Mismatches=0
                     /created_by="primer3"
                     /annotation_group="1839927253441192e2c4d600-602e-4991-a63a
                     -b6cdb28343de"
                     /%GC="55.0"
                     /Tm="59.1"
                     /Hairpin_Tm="77.4"
                     /Self_Dimer_Tm="16.8"
                     /Sequence="GCTTTGAGACCACGAAGTGG"
                     /label="RJ_00161Fa"
     protein_bind    complement(3099..3104)
                     /created_by="User"
                     /Transferred_From="pBjh_4139, pBjh_4140, pBjh_4140 PCR
                     Product (168F/Ra), pRJ_00164"
                     /Transferred_Similarity="100.00%"
                     /label="BsaI Bind"
     misc_feature    complement(3099..3104)
                     /Recognition_pattern="GGTCTC(1/5)"
                     /annotation_group="GGTCTC"
                     /label="BsaI"
                     /note="Geneious type: restriction site"
ORIGIN      
        1 gtggctcttc agtggacgaa agggcctcgt gatacgccta tttttatagg ttaatgtcat
       61 gataataatg gtttcttaga cgtcaggtgg cacttttcgg ggaaatgtgc gcggaacccc
      121 tatttgttta tttttctaaa tacattcaaa tatgtatccg ctcatgagac aataaccctg
      181 ataaatgctt caataatatt gaaaaaggaa gagtatgcgc tcacgcaact ggtccagaac
      241 cttgaccgaa cgcagcggtg gtaacggcgc agtggcggtt ttcatggctt gttatgactg
      301 tttttttggg gtacagtcta tgcctcgggc atccaagcag caagcgcgtt acgccgtggg
      361 tcgatgtttg atgttatgga gcagcaacga tgttacgcag cagggcagtc gccctaaaac
      421 aaagttaaac atcatgaggg aagcggtgat cgccgaagta tcgactcaac tatcagaggt
      481 agttggcgtc atcgagcgcc atctcgaacc gacgttgctg gccgtacatt tgtacggctc
      541 cgcagtggat ggcggcctga agccacacag cgatattgat ttgctggtta cggtgaccgt
      601 aaggcttgat gaaacaacgc ggcgagcttt gatcaacgac cttttggaaa cttcggcttc
      661 ccctggagag agcgagattc tccgcgctgt agaagtcacc attgttgtgc acgacgacat
      721 cattccgtgg cgttatccag ctaagcgcga actgcaattt ggagaatggc agcgcaatga
      781 cattcttgca ggtatcttcg agccagccac gatcgacatt gatctggcta tcttgctgac
      841 aaaagcaaga gaacatagcg ttgccttggt aggtccagcg gcggaggaac tctttgatcc
      901 ggttcctgaa caggatctat ttgaggcgct aaatgaaacc ttaacgctat ggaactcgcc
      961 gcccgactgg gctggcgatg agcgaaatgt agtgcttacg ttgtcccgca tttggtacag
     1021 cgcagtaacc ggcaaaatcg cgccgaagga tgtcgctgcc gactgggcaa tggagcgcct
     1081 gccggcccag tatcagcccg tcatacttga agctagacag gcttatcttg gacaagaaga
     1141 agatcgcttg gcctcgcgcg cagatcagtt ggaagaattt gtccattacg taaaaggcga
     1201 gatcaccaag gtagtcggca aataactgtc agaccaagtt tactcatata tactttagat
     1261 tgatttaaaa cttcattttt aatttaaaag gatctaggtg aagatccttt ttgataatct
     1321 catgaccaaa atcccttaac gtgagttttc gttccactga gcgtcagacc ccgtagaaaa
     1381 gatcaaagga tcttcttgag atcctttttt tctgcgcgta atctgctgct tgcaaacaaa
     1441 aaaaccaccg ctaccagcgg tggtttgttt gccggatcaa gagctaccaa ctctttttcc
     1501 gaaggtaact ggcttcagca gagcgcagat accaaatact gtccttctag tgtagccgta
     1561 gttaggccac cacttcaaga actctgtagc accgcctaca tacctcgctc tgctaatcct
     1621 gttaccagtg gctgctgcca gtggcgataa gtcgtgtctt accgggttgg actcaagacg
     1681 atagttaccg gataaggcgc agcggtcggg ctgaacgggg ggttcgtgca cacagcccag
     1741 cttggagcga acgacctaca ccgaactgag atacctacag cgtgagctat gagaaagcgc
     1801 cacgcttccc gaagggagaa aggcggacag gtatccggta agcggcaggg tcggaacagg
     1861 agagcgcacg agggagcttc cagggggaaa cgcctggtat ctttatagtc ctgtcgggtt
     1921 tcgccacctc tgacttgagc gtcgattttt gtgatgctcg tcaggggggc ggagcctatg
     1981 gaaaaacgcc agcaacgcgg cctttttacg gttcctggcc ttttgctggc cttttgctca
     2041 catgttcttt cctgcgttat cccctgattc tgtggataac cgtattaccg cctttgagtg
     2101 agctgatacc gctcgccgca gccgaacgac cgagcgcagc gagtcagtga gcgaggaagc
     2161 ggaagagcgc ccaatacgca aaccgcctct ccccgcgcgt tggccgattc attaatcact
     2221 ctgtggtctc aaggtgccac catggttaac cccaagaaga agagaaaggt ggttaacctc
     2281 gagggatctg ccggcgaacg cccatatgct tgccctgtcg agtcctgcga tagacgcttt
     2341 tctcgctcgg atgagcttac ccgccatatc cgcatccaca caggccagaa gcccttccag
     2401 tgtcgaatct gcatgcgtaa cttcagtcgt agtgaccacc ttaccaccca catccgcacc
     2461 cacacaggcg gcggccgcag gaggaagaaa cgcaccagca tagaaaccaa catccgtgtg
     2521 gccttagaga agagtttctt ggagaatcaa aagcctacct cggaagagat cactatgatt
     2581 gctgatcagc tcaatatgga aaaagaggtg attcgtgttt ggttctgtaa ccgccgccag
     2641 aaagaaaaaa gaatcaactt cggatcaggt tgctcacaga tttcctctag tgggcaggga
     2701 ggaggtggaa gcggcttcag cgtggacacc agtgccctgc tggacctgtt cagcccctcg
     2761 gtgaccgtgc ccgacatgag cctgcctgac cttgacagca gcctggccag tatccaagag
     2821 ctcctgtctc cccaggagcc ccccaggcct cccgaggcag agaacagcag cccggattca
     2881 gggaagcagc tggtgcacta cacagcgcag ccgctgttcc tgctggaccc cggctccgtg
     2941 gacaccggga gcaacgacct gccggtgctg tttgagctgg gagagggctc ctacttctcc
     3001 gaaggggacg gcttcgccga ggaccccacc atctccctgc tgacaggctc ggagcctccc
     3061 aaagccaagg accccactgt ctccggtagt tgagctttga gaccacgaa
//
