# Supplementary material for: An endoribonuclease-based feedforward controller for decoupling resource-limited genetic modules in mammalian cells
Source: Nat Commun. 2020 Nov 10;11:5690. doi: 10.1038/s41467-020-19126-9 (PMC7656454; doi:10.1038/s41467-020-19126-9)
Supplement: Supplementary file 4 — Source Data [file 41467_2020_19126_MOESM4_ESM.zip › Source Data/Plasmids/Cloning/pRJ_00289.gb]

LOCUS       pRJ_00289               2684 bp    DNA     circular UNA 14-OCT-2020
DEFINITION  [pL0-P.2] 12xTRE-minCMV53.
ACCESSION   urn.local.jones.h-ciftdmt
VERSION     urn.local.jones.h-ciftdmt
KEYWORDS    .
SOURCE      
  ORGANISM  .
FEATURES             Location/Qualifiers
     misc_feature    145..168
                     /created_by="User"
                     /label="Pamp"
                     /note="Geneious type: Promoter_prokaryotic"
     misc_feature    complement(160..180)
                     /Mismatches=0
                     /created_by="primer3"
                     /annotation_group="434056799628541fe881553-2567-4259-aa41-
                     255f88418749"
                     /%GC="47.6"
                     /Tm="56.4"
                     /Hairpin_Tm="None"
                     /Self_Dimer_Tm="13.2"
                     /Sequence="CAGGGTTATTGTCTCATGAGC"
                     /label="JH856R"
                     /note="Geneious type: primer_bind_reverse"
     CDS             215..1225
                     /modified_by="User"
                     /label="Sm/Sp no DraIII (Streptomycin/Spectinomycin
                     Resistance)"
     misc_feature    complement(686..709)
                     /Mismatches=0
                     /created_by="primer3"
                     /annotation_group="233147216235674951871e59-4f03-4619-a496
                     -ce533ac81289"
                     /%GC="45.8"
                     /Tm="60.3"
                     /Hairpin_Tm="36.5"
                     /Self_Dimer_Tm="4.8"
                     /Sequence="CACAACAATGGTGACTTCTACAGC"
                     /label="RJ_00189Ra"
                     /note="Geneious type: primer_bind_reverse"
     primer_bind     695..715
                     /Mismatches=0
                     /created_by="primer3"
                     /annotation_group="2331472254687687160461dd-ffcf-413c-a17d
                     -638a958fb904"
                     /%GC="52.4"
                     /Tm="60.6"
                     /Hairpin_Tm="None"
                     /Self_Dimer_Tm="27.4"
                     /Sequence="GTCACCATTGTTGTGCACGAC"
                     /label="RJ_00190Fa"
     rep_origin      complement(1320..2002)
                     /created_by="User"
                     /label="ColE1 Origin"
     rep_origin      1984
                     /label="ORI"
     primer_bind     2084..2103
                     /created_by="User"
                     /Sequence="ATTACCGCCTTTGAGTGAGC"
                     /label="G00101"
     misc_feature    2217..2225
                     /Recognition_pattern="CACNNN^GTG"
                     /annotation_group="CACNNNGTG"
                     /label="DraIII"
                     /note="Geneious type: restriction site"
     misc_feature    2225..2230
                     /Recognition_pattern="GGTCTC(1/5)"
                     /annotation_group="GGTCTC"
                     /label="BsaI"
                     /note="Geneious type: restriction site"
     protein_bind    2225..2230
                     /created_by="User"
                     /label="BsaI Bind"
     ligation        2232..2235
                     /label="Ligation"
     gg_overhang     2232..2235
                     /created_by="User"
                     /modified_by="User"
                     /label="pL0 I-P"
     misc_feature    2236..2255
                     /created_by="User"
                     /label="Inert"
     ligation        2256..2259
                     /label="Ligation"
     gg_overhang     2256..2259
                     /created_by="User"
                     /modified_by="User"
                     /label="pSub0-P S7"
     Gg_overhang     2260..2263
                     /created_by="User"
                     /label="Insert L"
     Enhancer        2264..2333
                     /created_by="User"
                     /modified_by="User"
                     /label="TetR Responsive Element"
     protein_bind    2264..2283
                     /created_by="User"
                     /label="TetO"
     protein_bind    2289..2308
                     /created_by="User"
                     /label="TetO"
     protein_bind    2314..2333
                     /created_by="User"
                     /label="TetO"
     gg_overhang     2334..2337
                     /created_by="User"
                     /label="Insert R"
     ligation        2338..2341
                     /label="Ligation"
     gg_overhang     2338..2341
                     /created_by="User"
                     /modified_by="User"
                     /label="pSub0-P S6"
     Gg_overhang     2342..2345
                     /created_by="User"
                     /label="Insert L"
     Enhancer        2346..2415
                     /created_by="User"
                     /modified_by="User"
                     /label="TetR Responsive Element"
     protein_bind    2346..2365
                     /created_by="User"
                     /label="TetO"
     protein_bind    2371..2390
                     /created_by="User"
                     /label="TetO"
     protein_bind    2396..2415
                     /created_by="User"
                     /label="TetO"
     Gg_overhang     2416..2419
                     /created_by="User"
                     /label="Insert R"
     Gg_overhang     2420..2423
                     /created_by="User"
                     /modified_by="User"
                     /label="pSub0-P S5"
     ligation        2420..2423
                     /label="Ligation"
     Gg_overhang     2424..2427
                     /created_by="User"
                     /label="Insert L"
     Enhancer        2428..2497
                     /created_by="User"
                     /modified_by="User"
                     /label="TetR Responsive Element"
     protein_bind    2428..2447
                     /created_by="User"
                     /label="TetO"
     protein_bind    2453..2472
                     /created_by="User"
                     /label="TetO"
     protein_bind    2478..2497
                     /created_by="User"
                     /label="TetO"
     Gg_overhang     2498..2501
                     /created_by="User"
                     /label="Insert R"
     Gg_overhang     2502..2505
                     /created_by="User"
                     /label="pSub0-P S4"
     ligation        2502..2505
                     /label="Ligation"
     Gg_overhang     2506..2509
                     /created_by="User"
                     /label="Insert L"
     Enhancer        2510..2579
                     /created_by="User"
                     /modified_by="User"
                     /label="TetR Responsive Element"
     protein_bind    2510..2529
                     /created_by="User"
                     /label="TetO"
     protein_bind    2535..2554
                     /created_by="User"
                     /label="TetO"
     protein_bind    2560..2579
                     /created_by="User"
                     /label="TetO"
     Gg_overhang     2580..2583
                     /created_by="User"
                     /label="Insert R"
     ligation        2584..2587
                     /label="Ligation"
     Gg_overhang     2584..2587
                     /created_by="User"
                     /modified_by="User"
                     /label="pSub0-P S3"
     promoter        2588..2649
                     /created_by="User"
                     /modified_by="User"
                     /label="CMV53"
     protein_bind    2607..2612
                     /created_by="User"
                     /modified_by="User"
                     /label="SP1 Bind (Short)"
     promoter        2628..2634
                     /created_by="User"
                     /label="BRE-Like"
     promoter        2635..2641
                     /created_by="User"
                     /label="TATA Box"
     misc_feature    2642..2649
                     /created_by="User"
                     /label="5' GC-Rich"
                     /note="Geneious type: Compositionally biased region"
     ligation        2650..2653
                     /label="Ligation"
     Gg_overhang     2650..2653
                     /created_by="User"
                     /modified_by="User"
                     /label="pSub0-P S2"
     promoter        2654..2668
                     /created_by="User"
                     /modified_by="User"
                     /label="minCMV Inr Region"
     promoter        2660..2664
                     /created_by="User"
                     /label="Possible Double TSS"
     misc_RNA        2661
                     /created_by="User"
                     /modified_by="User"
                     /label="Possible TSS"
     promoter        2662..2668
                     /created_by="User"
                     /label="Initiator"
     misc_RNA        2664
                     /created_by="User"
                     /modified_by="User"
                     /label="Putative +1 Site"
     ligation        2669..2672
                     /label="Ligation"
     Gg_overhang     2669..2672
                     /created_by="User"
                     /modified_by="User"
                     /label="pL0 P-5 v2"
     misc_feature    complement(2674..2679)
                     /Recognition_pattern="GGTCTC(1/5)"
                     /annotation_group="GGTCTC"
                     /label="BsaI"
                     /note="Geneious type: restriction site"
     protein_bind    complement(2674..2679)
                     /created_by="User"
                     /label="BsaI Bind"
ORIGIN      
        1 gtggctcttc agtggacgaa agggcctcgt gatacgccta tttttatagg ttaatgtcat
       61 gataataatg gtttcttaga cgtcaggtgg cacttttcgg ggaaatgtgc gcggaacccc
      121 tatttgttta tttttctaaa tacattcaaa tatgtatccg ctcatgagac aataaccctg
      181 ataaatgctt caataatatt gaaaaaggaa gagtatgcgc tcacgcaact ggtccagaac
      241 cttgaccgaa cgcagcggtg gtaacggcgc agtggcggtt ttcatggctt gttatgactg
      301 tttttttggg gtacagtcta tgcctcgggc atccaagcag caagcgcgtt acgccgtggg
      361 tcgatgtttg atgttatgga gcagcaacga tgttacgcag cagggcagtc gccctaaaac
      421 aaagttaaac atcatgaggg aagcggtgat cgccgaagta tcgactcaac tatcagaggt
      481 agttggcgtc atcgagcgcc atctcgaacc gacgttgctg gccgtacatt tgtacggctc
      541 cgcagtggat ggcggcctga agccacacag cgatattgat ttgctggtta cggtgaccgt
      601 aaggcttgat gaaacaacgc ggcgagcttt gatcaacgac cttttggaaa cttcggcttc
      661 ccctggagag agcgagattc tccgcgctgt agaagtcacc attgttgtgc acgacgacat
      721 cattccgtgg cgttatccag ctaagcgcga actgcaattt ggagaatggc agcgcaatga
      781 cattcttgca ggtatcttcg agccagccac gatcgacatt gatctggcta tcttgctgac
      841 aaaagcaaga gaacatagcg ttgccttggt aggtccagcg gcggaggaac tctttgatcc
      901 ggttcctgaa caggatctat ttgaggcgct aaatgaaacc ttaacgctat ggaactcgcc
      961 gcccgactgg gctggcgatg agcgaaatgt agtgcttacg ttgtcccgca tttggtacag
     1021 cgcagtaacc ggcaaaatcg cgccgaagga tgtcgctgcc gactgggcaa tggagcgcct
     1081 gccggcccag tatcagcccg tcatacttga agctagacag gcttatcttg gacaagaaga
     1141 agatcgcttg gcctcgcgcg cagatcagtt ggaagaattt gtccattacg taaaaggcga
     1201 gatcaccaag gtagtcggca aataactgtc agaccaagtt tactcatata tactttagat
     1261 tgatttaaaa cttcattttt aatttaaaag gatctaggtg aagatccttt ttgataatct
     1321 catgaccaaa atcccttaac gtgagttttc gttccactga gcgtcagacc ccgtagaaaa
     1381 gatcaaagga tcttcttgag atcctttttt tctgcgcgta atctgctgct tgcaaacaaa
     1441 aaaaccaccg ctaccagcgg tggtttgttt gccggatcaa gagctaccaa ctctttttcc
     1501 gaaggtaact ggcttcagca gagcgcagat accaaatact gtccttctag tgtagccgta
     1561 gttaggccac cacttcaaga actctgtagc accgcctaca tacctcgctc tgctaatcct
     1621 gttaccagtg gctgctgcca gtggcgataa gtcgtgtctt accgggttgg actcaagacg
     1681 atagttaccg gataaggcgc agcggtcggg ctgaacgggg ggttcgtgca cacagcccag
     1741 cttggagcga acgacctaca ccgaactgag atacctacag cgtgagctat gagaaagcgc
     1801 cacgcttccc gaagggagaa aggcggacag gtatccggta agcggcaggg tcggaacagg
     1861 agagcgcacg agggagcttc cagggggaaa cgcctggtat ctttatagtc ctgtcgggtt
     1921 tcgccacctc tgacttgagc gtcgattttt gtgatgctcg tcaggggggc ggagcctatg
     1981 gaaaaacgcc agcaacgcgg cctttttacg gttcctggcc ttttgctggc cttttgctca
     2041 catgttcttt cctgcgttat cccctgattc tgtggataac cgtattaccg cctttgagtg
     2101 agctgatacc gctcgccgca gccgaacgac cgagcgcagc gagtcagtga gcgaggaagc
     2161 ggaagagcgc ccaatacgca aaccgcctct ccccgcgcgt tggccgattc attaatcact
     2221 ctgtggtctc atacttaagt ttgtacaaaa aagaggcttg tattccctat cagtgataga
     2281 gaaacgcctc cctatcagtg atagagaaaa gcttccctat cagtgataga gaagaagagg
     2341 tgtattccct atcagtgata gagaaacgcc tccctatcag tgatagagaa aagcttccct
     2401 atcagtgata gagaagaagt gaggtattcc ctatcagtga tagagaaacg cctccctatc
     2461 agtgatagag aaaagcttcc ctatcagtga tagagaagaa gcctagtatt ccctatcagt
     2521 gatagagaaa cgcctcccta tcagtgatag agaaaagctt ccctatcagt gatagagaag
     2581 aaggtaccaa caaaatgtcg taacaagggc ggtaggcgtg tacggtggga ggtctatata
     2641 agcagagctc gcagtgaacc gtcagatcca gatgagacca cgaa
//
