# Supplementary material for: An endoribonuclease-based feedforward controller for decoupling resource-limited genetic modules in mammalian cells
Source: Nat Commun. 2020 Nov 10;11:5690. doi: 10.1038/s41467-020-19126-9 (PMC7656454; doi:10.1038/s41467-020-19126-9)
Supplement: Supplementary file 4 — Source Data [file 41467_2020_19126_MOESM4_ESM.zip › Source Data/Plasmids/Cloning/pRJ_00333.gb]

LOCUS       pRJ_00333               3080 bp    DNA     circular UNA 27-JUN-2017
DEFINITION  [pL0-5.2] hUBC Intron.
ACCESSION   urn.local.jones.96-ceh9p6c
VERSION     urn.local.jones.96-ceh9p6c
KEYWORDS    .
SOURCE      
  ORGANISM  .
FEATURES             Location/Qualifiers
     misc_feature    145..168
                     /created_by="User"
                     /label="Pamp"
                     /note="Geneious type: Promoter_prokaryotic"
     misc_feature    complement(160..180)
                     /Mismatches=0
                     /created_by="primer3"
                     /annotation_group="676103427006664c6ea17ff-6c87-4769-89a4-
                     14f2d158f5da"
                     /%GC="47.6"
                     /Tm="56.4"
                     /Hairpin_Tm="None"
                     /Self_Dimer_Tm="13.2"
                     /Sequence="CAGGGTTATTGTCTCATGAGC"
                     /label="JH856R"
                     /note="Geneious type: primer_bind_reverse"
     CDS             215..1225
                     /modified_by="User"
                     /label="Sm/Sp no DraIII (Streptomycin/Spectinomycin
                     Resistance)"
     misc_feature    complement(686..709)
                     /Mismatches=0
                     /created_by="primer3"
                     /annotation_group="676103483172581ffc56abf-f773-4e4a-953f-
                     7f06fc7f21b7"
                     /%GC="45.8"
                     /Tm="60.3"
                     /Hairpin_Tm="36.5"
                     /Self_Dimer_Tm="4.8"
                     /Sequence="CACAACAATGGTGACTTCTACAGC"
                     /label="RJ_00189Ra"
                     /note="Geneious type: primer_bind_reverse"
     primer_bind     695..715
                     /Mismatches=0
                     /created_by="primer3"
                     /annotation_group="676103539665726842e4496-7a27-4633-8e83-
                     33be3487fba5"
                     /%GC="52.4"
                     /Tm="60.6"
                     /Hairpin_Tm="None"
                     /Self_Dimer_Tm="27.4"
                     /Sequence="GTCACCATTGTTGTGCACGAC"
                     /label="RJ_00190Fa"
     rep_origin      complement(1320..2002)
                     /created_by="User"
                     /label="ColE1 Origin"
     rep_origin      1984
                     /label="ORI"
     primer_bind     2084..2103
                     /Mismatches=0
                     /created_by="primer3"
                     /annotation_group="676103371063250baa70a29-38f2-464d-b149-
                     aeeadb3fca70"
                     /%GC="50.0"
                     /Tm="58.3"
                     /Hairpin_Tm="None"
                     /Self_Dimer_Tm="None"
                     /Sequence="ATTACCGCCTTTGAGTGAGC"
                     /label="G00101"
     misc_feature    complement(2210..2235)
                     /Sequence="TCTGTGAGACCACAGAGTGATTAATG"
                     /Hairpin_Tm="61.5"
                     /Tm="60.6"
                     /Self_Dimer_Tm="19.7"
                     /%GC="42.3"
                     /created_by="primer3"
                     /label="RJ_00160Ra"
                     /note="Geneious type: primer_bind_reverse"
     gibson_overhang 2221..2235
                     /created_by="User"
                     /label="Infusion"
     misc_feature    2225..2230
                     /Recognition_pattern="GGTCTC(1/5)"
                     /annotation_group="GGTCTC"
                     /label="BsaI"
                     /note="Geneious type: restriction site"
     protein_bind    2225..2230
                     /created_by="User"
                     /label="BsaI Bind"
     Gg_overhang     2232..2235
                     /created_by="User"
                     /modified_by="User"
                     /label="pL0 P-5 v2"
     primer_bind     2236..2253
                     /Sequence="TTGGTGAGTAGCGGGCTG"
                     /Hairpin_Tm="None"
                     /Tm="59.3"
                     /Self_Dimer_Tm="2.9"
                     /%GC="61.1"
                     /created_by="primer3"
                     /Extension="CTGTGGTCTCACAGA"
                     /modified_by="User"
                     /label="RJ_00297Fa"
     misc_RNA        2238..2239
                     /created_by="User"
                     /modified_by="User"
                     /label="Cut"
     intron          2238..2244
                     /created_by="User"
                     /modified_by="User"
                     /label="U2 Splice Donor"
     intron          2239..3052
                     /created_by="User"
                     /modified_by="User"
                     /label="hUBC First Intron"
     protein_bind    2247..2265
                     /created_by="User"
                     /label="Gal4 Close Match (19)"
     protein_bind    2264..2280
                     /created_by="User"
                     /label="Gal4 Close Match"
     misc_feature    2317..2318
                     /Original_Bases
                     /label
                     /note="Geneious type: Editing History Insertion"
     misc_difference 2317..2318
                     /created_by="User"
                     /modified_by="User"
                     /label="GG Added (Del BsaI site)"
     misc_difference 2422
                     /created_by="User"
                     /label="C-->G (removed BsaI cut site)"
     protein_bind    2472..2477
                     /created_by="User"
                     /label="SP1 Binding Site"
     protein_bind    2613..2618
                     /created_by="User"
                     /label="SP1 Binding Site"
     protein_bind    2684..2691
                     /created_by="User"
                     /label="CREB Response Element (CRE)"
     protein_bind    2743..2759
                     /created_by="User"
                     /label="Gal4 Close Match"
     intron          3001..3005
                     /created_by="User"
                     /label="U2 Branch Point-like"
     intron          3025..3050
                     /created_by="User"
                     /label="Y-rich"
     misc_feature    complement(3041..3064)
                     /Sequence="CCCAAGCTTCGTCTAACAAAAAAG"
                     /Hairpin_Tm="None"
                     /Tm="59.0"
                     /Self_Dimer_Tm="None"
                     /%GC="41.7"
                     /created_by="primer3"
                     /Extension="TCGTGGTCTCAACCT"
                     /modified_by="User"
                     /label="RJ_00297Ra"
                     /note="Geneious type: primer_bind_reverse"
     intron          3051..3053
                     /created_by="User"
                     /modified_by="User"
                     /label="Non-consensus Splice Acceptor"
     misc_RNA        3052..3053
                     /created_by="User"
                     /modified_by="User"
                     /label="Cut"
     Gg_overhang     3065..3068
                     /created_by="User"
                     /modified_by="User"
                     /label="pL0 5-G"
     gibson_overhang 3065..3079
                     /created_by="User"
                     /modified_by="User"
                     /label="Infusion"
     misc_feature    complement(3070..3075)
                     /Recognition_pattern="GGTCTC(1/5)"
                     /annotation_group="GGTCTC"
                     /label="BsaI"
                     /note="Geneious type: restriction site"
     protein_bind    complement(3070..3075)
                     /created_by="User"
                     /label="BsaI Bind"
ORIGIN      
        1 gtggctcttc agtggacgaa agggcctcgt gatacgccta tttttatagg ttaatgtcat
       61 gataataatg gtttcttaga cgtcaggtgg cacttttcgg ggaaatgtgc gcggaacccc
      121 tatttgttta tttttctaaa tacattcaaa tatgtatccg ctcatgagac aataaccctg
      181 ataaatgctt caataatatt gaaaaaggaa gagtatgcgc tcacgcaact ggtccagaac
      241 cttgaccgaa cgcagcggtg gtaacggcgc agtggcggtt ttcatggctt gttatgactg
      301 tttttttggg gtacagtcta tgcctcgggc atccaagcag caagcgcgtt acgccgtggg
      361 tcgatgtttg atgttatgga gcagcaacga tgttacgcag cagggcagtc gccctaaaac
      421 aaagttaaac atcatgaggg aagcggtgat cgccgaagta tcgactcaac tatcagaggt
      481 agttggcgtc atcgagcgcc atctcgaacc gacgttgctg gccgtacatt tgtacggctc
      541 cgcagtggat ggcggcctga agccacacag cgatattgat ttgctggtta cggtgaccgt
      601 aaggcttgat gaaacaacgc ggcgagcttt gatcaacgac cttttggaaa cttcggcttc
      661 ccctggagag agcgagattc tccgcgctgt agaagtcacc attgttgtgc acgacgacat
      721 cattccgtgg cgttatccag ctaagcgcga actgcaattt ggagaatggc agcgcaatga
      781 cattcttgca ggtatcttcg agccagccac gatcgacatt gatctggcta tcttgctgac
      841 aaaagcaaga gaacatagcg ttgccttggt aggtccagcg gcggaggaac tctttgatcc
      901 ggttcctgaa caggatctat ttgaggcgct aaatgaaacc ttaacgctat ggaactcgcc
      961 gcccgactgg gctggcgatg agcgaaatgt agtgcttacg ttgtcccgca tttggtacag
     1021 cgcagtaacc ggcaaaatcg cgccgaagga tgtcgctgcc gactgggcaa tggagcgcct
     1081 gccggcccag tatcagcccg tcatacttga agctagacag gcttatcttg gacaagaaga
     1141 agatcgcttg gcctcgcgcg cagatcagtt ggaagaattt gtccattacg taaaaggcga
     1201 gatcaccaag gtagtcggca aataactgtc agaccaagtt tactcatata tactttagat
     1261 tgatttaaaa cttcattttt aatttaaaag gatctaggtg aagatccttt ttgataatct
     1321 catgaccaaa atcccttaac gtgagttttc gttccactga gcgtcagacc ccgtagaaaa
     1381 gatcaaagga tcttcttgag atcctttttt tctgcgcgta atctgctgct tgcaaacaaa
     1441 aaaaccaccg ctaccagcgg tggtttgttt gccggatcaa gagctaccaa ctctttttcc
     1501 gaaggtaact ggcttcagca gagcgcagat accaaatact gtccttctag tgtagccgta
     1561 gttaggccac cacttcaaga actctgtagc accgcctaca tacctcgctc tgctaatcct
     1621 gttaccagtg gctgctgcca gtggcgataa gtcgtgtctt accgggttgg actcaagacg
     1681 atagttaccg gataaggcgc agcggtcggg ctgaacgggg ggttcgtgca cacagcccag
     1741 cttggagcga acgacctaca ccgaactgag atacctacag cgtgagctat gagaaagcgc
     1801 cacgcttccc gaagggagaa aggcggacag gtatccggta agcggcaggg tcggaacagg
     1861 agagcgcacg agggagcttc cagggggaaa cgcctggtat ctttatagtc ctgtcgggtt
     1921 tcgccacctc tgacttgagc gtcgattttt gtgatgctcg tcaggggggc ggagcctatg
     1981 gaaaaacgcc agcaacgcgg cctttttacg gttcctggcc ttttgctggc cttttgctca
     2041 catgttcttt cctgcgttat cccctgattc tgtggataac cgtattaccg cctttgagtg
     2101 agctgatacc gctcgccgca gccgaacgac cgagcgcagc gagtcagtga gcgaggaagc
     2161 ggaagagcgc ccaatacgca aaccgcctct ccccgcgcgt tggccgattc attaatcact
     2221 ctgtggtctc acagattggt gagtagcggg ctgctgggct ggccggggct ttcgtggccg
     2281 ccgggccgct cggtgggacg gaagcgtgtg gagagaggcc gccaagggct gtagtctggg
     2341 tccgcgagca aggttgccct gaactggggg ttggggggag cgcagcaaaa tggcggctgt
     2401 tcccgagtct tgaatggaag aggcttgtga ggcgggctgt gaggtcgttg aaacaaggtg
     2461 gggggcatgg tgggcggcaa gaacccaagg tcttgaggcc ttcgctaatg cgggaaagct
     2521 cttattcggg tgagatgggc tggggcacca tctggggacc ctgacgtgaa gtttgtcact
     2581 gactggagaa ctcggtttgt cgtctgttgc gggggcggca gttatggcgg tgccgttggg
     2641 cagtgcaccc gtacctttgg gagcgcgcgc cctcgtcgtg tcgtgacgtc acccgttctg
     2701 ttggcttata atgcagggtg gggccacctg ccggtaggtg tgcggtaggc ttttctccgt
     2761 cgcaggacgc agggttcggg cctagggtag gctctcctga atcgacaggc gccggacctc
     2821 tggtgagggg agggataagt gaggcgtcag tttctttggt cggttttatg tacctatctt
     2881 cttaagtagc tgaagctccg gttttgaact atgcgctcgg ggttggcgag tgtgttttgt
     2941 gaagtttttt aggcaccttt tgaaatgtaa tcatttgggt caatatgtaa ttttcagtgt
     3001 tagactagta aattgtccgc taaattctgg ccgtttttgg cttttttgtt agacgaagct
     3061 tgggaggttg agaccacgaa
//
