# Supplementary material for: An endoribonuclease-based feedforward controller for decoupling resource-limited genetic modules in mammalian cells
Source: Nat Commun. 2020 Nov 10;11:5690. doi: 10.1038/s41467-020-19126-9 (PMC7656454; doi:10.1038/s41467-020-19126-9)
Supplement: Supplementary file 4 — Source Data [file 41467_2020_19126_MOESM4_ESM.zip › Source Data/Plasmids/Cloning/pRJ_00338.gb]

LOCUS       pRJ_00338               4796 bp    DNA     circular UNA 09-AUG-2017
DEFINITION  [pL0-P.2] hMDM2 (no I/E).
ACCESSION   urn.local.jones.8c-ceh9p63
VERSION     urn.local.jones.8c-ceh9p63
KEYWORDS    .
SOURCE      
  ORGANISM  .
FEATURES             Location/Qualifiers
     misc_feature    145..168
                     /created_by="User"
                     /Transferred_From="pL0-P_Backbone"
                     /Transferred_Similarity="100.00%"
                     /label="Pamp"
                     /note="Geneious type: Promoter_prokaryotic"
     misc_feature    complement(160..180)
                     /Mismatches=0
                     /created_by="primer3"
                     /annotation_group="43402298682659148976fad-1cde-4b8b-94f5-
                     809e597ef9f5"
                     /%GC="47.6"
                     /Tm="56.4"
                     /Hairpin_Tm="None"
                     /Self_Dimer_Tm="13.2"
                     /Sequence="CAGGGTTATTGTCTCATGAGC"
                     /Transferred_From="pL0-P_Backbone"
                     /Transferred_Similarity="100.00%"
                     /label="JH856R"
                     /note="Geneious type: primer_bind_reverse"
     CDS             215..1225
                     /label="Sm/Sp no DraIII"
     rep_origin      complement(1320..2002)
                     /created_by="User"
                     /label="ColE1 Origin"
     rep_origin      1984
                     /label="ORI"
     primer_bind     2084..2103
                     /created_by="User"
                     /Sequence="ATTACCGCCTTTGAGTGAGC"
                     /label="G00101"
     misc_feature    2217..2225
                     /Recognition_pattern="CACNNN^GTG"
                     /annotation_group="CACNNNGTG"
                     /label="DraIII"
                     /note="Geneious type: restriction site"
     gibson_overhang 2221..2235
                     /created_by="User"
                     /label="Infusion"
     misc_feature    2225..2230
                     /Recognition_pattern="GGTCTC(1/5)"
                     /annotation_group="GGTCTC"
                     /label="BsaI"
                     /note="Geneious type: restriction site"
     protein_bind    2225..2230
                     /created_by="User"
                     /label="BsaI Bind"
     gg_overhang     2232..2235
                     /created_by="User"
                     /label="pL0 I-P"
     source          <2236..>4780
                     /organism="synthetic DNA construct"
                     /mol_type="other DNA"
                     /label="source synthetic DNA construct"
     primer_bind     2236..2257
                     /Sequence="ACCGAATTCTGTTCTGTGACCC"
                     /Hairpin_Tm="33.7"
                     /Tm="60.6"
                     /Self_Dimer_Tm="None"
                     /%GC="50.0"
                     /modified_by="User"
                     /label="RJ_00300Fa"
     promoter        2236..4745
                     /created_by="User"
                     /label="hMDM2 Promoter"
     misc_feature    2239..2244
                     /Recognition_pattern="G^AATTC"
                     /annotation_group="GAATTC"
                     /label="EcoRI"
                     /note="Geneious type: restriction site"
     protein_bind    2287..2291
                     /created_by="User"
                     /label="CTCF Bind (short)"
     protein_bind    complement(2300..2308)
                     /created_by="User"
                     /label="GAS"
     protein_bind    2300..2308
                     /created_by="User"
                     /label="STAT3 Bind"
     protein_bind    2337..2343
                     /Transfac_Accession="<a
                     href=""http://www.gene-regulation.com/cgi-bin/pub/database
                     s/transfac/getTF.cgi?AC=T00029"">T00029</a>"
                     /Found_Using="tfscan (searching Vertebrate)"
                     /Matches="R03352"
                     /Species="human, Homo sapiens."
                     /Quality="5 (Binding of uncharacterized extract protein to
                     a bone fide element)"
                     /label="AP-1 Bind"
     protein_bind    2395..2401
                     /Transfac_Accession="<a
                     href=""http://www.gene-regulation.com/cgi-bin/pub/database
                     s/transfac/getTF.cgi?AC=T00029"">T00029</a>"
                     /Found_Using="tfscan (searching Vertebrate)"
                     /Matches="R03352"
                     /Species="human, Homo sapiens."
                     /Quality="5 (Binding of uncharacterized extract protein to
                     a bone fide element)"
                     /label="AP-1 Bind"
     protein_bind    2479..2485
                     /Transfac_Accession="<a
                     href=""http://www.gene-regulation.com/cgi-bin/pub/database
                     s/transfac/getTF.cgi?AC=T00820"">T00820</a>"
                     /Found_Using="tfscan (searching Vertebrate)"
                     /Matches="R00770"
                     /Species="human, Homo sapiens."
                     /Quality="6 (No quality assigned)"
                     /label="TFIID"
     sts             2618..2715
                     /standard_name="PMC129072P3"
                     /db_xref="UniSTS:270589"
                     /Transferred_From="NG_016708 (modified)"
                     /Transferred_Similarity="100.00%"
                     /label="PMC129072P3"
     protein_bind    2618..2624
                     /Transfac_Accession="<a
                     href=""http://www.gene-regulation.com/cgi-bin/pub/database
                     s/transfac/getTF.cgi?AC=T00029"">T00029</a>"
                     /Found_Using="tfscan (searching Vertebrate)"
                     /Matches="R03352"
                     /Species="human, Homo sapiens."
                     /Quality="5 (Binding of uncharacterized extract protein to
                     a bone fide element)"
                     /label="AP-1 Bind"
     protein_bind    complement(2653..2661)
                     /created_by="User"
                     /label="GAS"
     protein_bind    2654..2660
                     /Transfac_Accession="<a
                     href=""http://www.gene-regulation.com/cgi-bin/pub/database
                     s/transfac/getTF.cgi?AC=T00029"">T00029</a>"
                     /Found_Using="tfscan (searching Vertebrate)"
                     /Matches="R03352"
                     /Species="human, Homo sapiens."
                     /Quality="5 (Binding of uncharacterized extract protein to
                     a bone fide element)"
                     /label="AP-1 Bind"
     protein_bind    2715..2723
                     /created_by="User"
                     /label="STAT3 Bind"
     protein_bind    2741..2749
                     /created_by="User"
                     /label="STAT3 Bind"
     protein_bind    2741..2748
                     /Transfac_Accession="<a
                     href=""http://www.gene-regulation.com/cgi-bin/pub/database
                     s/transfac/getTF.cgi?AC=T00820"">T00820</a>"
                     /Found_Using="tfscan (searching Vertebrate)"
                     /Matches="R03166"
                     /Species="human, Homo sapiens."
                     /Quality="6 (No quality assigned)"
                     /label="TFIID"
     protein_bind    complement(2760..2768)
                     /created_by="User"
                     /label="GAS"
     protein_bind    2828..2836
                     /created_by="User"
                     /label="STAT3 Bind"
     protein_bind    2845..2853
                     /created_by="User"
                     /label="STAT3 Bind"
     primer_bind     2907..2928
                     /created_by="User"
                     /Sequence="GATCTCTGAGGCCTTTGTGAAC"
                     /label="RJ_00305Fa"
     misc_feature    3251..3256
                     /Recognition_pattern="GGTCTC(1/5)"
                     /annotation_group="GGTCTC"
                     /label="BsaI"
                     /note="Geneious type: restriction site"
     protein_bind    3373..3380
                     /Transfac_Accession="<a
                     href=""http://www.gene-regulation.com/cgi-bin/pub/database
                     s/transfac/getTF.cgi?AC=T00029"">T00029</a>"
                     /Found_Using="tfscan (searching Vertebrate)"
                     /Matches="R01730"
                     /Species="human, Homo sapiens."
                     /Quality="4 (Binding activity characterized via a known
                     binding sequence)"
                     /label="AP-1 Bind"
     protein_bind    3454..3462
                     /created_by="User"
                     /label="STAT3 Bind"
     protein_bind    3456..3462
                     /Transfac_Accession="<a
                     href=""http://www.gene-regulation.com/cgi-bin/pub/database
                     s/transfac/getTF.cgi?AC=T00820"">T00820</a>"
                     /Found_Using="tfscan (searching Vertebrate)"
                     /Matches="R00770"
                     /Species="human, Homo sapiens."
                     /Quality="6 (No quality assigned)"
                     /label="TFIID"
     protein_bind    3469..3475
                     /Transfac_Accession="<a
                     href=""http://www.gene-regulation.com/cgi-bin/pub/database
                     s/transfac/getTF.cgi?AC=T00820"">T00820</a>"
                     /Found_Using="tfscan (searching Vertebrate)"
                     /Matches="R00770"
                     /Species="human, Homo sapiens."
                     /Quality="6 (No quality assigned)"
                     /label="TFIID"
     protein_bind    3507..3513
                     /Transfac_Accession="<a
                     href=""http://www.gene-regulation.com/cgi-bin/pub/database
                     s/transfac/getTF.cgi?AC=T00029"">T00029</a>"
                     /Found_Using="tfscan (searching Vertebrate)"
                     /Matches="R03352"
                     /Species="human, Homo sapiens."
                     /Quality="5 (Binding of uncharacterized extract protein to
                     a bone fide element)"
                     /label="AP-1 Bind"
     protein_bind    complement(3531..3539)
                     /created_by="User"
                     /label="GAS"
     protein_bind    3588..3596
                     /created_by="User"
                     /label="STAT3 Bind"
     promoter        3589..3595
                     /created_by="User"
                     /label="TATA-like"
     protein_bind    3589..3595
                     /Transfac_Accession="<a
                     href=""http://www.gene-regulation.com/cgi-bin/pub/database
                     s/transfac/getTF.cgi?AC=T00820"">T00820</a>"
                     /Found_Using="tfscan (searching Vertebrate)"
                     /Matches="R00770"
                     /Species="human, Homo sapiens."
                     /Quality="6 (No quality assigned)"
                     /label="TFIID"
     protein_bind    3628..3636
                     /created_by="User"
                     /label="STAT3 Bind"
     promoter        3629..3635
                     /created_by="User"
                     /label="TATA-like"
     protein_bind    3629..3635
                     /Transfac_Accession="<a
                     href=""http://www.gene-regulation.com/cgi-bin/pub/database
                     s/transfac/getTF.cgi?AC=T00820"">T00820</a>"
                     /Found_Using="tfscan (searching Vertebrate)"
                     /Matches="R00770"
                     /Species="human, Homo sapiens."
                     /Quality="6 (No quality assigned)"
                     /label="TFIID"
     primer_bind     3658..3681
                     /created_by="User"
                     /Sequence="CTAATCACTTACTGGCCAGAGAAG"
                     /label="RJ_00305Fb"
     misc_feature    complement(3754..3759)
                     /Recognition_pattern="GGTCTC(1/5)"
                     /annotation_group="GGTCTC"
                     /label="BsaI"
                     /note="Geneious type: restriction site"
     protein_bind    3801..3807
                     /Transfac_Accession="<a
                     href=""http://www.gene-regulation.com/cgi-bin/pub/database
                     s/transfac/getTF.cgi?AC=T00029"">T00029</a>"
                     /Found_Using="tfscan (searching Vertebrate)"
                     /Matches="R03352"
                     /Species="human, Homo sapiens."
                     /Quality="5 (Binding of uncharacterized extract protein to
                     a bone fide element)"
                     /label="AP-1 Bind"
     protein_bind    3822..3828
                     /Transfac_Accession="<a
                     href=""http://www.gene-regulation.com/cgi-bin/pub/database
                     s/transfac/getTF.cgi?AC=T00820"">T00820</a>"
                     /Found_Using="tfscan (searching Vertebrate)"
                     /Matches="R00770"
                     /Species="human, Homo sapiens."
                     /Quality="6 (No quality assigned)"
                     /label="TFIID"
     misc_feature    complement(4060..4065)
                     /Recognition_pattern="CGTCTC(1/5)"
                     /annotation_group="CGTCTC"
                     /label="BsmBI"
                     /note="Geneious type: restriction site"
     protein_bind    4102..4109
                     /Transfac_Accession="<a
                     href=""http://www.gene-regulation.com/cgi-bin/pub/database
                     s/transfac/getTF.cgi?AC=T00029"">T00029</a>"
                     /Found_Using="tfscan (searching Vertebrate)"
                     /Matches="R03479"
                     /Species="human, Homo sapiens."
                     /Quality="4 (Binding activity characterized via a known
                     binding sequence)"
                     /label="AP-1 Bind"
     protein_bind    4188..4194
                     /Transfac_Accession="<a
                     href=""http://www.gene-regulation.com/cgi-bin/pub/database
                     s/transfac/getTF.cgi?AC=T00820"">T00820</a>"
                     /Found_Using="tfscan (searching Vertebrate)"
                     /Matches="R00770"
                     /Species="human, Homo sapiens."
                     /Quality="6 (No quality assigned)"
                     /label="TFIID"
     protein_bind    4212..4216
                     /created_by="User"
                     /label="CTCF Bind (short)"
     protein_bind    4307..4315
                     /created_by="User"
                     /label="STAT3 Bind"
     protein_bind    4308..4316
                     /created_by="User"
                     /label="STAT3 Bind"
     protein_bind    4309..4315
                     /Transfac_Accession="<a
                     href=""http://www.gene-regulation.com/cgi-bin/pub/database
                     s/transfac/getTF.cgi?AC=T00820"">T00820</a>"
                     /Found_Using="tfscan (searching Vertebrate)"
                     /Matches="R00770"
                     /Species="human, Homo sapiens."
                     /Quality="6 (No quality assigned)"
                     /label="TFIID"
     protein_bind    4376..4382
                     /Transfac_Accession="<a
                     href=""http://www.gene-regulation.com/cgi-bin/pub/database
                     s/transfac/getTF.cgi?AC=T00820"">T00820</a>"
                     /Found_Using="tfscan (searching Vertebrate)"
                     /Matches="R00770"
                     /Species="human, Homo sapiens."
                     /Quality="6 (No quality assigned)"
                     /label="TFIID"
     protein_bind    complement(4404..4412)
                     /created_by="User"
                     /label="GAS"
     protein_bind    4404..4412
                     /created_by="User"
                     /label="STAT3 Bind"
     protein_bind    4453..4458
                     /created_by="User"
                     /label="SP1 Bind (short)"
     enhancer        4533..4780
                     /created_by="User"
                     /modified_by="User"
                     /label="CpG Island"
     protein_bind    4552..4556
                     /created_by="User"
                     /label="CTCF Bind (short)"
     protein_bind    4634..4650
                     /created_by="User"
                     /label="Gal4 Bind"
     protein_bind    complement(4665..4673)
                     /created_by="User"
                     /label="GAS"
     protein_bind    4735..4739
                     /created_by="User"
                     /label="CTCF Bind (short)"
     protein_bind    4740..4745
                     /created_by="User"
                     /label="SP1 Bind (short)"
     misc_RNA        4745
                     /created_by="User"
                     /label="+1 Site"
     misc_feature    complement(4765..4780)
                     /Sequence="CAAGCTCGCCGCGGTG"
                     /Hairpin_Tm="45.6"
                     /Tm="61.6"
                     /Self_Dimer_Tm="20.1"
                     /%GC="75.0"
                     /Extension="TCGTGGTCTCATCTG"
                     /modified_by="User"
                     /label="RJ_00300Rd"
                     /note="Geneious type: primer_bind_reverse"
     STS             4770..>4780
                     /created_by="User"
                     /label="GDB:371587"
     gg_overhang     4781..4784
                     /created_by="User"
                     /label="pL0 P-5 v2"
     gibson_overhang 4781..4
                     /created_by="User"
                     /label="Infusion"
     gibson_overhang 4781..4795
                     /created_by="User"
                     /label="Infusion"
     primer_bind     4781..4
                     /Sequence="CAGATGAGACCACGAAGTGG"
                     /Hairpin_Tm="77.4"
                     /Tm="58.0"
                     /Self_Dimer_Tm="16.8"
                     /%GC="55.0"
                     /created_by="primer3"
                     /Extension="TGTGATCGTCACTTG"
                     /label="RJ_00294Fa"
     misc_feature    complement(4786..4791)
                     /Recognition_pattern="GGTCTC(1/5)"
                     /annotation_group="GGTCTC"
                     /label="BsaI"
                     /note="Geneious type: restriction site"
     protein_bind    complement(4786..4791)
                     /created_by="User"
                     /label="BsaI Bind"
ORIGIN      
        1 gtggctcttc agtggacgaa agggcctcgt gatacgccta tttttatagg ttaatgtcat
       61 gataataatg gtttcttaga cgtcaggtgg cacttttcgg ggaaatgtgc gcggaacccc
      121 tatttgttta tttttctaaa tacattcaaa tatgtatccg ctcatgagac aataaccctg
      181 ataaatgctt caataatatt gaaaaaggaa gagtatgcgc tcacgcaact ggtccagaac
      241 cttgaccgaa cgcagcggtg gtaacggcgc agtggcggtt ttcatggctt gttatgactg
      301 tttttttggg gtacagtcta tgcctcgggc atccaagcag caagcgcgtt acgccgtggg
      361 tcgatgtttg atgttatgga gcagcaacga tgttacgcag cagggcagtc gccctaaaac
      421 aaagttaaac atcatgaggg aagcggtgat cgccgaagta tcgactcaac tatcagaggt
      481 agttggcgtc atcgagcgcc atctcgaacc gacgttgctg gccgtacatt tgtacggctc
      541 cgcagtggat ggcggcctga agccacacag cgatattgat ttgctggtta cggtgaccgt
      601 aaggcttgat gaaacaacgc ggcgagcttt gatcaacgac cttttggaaa cttcggcttc
      661 ccctggagag agcgagattc tccgcgctgt agaagtcacc attgttgtgc acgacgacat
      721 cattccgtgg cgttatccag ctaagcgcga actgcaattt ggagaatggc agcgcaatga
      781 cattcttgca ggtatcttcg agccagccac gatcgacatt gatctggcta tcttgctgac
      841 aaaagcaaga gaacatagcg ttgccttggt aggtccagcg gcggaggaac tctttgatcc
      901 ggttcctgaa caggatctat ttgaggcgct aaatgaaacc ttaacgctat ggaactcgcc
      961 gcccgactgg gctggcgatg agcgaaatgt agtgcttacg ttgtcccgca tttggtacag
     1021 cgcagtaacc ggcaaaatcg cgccgaagga tgtcgctgcc gactgggcaa tggagcgcct
     1081 gccggcccag tatcagcccg tcatacttga agctagacag gcttatcttg gacaagaaga
     1141 agatcgcttg gcctcgcgcg cagatcagtt ggaagaattt gtccattacg taaaaggcga
     1201 gatcaccaag gtagtcggca aataactgtc agaccaagtt tactcatata tactttagat
     1261 tgatttaaaa cttcattttt aatttaaaag gatctaggtg aagatccttt ttgataatct
     1321 catgaccaaa atcccttaac gtgagttttc gttccactga gcgtcagacc ccgtagaaaa
     1381 gatcaaagga tcttcttgag atcctttttt tctgcgcgta atctgctgct tgcaaacaaa
     1441 aaaaccaccg ctaccagcgg tggtttgttt gccggatcaa gagctaccaa ctctttttcc
     1501 gaaggtaact ggcttcagca gagcgcagat accaaatact gtccttctag tgtagccgta
     1561 gttaggccac cacttcaaga actctgtagc accgcctaca tacctcgctc tgctaatcct
     1621 gttaccagtg gctgctgcca gtggcgataa gtcgtgtctt accgggttgg actcaagacg
     1681 atagttaccg gataaggcgc agcggtcggg ctgaacgggg ggttcgtgca cacagcccag
     1741 cttggagcga acgacctaca ccgaactgag atacctacag cgtgagctat gagaaagcgc
     1801 cacgcttccc gaagggagaa aggcggacag gtatccggta agcggcaggg tcggaacagg
     1861 agagcgcacg agggagcttc cagggggaaa cgcctggtat ctttatagtc ctgtcgggtt
     1921 tcgccacctc tgacttgagc gtcgattttt gtgatgctcg tcaggggggc ggagcctatg
     1981 gaaaaacgcc agcaacgcgg cctttttacg gttcctggcc ttttgctggc cttttgctca
     2041 catgttcttt cctgcgttat cccctgattc tgtggataac cgtattaccg cctttgagtg
     2101 agctgatacc gctcgccgca gccgaacgac cgagcgcagc gagtcagtga gcgaggaagc
     2161 ggaagagcgc ccaatacgca aaccgcctct ccccgcgcgt tggccgattc attaatcact
     2221 ctgtggtctc atactaccga attctgttct gtgacccata acttaaaact aacccaactt
     2281 ttcattccct ccagactttt tttggtaagc agtatcatca tgctttaggt ggacactgag
     2341 tcatactgct gtggtagtgc tggtacacgt agttttgaat accaggttct tgagtgaatc
     2401 ctttttactt ctctctctct cccccacccc cgcttctccc ttctgccttc atttctgacc
     2461 cttcttttct ggttccatta gaaaaggact aatcttatca gttctgcctt tttttttctg
     2521 ctctaataat tttgtcaaga gaattttttc aaagcacaag gccaatgaga agggggaaag
     2581 tcggtccaga aggcagccgg cccgactatt ctgagtttga atctactctt ggtggtcctg
     2641 ttaaaataca gtttgaagca aatcacttgt ttttatgctt ctaatgtcta ctctgtcgaa
     2701 agcccaaatt tccttgcttg gcatttaagg agactccaag ttcttaaaac ttcttgactt
     2761 tcatgcaagt caaacggatt tatttattgt atctcaaaca gtcctcttat attttccttt
     2821 ctgtattttt tgataatttt cttgtgcctg gaatattctc tgcttttatt taagtctcac
     2881 catctttcaa gacacaaaat atgtgtgatc tctgaggcct ttgtgaactg cctccagcat
     2941 ttactaagca attaattctg tctctgaact tttatagcac aaacccattc gttcacttga
     3001 tatttaacaa atatcaacct ctatcactta tctctttttt tttttttttt ttctgagatg
     3061 gagtcttgct ctgtcaccca ggctggactg cagtggcgcg atctccgctc actgcaacct
     3121 ctgcctcccg agatcaagcg attcttctgc ctcagcctcc caagtggcta ggattacagg
     3181 cgcccgccac ggggcccggc taatttttgt atttttagta gagacaaggt ttcaccatct
     3241 tggccaggct ggtctcgaac tcctaacctc gtgatccacc cacctcagcc tcccaaagtg
     3301 ctgggattac aagcgtgagc caccgtgcgc agcctatcac ttatcttttc atgcttacat
     3361 tttctcactg cttgagattt tctttcatcc agggtcaagc actgagtcta ttagaaaccc
     3421 cactgtatat gatctgatga agatgagatt atctttttaa aagccacata ttaaatctct
     3481 taagttaata atattggcaa tcaacttaaa tcaactgagt gaccactatg tttaaggaag
     3541 tttcctttct ggtaggctgg gaagcgggag aagggaagga tataacttta taaaaaaaaa
     3601 aaagctgcag aagggaagga tataacttta taaaaaaagg tccttgttca caaggagcta
     3661 atcacttact ggccagagaa gaaacgtgtt ccttctttgc aatggctgtg tttttgggtt
     3721 tagctaactc aattctttat gtcctcaatt tatgagaccg catcaaaaac gtttttgcca
     3781 catctctgtg ggaaagtagg tgagtcagaa tgagtgcata atatataagt atatatttta
     3841 atgataatga atgtgtagat taacaaaccc aaactttgtt tttgtttttt tgagagtctt
     3901 gccctgtcgc ccaggctgga gtgcaatggc atgatcttgg ctcactgcag cctctgcctc
     3961 ccgggttcac aggattgtcc tgcctcagcc tccggagtag agtagctggg attacaggtg
     4021 accgccacca cgcccgacta atttttgtag tttttagtag agacggcgtt tcccatgttg
     4081 gccaggttgg tcttgaactc ctgacctcaa gtgatccacc cgcctcggcc tacccaaagt
     4141 gatgggatta caagcgtgag ccaccgcgcc cagccaaacc caaacattct aaaagcgcag
     4201 agtaaccgct cccctccccg ccaacggtaa ccagcatctt cgttctccaa ccagaacagc
     4261 tgtatgcacc ggtgtataag cctgccttaa gtgctatttt taatcttttt taaaaacagg
     4321 ccttaaaata actcatttgg gtacaactcc agcggctggt ggagtgggct taatatatta
     4381 aacagctgtt aattttggtt tctttttggt aacagcgaca cggagatccg catttgtcgc
     4441 agtttccacc gcgggcggga agtgtaaaca caagaaatac aaacatagcg caacggctaa
     4501 aggagtgtca cagcgccaaa ccttgctggc tccgcgccag gccgagcccc accctctcag
     4561 ctcgcggcca acacccccac cccgcctcac agcccgccgc gcccgcgggg cgacaccccc
     4621 cactccatca tcccggaggt ggtgcggccg agccccggac ccaattggcg gaagcggggc
     4681 cggttgtgtg cgcgcgcaca aatgcccgga tgcgccgcga cgacccgcgc gctcccctcg
     4741 ggcggtaggg ggcgcgcacc gaggcaccgc ggcgagcttg cagatgagac cacgaa
//
