# Supplementary material for: An endoribonuclease-based feedforward controller for decoupling resource-limited genetic modules in mammalian cells
Source: Nat Commun. 2020 Nov 10;11:5690. doi: 10.1038/s41467-020-19126-9 (PMC7656454; doi:10.1038/s41467-020-19126-9)
Supplement: Supplementary file 4 — Source Data [file 41467_2020_19126_MOESM4_ESM.zip › Source Data/Plasmids/Cloning/pRJ_00341.gb]

LOCUS       pRJ_00341               5800 bp    DNA     circular UNA 21-AUG-2017
DEFINITION  [pL0-P.2] hMDM2mod (full).
ACCESSION   urn.local.jones.8d-ceh9p64
VERSION     urn.local.jones.8d-ceh9p64
KEYWORDS    .
SOURCE      
  ORGANISM  .
FEATURES             Location/Qualifiers
     misc_feature    145..168
                     /created_by="User"
                     /Transferred_From="pL0-P_Backbone"
                     /Transferred_Similarity="100.00%"
                     /label="Pamp"
                     /note="Geneious type: Promoter_prokaryotic"
     misc_feature    complement(160..180)
                     /Mismatches=0
                     /created_by="primer3"
                     /annotation_group="43402298682659148976fad-1cde-4b8b-94f5-
                     809e597ef9f5"
                     /%GC="47.6"
                     /Tm="56.4"
                     /Hairpin_Tm="None"
                     /Self_Dimer_Tm="13.2"
                     /Sequence="CAGGGTTATTGTCTCATGAGC"
                     /Transferred_From="pL0-P_Backbone"
                     /Transferred_Similarity="100.00%"
                     /label="JH856R"
                     /note="Geneious type: primer_bind_reverse"
     CDS             215..1225
                     /label="Sm/Sp no DraIII"
     rep_origin      complement(1320..2002)
                     /created_by="User"
                     /label="ColE1 Origin"
     rep_origin      1984
                     /label="ORI"
     primer_bind     2084..2103
                     /created_by="User"
                     /Sequence="ATTACCGCCTTTGAGTGAGC"
                     /label="G00101"
     misc_feature    2217..2225
                     /Recognition_pattern="CACNNN^GTG"
                     /annotation_group="CACNNNGTG"
                     /label="DraIII"
                     /note="Geneious type: restriction site"
     gibson_overhang 2221..2235
                     /created_by="User"
                     /label="Infusion"
     misc_feature    2225..2230
                     /Recognition_pattern="GGTCTC(1/5)"
                     /annotation_group="GGTCTC"
                     /label="BsaI"
                     /note="Geneious type: restriction site"
     protein_bind    2225..2230
                     /created_by="User"
                     /label="BsaI Bind"
     gg_overhang     2232..2235
                     /created_by="User"
                     /label="pL0 I-P"
     source          <2236..>5784
                     /organism="synthetic DNA construct"
                     /mol_type="other DNA"
                     /label="source synthetic DNA construct"
     promoter        2236..4747
                     /created_by="User"
                     /label="hMDM2 Promoter"
     primer_bind     2236..2257
                     /Sequence="ACCGAATTCTGTTCTGTGACCC"
                     /Hairpin_Tm="33.7"
                     /Tm="60.6"
                     /Self_Dimer_Tm="None"
                     /%GC="50.0"
                     /modified_by="User"
                     /label="RJ_00300Fa"
     misc_feature    2239..2244
                     /Recognition_pattern="G^AATTC"
                     /annotation_group="GAATTC"
                     /label="EcoRI"
                     /note="Geneious type: restriction site"
     protein_bind    2287..2291
                     /created_by="User"
                     /label="CTCF Bind (short)"
     protein_bind    complement(2300..2308)
                     /created_by="User"
                     /label="GAS"
     protein_bind    2300..2308
                     /created_by="User"
                     /label="STAT3 Bind"
     protein_bind    2337..2343
                     /Transfac_Accession="<a
                     href=""http://www.gene-regulation.com/cgi-bin/pub/database
                     s/transfac/getTF.cgi?AC=T00029"">T00029</a>"
                     /Found_Using="tfscan (searching Vertebrate)"
                     /Matches="R03352"
                     /Species="human, Homo sapiens."
                     /Quality="5 (Binding of uncharacterized extract protein to
                     a bone fide element)"
                     /label="AP-1 Bind"
     protein_bind    2395..2401
                     /Transfac_Accession="<a
                     href=""http://www.gene-regulation.com/cgi-bin/pub/database
                     s/transfac/getTF.cgi?AC=T00029"">T00029</a>"
                     /Found_Using="tfscan (searching Vertebrate)"
                     /Matches="R03352"
                     /Species="human, Homo sapiens."
                     /Quality="5 (Binding of uncharacterized extract protein to
                     a bone fide element)"
                     /label="AP-1 Bind"
     protein_bind    2479..2485
                     /Transfac_Accession="<a
                     href=""http://www.gene-regulation.com/cgi-bin/pub/database
                     s/transfac/getTF.cgi?AC=T00820"">T00820</a>"
                     /Found_Using="tfscan (searching Vertebrate)"
                     /Matches="R00770"
                     /Species="human, Homo sapiens."
                     /Quality="6 (No quality assigned)"
                     /label="TFIID"
     sts             2618..2715
                     /standard_name="PMC129072P3"
                     /db_xref="UniSTS:270589"
                     /Transferred_From="NG_016708 (modified)"
                     /Transferred_Similarity="100.00%"
                     /label="PMC129072P3"
     protein_bind    2618..2624
                     /Transfac_Accession="<a
                     href=""http://www.gene-regulation.com/cgi-bin/pub/database
                     s/transfac/getTF.cgi?AC=T00029"">T00029</a>"
                     /Found_Using="tfscan (searching Vertebrate)"
                     /Matches="R03352"
                     /Species="human, Homo sapiens."
                     /Quality="5 (Binding of uncharacterized extract protein to
                     a bone fide element)"
                     /label="AP-1 Bind"
     protein_bind    complement(2653..2661)
                     /created_by="User"
                     /label="GAS"
     protein_bind    2654..2660
                     /Transfac_Accession="<a
                     href=""http://www.gene-regulation.com/cgi-bin/pub/database
                     s/transfac/getTF.cgi?AC=T00029"">T00029</a>"
                     /Found_Using="tfscan (searching Vertebrate)"
                     /Matches="R03352"
                     /Species="human, Homo sapiens."
                     /Quality="5 (Binding of uncharacterized extract protein to
                     a bone fide element)"
                     /label="AP-1 Bind"
     protein_bind    2715..2723
                     /created_by="User"
                     /label="STAT3 Bind"
     protein_bind    2741..2749
                     /created_by="User"
                     /label="STAT3 Bind"
     protein_bind    2741..2748
                     /Transfac_Accession="<a
                     href=""http://www.gene-regulation.com/cgi-bin/pub/database
                     s/transfac/getTF.cgi?AC=T00820"">T00820</a>"
                     /Found_Using="tfscan (searching Vertebrate)"
                     /Matches="R03166"
                     /Species="human, Homo sapiens."
                     /Quality="6 (No quality assigned)"
                     /label="TFIID"
     protein_bind    complement(2760..2768)
                     /created_by="User"
                     /label="GAS"
     protein_bind    2828..2836
                     /created_by="User"
                     /label="STAT3 Bind"
     protein_bind    2845..2853
                     /created_by="User"
                     /label="STAT3 Bind"
     primer_bind     2907..2928
                     /Sequence="GATCTCTGAGGCCTTTGTGAAC"
                     /Hairpin_Tm="None"
                     /Tm="59.0"
                     /Self_Dimer_Tm="None"
                     /%GC="50.0"
                     /created_by="primer3"
                     /label="RJ_00305Fa"
     misc_feature    complement(3236..3254)
                     /Sequence="CAGCCTGGCCAAGATGGTG"
                     /Hairpin_Tm="40.7"
                     /Tm="61.1"
                     /Self_Dimer_Tm="5.8"
                     /%GC="63.2"
                     /created_by="primer3"
                     /modified_by="User"
                     /label="RJ_00306Ra"
                     /note="Geneious type: primer_bind_reverse"
     ligation        3254..3257
                     /created_by="User"
                     /label="Ligation"
     misc_difference 3254..3259
                     /created_by="User"
                     /label="Removed BsaI"
     primer_bind     3258..3279
                     /Sequence="TCGAACTCCTAACCTCGTGATC"
                     /Hairpin_Tm="None"
                     /Tm="59.3"
                     /Self_Dimer_Tm="None"
                     /%GC="50.0"
                     /created_by="primer3"
                     /modified_by="User"
                     /label="RJ_00306Fa"
     protein_bind    3376..3383
                     /Transfac_Accession="<a
                     href=""http://www.gene-regulation.com/cgi-bin/pub/database
                     s/transfac/getTF.cgi?AC=T00029"">T00029</a>"
                     /Found_Using="tfscan (searching Vertebrate)"
                     /Matches="R01730"
                     /Species="human, Homo sapiens."
                     /Quality="4 (Binding activity characterized via a known
                     binding sequence)"
                     /label="AP-1 Bind"
     protein_bind    3457..3465
                     /created_by="User"
                     /label="STAT3 Bind"
     protein_bind    3459..3465
                     /Transfac_Accession="<a
                     href=""http://www.gene-regulation.com/cgi-bin/pub/database
                     s/transfac/getTF.cgi?AC=T00820"">T00820</a>"
                     /Found_Using="tfscan (searching Vertebrate)"
                     /Matches="R00770"
                     /Species="human, Homo sapiens."
                     /Quality="6 (No quality assigned)"
                     /label="TFIID"
     protein_bind    3472..3478
                     /Transfac_Accession="<a
                     href=""http://www.gene-regulation.com/cgi-bin/pub/database
                     s/transfac/getTF.cgi?AC=T00820"">T00820</a>"
                     /Found_Using="tfscan (searching Vertebrate)"
                     /Matches="R00770"
                     /Species="human, Homo sapiens."
                     /Quality="6 (No quality assigned)"
                     /label="TFIID"
     protein_bind    3510..3516
                     /Transfac_Accession="<a
                     href=""http://www.gene-regulation.com/cgi-bin/pub/database
                     s/transfac/getTF.cgi?AC=T00029"">T00029</a>"
                     /Found_Using="tfscan (searching Vertebrate)"
                     /Matches="R03352"
                     /Species="human, Homo sapiens."
                     /Quality="5 (Binding of uncharacterized extract protein to
                     a bone fide element)"
                     /label="AP-1 Bind"
     protein_bind    complement(3534..3542)
                     /created_by="User"
                     /label="GAS"
     protein_bind    3591..3599
                     /created_by="User"
                     /label="STAT3 Bind"
     promoter        3592..3598
                     /created_by="User"
                     /label="TATA-like"
     protein_bind    3592..3598
                     /Transfac_Accession="<a
                     href=""http://www.gene-regulation.com/cgi-bin/pub/database
                     s/transfac/getTF.cgi?AC=T00820"">T00820</a>"
                     /Found_Using="tfscan (searching Vertebrate)"
                     /Matches="R00770"
                     /Species="human, Homo sapiens."
                     /Quality="6 (No quality assigned)"
                     /label="TFIID"
     protein_bind    3630..3638
                     /created_by="User"
                     /label="STAT3 Bind"
     promoter        3631..3637
                     /created_by="User"
                     /label="TATA-like"
     protein_bind    3631..3637
                     /Transfac_Accession="<a
                     href=""http://www.gene-regulation.com/cgi-bin/pub/database
                     s/transfac/getTF.cgi?AC=T00820"">T00820</a>"
                     /Found_Using="tfscan (searching Vertebrate)"
                     /Matches="R00770"
                     /Species="human, Homo sapiens."
                     /Quality="6 (No quality assigned)"
                     /label="TFIID"
     primer_bind     3660..3683
                     /Sequence="CTAATCACTTACTGGCCAGAGAAG"
                     /Hairpin_Tm="33.9"
                     /Tm="58.6"
                     /Self_Dimer_Tm="35.1"
                     /%GC="45.8"
                     /created_by="primer3"
                     /label="RJ_00305Fb"
     misc_feature    complement(3726..3758)
                     /Sequence="CTCATAAATTGAGGACATAAAGAATTGAGTTAG"
                     /Hairpin_Tm="46.9"
                     /Tm="59.7"
                     /Self_Dimer_Tm="None"
                     /%GC="30.3"
                     /created_by="primer3"
                     /modified_by="User"
                     /label="RJ_00306Rb"
                     /note="Geneious type: primer_bind_reverse"
     misc_difference complement(3756..3761)
                     /created_by="User"
                     /label="Removed BsaI"
     ligation        3757..3760
                     /created_by="User"
                     /label="Ligation"
     primer_bind     3761..3783
                     /Sequence="CGCATCAAAAACGTTTTTGCCAC"
                     /Hairpin_Tm="50.8"
                     /Tm="61.1"
                     /Self_Dimer_Tm="34.6"
                     /%GC="43.5"
                     /created_by="primer3"
                     /modified_by="User"
                     /label="RJ_00306Fb"
     protein_bind    3803..3809
                     /Transfac_Accession="<a
                     href=""http://www.gene-regulation.com/cgi-bin/pub/database
                     s/transfac/getTF.cgi?AC=T00029"">T00029</a>"
                     /Found_Using="tfscan (searching Vertebrate)"
                     /Matches="R03352"
                     /Species="human, Homo sapiens."
                     /Quality="5 (Binding of uncharacterized extract protein to
                     a bone fide element)"
                     /label="AP-1 Bind"
     protein_bind    3824..3830
                     /Transfac_Accession="<a
                     href=""http://www.gene-regulation.com/cgi-bin/pub/database
                     s/transfac/getTF.cgi?AC=T00820"">T00820</a>"
                     /Found_Using="tfscan (searching Vertebrate)"
                     /Matches="R00770"
                     /Species="human, Homo sapiens."
                     /Quality="6 (No quality assigned)"
                     /label="TFIID"
     misc_feature    complement(4034..4063)
                     /Sequence="TCTACTAAAAACTACAAAAATTAGTCGGGC"
                     /Hairpin_Tm="None"
                     /Tm="60.5"
                     /Self_Dimer_Tm="1.1"
                     /%GC="33.3"
                     /created_by="primer3"
                     /label="RJ_00306Rc"
                     /note="Geneious type: primer_bind_reverse"
     misc_difference complement(4062..4067)
                     /created_by="User"
                     /label="Removed BsmBI"
     ligation        4064..4067
                     /created_by="User"
                     /label="Ligation"
     primer_bind     4067..4084
                     /Sequence="GGCGTTTCCCATGTTGGC"
                     /Hairpin_Tm="36.0"
                     /Tm="59.7"
                     /Self_Dimer_Tm="None"
                     /%GC="61.1"
                     /created_by="primer3"
                     /label="RJ_00306Fc"
     protein_bind    4104..4111
                     /Transfac_Accession="<a
                     href=""http://www.gene-regulation.com/cgi-bin/pub/database
                     s/transfac/getTF.cgi?AC=T00029"">T00029</a>"
                     /Found_Using="tfscan (searching Vertebrate)"
                     /Matches="R03479"
                     /Species="human, Homo sapiens."
                     /Quality="4 (Binding activity characterized via a known
                     binding sequence)"
                     /label="AP-1 Bind"
     protein_bind    4190..4196
                     /Transfac_Accession="<a
                     href=""http://www.gene-regulation.com/cgi-bin/pub/database
                     s/transfac/getTF.cgi?AC=T00820"">T00820</a>"
                     /Found_Using="tfscan (searching Vertebrate)"
                     /Matches="R00770"
                     /Species="human, Homo sapiens."
                     /Quality="6 (No quality assigned)"
                     /label="TFIID"
     protein_bind    4214..4218
                     /created_by="User"
                     /label="CTCF Bind (short)"
     protein_bind    4309..4317
                     /created_by="User"
                     /label="STAT3 Bind"
     protein_bind    4310..4318
                     /created_by="User"
                     /label="STAT3 Bind"
     protein_bind    4311..4317
                     /Transfac_Accession="<a
                     href=""http://www.gene-regulation.com/cgi-bin/pub/database
                     s/transfac/getTF.cgi?AC=T00820"">T00820</a>"
                     /Found_Using="tfscan (searching Vertebrate)"
                     /Matches="R00770"
                     /Species="human, Homo sapiens."
                     /Quality="6 (No quality assigned)"
                     /label="TFIID"
     protein_bind    4378..4384
                     /Transfac_Accession="<a
                     href=""http://www.gene-regulation.com/cgi-bin/pub/database
                     s/transfac/getTF.cgi?AC=T00820"">T00820</a>"
                     /Found_Using="tfscan (searching Vertebrate)"
                     /Matches="R00770"
                     /Species="human, Homo sapiens."
                     /Quality="6 (No quality assigned)"
                     /label="TFIID"
     protein_bind    complement(4406..4414)
                     /created_by="User"
                     /label="GAS"
     protein_bind    4406..4414
                     /created_by="User"
                     /label="STAT3 Bind"
     primer_bind     4432..4451
                     /Sequence="GCATTTGTCGCAGTTTCCAC"
                     /Hairpin_Tm="None"
                     /Tm="58.6"
                     /Self_Dimer_Tm="None"
                     /%GC="50.0"
                     /created_by="primer3"
                     /label="RJ_00305Fc"
     protein_bind    4455..4460
                     /created_by="User"
                     /label="SP1 Bind (short)"
     enhancer        4535..5447
                     /created_by="User"
                     /label="CpG Island"
     protein_bind    4554..4558
                     /created_by="User"
                     /label="CTCF Bind (short)"
     protein_bind    4636..4652
                     /created_by="User"
                     /label="Gal4 Bind"
     protein_bind    complement(4667..4675)
                     /created_by="User"
                     /label="GAS"
     protein_bind    4737..4741
                     /created_by="User"
                     /label="CTCF Bind (short)"
     protein_bind    4742..4747
                     /created_by="User"
                     /label="SP1 Bind (short)"
     5'UTR           4747..5052
                     /created_by="User"
                     /label="MDM2 5'UTR"
     exon            4747..5055
                     /gene="MDM2"
                     /gene_synonym="ACTFS; HDMX; hdm2"
                     /inference="alignment:Splign:2.0.8"
                     /number=1
                     /Transferred_From="NG_016708 (modified)"
                     /Transferred_Similarity="100.00%"
                     /label="MDM2 exon 1"
     misc_RNA        4747
                     /created_by="User"
                     /label="+1 Site"
     misc_feature    complement(4767..4782)
                     /Sequence="CAAGCTCGCCGCGGTG"
                     /Hairpin_Tm="45.6"
                     /Tm="61.6"
                     /Self_Dimer_Tm="20.1"
                     /%GC="75.0"
                     /Extension="TCGTGGTCTCATCTG"
                     /modified_by="User"
                     /label="RJ_00300Rd"
                     /note="Geneious type: primer_bind_reverse"
     STS             4772..>5784
                     /created_by="User"
                     /label="GDB:371587"
     protein_bind    4812..4820
                     /created_by="User"
                     /label="STAT3 Bind"
     protein_bind    complement(4843..4847)
                     /created_by="User"
                     /label="CTCF Bind (short)"
     protein_bind    4846..4851
                     /created_by="User"
                     /label="SP1 Bind (short)"
     protein_bind    4849..4854
                     /created_by="User"
                     /label="EagI Bind"
     protein_bind    4859..4863
                     /created_by="User"
                     /label="CTCF Bind (short)"
     protein_bind    4903..4907
                     /created_by="User"
                     /label="CTCF Bind (short)"
     protein_bind    complement(5019..5023)
                     /created_by="User"
                     /label="CTCF Bind (short)"
     misc_feature    complement(5035..5052)
                     /Sequence="CCGGGGTTTTCGCGCTTG"
                     /Hairpin_Tm="48.2"
                     /Tm="62.4"
                     /Self_Dimer_Tm="5.6"
                     /%GC="66.7"
                     /created_by="primer3"
                     /Extension="CAGTACCTG"
                     /modified_by="User"
                     /label="RJ_00300Re"
                     /note="Geneious type: primer_bind_reverse"
     gibson_overhang 5047..5061
                     /created_by="User"
                     /label="Infusion"
     intron          5053..5060
                     /created_by="User"
                     /modified_by="User"
                     /label="U2 Splice Donor"
     primer_bind     5053..5068
                     /Sequence="CAGGTACTGGCCCGGC"
                     /Hairpin_Tm="55.7"
                     /Tm="59.4"
                     /Self_Dimer_Tm="None"
                     /%GC="75.0"
                     /created_by="primer3"
                     /Extension="CCCCGG"
                     /modified_by="User"
                     /label="RJ_00300Fb"
     misc_RNA        5055..5056
                     /created_by="User"
                     /modified_by="User"
                     /label="Cut"
     intron          5056..5771
                     /created_by="User"
                     /modified_by="User"
                     /label="MDM2 intron 1"
     protein_bind    5108..5112
                     /created_by="User"
                     /label="CTCF Bind (short)"
     protein_bind    5163..5171
                     /Transfac_Accession="<a
                     href=""http://www.gene-regulation.com/cgi-bin/pub/database
                     s/transfac/getTF.cgi?AC=T00029"">T00029</a>"
                     /Found_Using="tfscan (searching Vertebrate)"
                     /Matches="R01751"
                     /Species="human, Homo sapiens."
                     /Quality="4 (Binding activity characterized via a known
                     binding sequence)"
                     /label="AP-1 Bind"
     protein_bind    complement(5255..5259)
                     /created_by="User"
                     /label="CTCF Bind (short)"
     protein_bind    5257..5262
                     /created_by="User"
                     /label="SP1 Bind (short)"
     misc_feature    complement(5295..5311)
                     /Sequence="GACCTCCGAACCACCCC"
                     /Hairpin_Tm="None"
                     /Tm="58.9"
                     /Self_Dimer_Tm="None"
                     /%GC="70.6"
                     /created_by="primer3"
                     /label="RJ_00306Rd"
                     /note="Geneious type: primer_bind_reverse"
     misc_difference 5308..5313
                     /created_by="User"
                     /label="Removed BsaI"
     ligation        5312..5315
                     /created_by="User"
                     /label="Ligation"
     primer_bind     5314..5333
                     /Sequence="CGCGGGAGTTCAGGGTAAAG"
                     /Hairpin_Tm="None"
                     /Tm="60.7"
                     /Self_Dimer_Tm="None"
                     /%GC="60.0"
                     /created_by="primer3"
                     /label="RJ_00306Fd"
     protein_bind    5343..5351
                     /Transfac_Accession="<a
                     href=""http://www.gene-regulation.com/cgi-bin/pub/database
                     s/transfac/getTF.cgi?AC=T00029"">T00029</a>"
                     /Found_Using="tfscan (searching Vertebrate)"
                     /Matches="R01751"
                     /Species="human, Homo sapiens."
                     /Quality="4 (Binding activity characterized via a known
                     binding sequence)"
                     /label="AP-1 Bind"
     protein_bind    5345..5361
                     /created_by="User"
                     /label="Gal4 Bind"
     misc_feature    5406..5411
                     /Recognition_pattern="A^CTAGT"
                     /annotation_group="ACTAGT"
                     /label="SpeI"
                     /note="Geneious type: restriction site"
     protein_bind    5431..5440
                     /created_by="User"
                     /label="SP1 Bind (Full)"
     sts             5437..5609
                     /gene="MDM2"
                     /gene_synonym="ACTFS; HDMX; hdm2"
                     /standard_name="PMC100259P1"
                     /db_xref="UniSTS:270055"
                     /Transferred_From="NG_016708 (modified)"
                     /Transferred_Similarity="100.00%"
                     /label="PMC100259P1"
     promoter        5449..5753
                     /created_by="User"
                     /label="p53-Responsive Promtoer"
     sts             5460..5576
                     /gene="MDM2"
                     /gene_synonym="ACTFS; HDMX; hdm2"
                     /standard_name="PMC129072P1"
                     /db_xref="UniSTS:270587"
                     /Transferred_From="NG_016708 (modified)"
                     /Transferred_Similarity="100.00%"
                     /label="PMC129072P1"
     misc_feature    complement(5460..5482)
                     /Sequence="CAAGAGGAAAAGCTGAGTCAACC"
                     /Hairpin_Tm="None"
                     /Tm="59.7"
                     /Self_Dimer_Tm="None"
                     /%GC="47.8"
                     /created_by="primer3"
                     /Extension="TCGTGGTCTCATCTGCCTG"
                     /modified_by="User"
                     /label="RJ_00300Rc"
                     /note="Geneious type: primer_bind_reverse"
     protein_bind    5463..5469
                     /Transfac_Accession="<a
                     href=""http://www.gene-regulation.com/cgi-bin/pub/database
                     s/transfac/getTF.cgi?AC=T00029"">T00029</a>"
                     /Found_Using="tfscan (searching Vertebrate)"
                     /Matches="R03352"
                     /Species="human, Homo sapiens."
                     /Quality="5 (Binding of uncharacterized extract protein to
                     a bone fide element)"
                     /label="AP-1 Bind"
     enhancer        5487..5506
                     /created_by="User"
                     /modified_by="User"
                     /label="p53 RE 1"
     protein_bind    5487..5496
                     /created_by="User"
                     /label="p53 Bind"
     protein_bind    5497..5506
                     /created_by="User"
                     /label="p53 Bind"
     enhancer        5525..5544
                     /created_by="User"
                     /label="p53 RE 2"
     protein_bind    5525..5534
                     /created_by="User"
                     /label="p53 Bind"
     intron          5532..5538
                     /created_by="User"
                     /modified_by="User"
                     /label="U12 Branch Point"
     protein_bind    5535..5544
                     /created_by="User"
                     /label="p53 Bind"
     intron          5576..5582
                     /created_by="User"
                     /label="Putative Non-consensus Splice Donor"
     misc_RNA        5578..5579
                     /created_by="User"
                     /modified_by="User"
                     /label="Putative Cut"
     protein_bind    complement(5599..5603)
                     /created_by="User"
                     /label="CTCF Bind (short)"
     intron          5631..5647
                     /created_by="User"
                     /modified_by="User"
                     /label="Y-Rich tract"
     misc_feature    complement(5637..5658)
                     /Sequence="GTGCTTACCTGGATCAGCAGAG"
                     /Hairpin_Tm="None"
                     /Tm="60.7"
                     /Self_Dimer_Tm="15.2"
                     /%GC="54.5"
                     /created_by="primer3"
                     /Extension="TCGTGGTCTCATCTG"
                     /modified_by="User"
                     /label="RJ_00300Rb"
                     /note="Geneious type: primer_bind_reverse"
     intron          5648..5651
                     /created_by="User"
                     /modified_by="User"
                     /label="Putative Splice Acceptor"
     misc_RNA        5650..5651
                     /created_by="User"
                     /label="Putative Cut"
     intron          5681..5685
                     /created_by="User"
                     /modified_by="User"
                     /label="Likely Branch Point"
     promoter        5702..5708
                     /created_by="User"
                     /modified_by="User"
                     /label="Putative TATA Box"
     promoter        5739..5745
                     /created_by="User"
                     /modified_by="User"
                     /label="Putative Initiator"
     misc_RNA        5741
                     /created_by="User"
                     /label="Putative TSS"
     intron          5754..5769
                     /created_by="User"
                     /label="Y-Rich"
     misc_feature    complement(5764..5784)
                     /Sequence="CGAGCACATTTGCCTACAAGG"
                     /Hairpin_Tm="51.7"
                     /Tm="59.9"
                     /Self_Dimer_Tm="None"
                     /%GC="52.4"
                     /created_by="primer3"
                     /Extension="TCGTGGTCTCATCTG"
                     /modified_by="User"
                     /label="RJ_00300Ra"
                     /note="Geneious type: primer_bind_reverse"
     intron          5770..5772
                     /created_by="User"
                     /label="U2 Splice Acceptor"
     misc_RNA        5771..5772
                     /created_by="User"
                     /modified_by="User"
                     /label="True Cut"
     gg_overhang     5785..5788
                     /created_by="User"
                     /label="pL0 P-5 v2"
     gibson_overhang 5785..5799
                     /created_by="User"
                     /modified_by="User"
                     /label="Infusion"
     primer_bind     5785..4
                     /Sequence="CAGATGAGACCACGAAGTGG"
                     /Hairpin_Tm="77.4"
                     /Tm="58.0"
                     /Self_Dimer_Tm="16.8"
                     /%GC="55.0"
                     /created_by="primer3"
                     /Extension="TGTGATCGTCACTTG"
                     /label="RJ_00294Fa"
     misc_feature    complement(5790..5795)
                     /Recognition_pattern="GGTCTC(1/5)"
                     /annotation_group="GGTCTC"
                     /label="BsaI"
                     /note="Geneious type: restriction site"
     protein_bind    complement(5790..5795)
                     /created_by="User"
                     /label="BsaI Bind"
ORIGIN      
        1 gtggctcttc agtggacgaa agggcctcgt gatacgccta tttttatagg ttaatgtcat
       61 gataataatg gtttcttaga cgtcaggtgg cacttttcgg ggaaatgtgc gcggaacccc
      121 tatttgttta tttttctaaa tacattcaaa tatgtatccg ctcatgagac aataaccctg
      181 ataaatgctt caataatatt gaaaaaggaa gagtatgcgc tcacgcaact ggtccagaac
      241 cttgaccgaa cgcagcggtg gtaacggcgc agtggcggtt ttcatggctt gttatgactg
      301 tttttttggg gtacagtcta tgcctcgggc atccaagcag caagcgcgtt acgccgtggg
      361 tcgatgtttg atgttatgga gcagcaacga tgttacgcag cagggcagtc gccctaaaac
      421 aaagttaaac atcatgaggg aagcggtgat cgccgaagta tcgactcaac tatcagaggt
      481 agttggcgtc atcgagcgcc atctcgaacc gacgttgctg gccgtacatt tgtacggctc
      541 cgcagtggat ggcggcctga agccacacag cgatattgat ttgctggtta cggtgaccgt
      601 aaggcttgat gaaacaacgc ggcgagcttt gatcaacgac cttttggaaa cttcggcttc
      661 ccctggagag agcgagattc tccgcgctgt agaagtcacc attgttgtgc acgacgacat
      721 cattccgtgg cgttatccag ctaagcgcga actgcaattt ggagaatggc agcgcaatga
      781 cattcttgca ggtatcttcg agccagccac gatcgacatt gatctggcta tcttgctgac
      841 aaaagcaaga gaacatagcg ttgccttggt aggtccagcg gcggaggaac tctttgatcc
      901 ggttcctgaa caggatctat ttgaggcgct aaatgaaacc ttaacgctat ggaactcgcc
      961 gcccgactgg gctggcgatg agcgaaatgt agtgcttacg ttgtcccgca tttggtacag
     1021 cgcagtaacc ggcaaaatcg cgccgaagga tgtcgctgcc gactgggcaa tggagcgcct
     1081 gccggcccag tatcagcccg tcatacttga agctagacag gcttatcttg gacaagaaga
     1141 agatcgcttg gcctcgcgcg cagatcagtt ggaagaattt gtccattacg taaaaggcga
     1201 gatcaccaag gtagtcggca aataactgtc agaccaagtt tactcatata tactttagat
     1261 tgatttaaaa cttcattttt aatttaaaag gatctaggtg aagatccttt ttgataatct
     1321 catgaccaaa atcccttaac gtgagttttc gttccactga gcgtcagacc ccgtagaaaa
     1381 gatcaaagga tcttcttgag atcctttttt tctgcgcgta atctgctgct tgcaaacaaa
     1441 aaaaccaccg ctaccagcgg tggtttgttt gccggatcaa gagctaccaa ctctttttcc
     1501 gaaggtaact ggcttcagca gagcgcagat accaaatact gtccttctag tgtagccgta
     1561 gttaggccac cacttcaaga actctgtagc accgcctaca tacctcgctc tgctaatcct
     1621 gttaccagtg gctgctgcca gtggcgataa gtcgtgtctt accgggttgg actcaagacg
     1681 atagttaccg gataaggcgc agcggtcggg ctgaacgggg ggttcgtgca cacagcccag
     1741 cttggagcga acgacctaca ccgaactgag atacctacag cgtgagctat gagaaagcgc
     1801 cacgcttccc gaagggagaa aggcggacag gtatccggta agcggcaggg tcggaacagg
     1861 agagcgcacg agggagcttc cagggggaaa cgcctggtat ctttatagtc ctgtcgggtt
     1921 tcgccacctc tgacttgagc gtcgattttt gtgatgctcg tcaggggggc ggagcctatg
     1981 gaaaaacgcc agcaacgcgg cctttttacg gttcctggcc ttttgctggc cttttgctca
     2041 catgttcttt cctgcgttat cccctgattc tgtggataac cgtattaccg cctttgagtg
     2101 agctgatacc gctcgccgca gccgaacgac cgagcgcagc gagtcagtga gcgaggaagc
     2161 ggaagagcgc ccaatacgca aaccgcctct ccccgcgcgt tggccgattc attaatcact
     2221 ctgtggtctc atactaccga attctgttct gtgacccata acttaaaact aacccaactt
     2281 ttcattccct ccagactttt tttggtaagc agtatcatca tgctttaggt ggacactgag
     2341 tcatactgct gtggtagtgc tggtacacgt agttttgaat accaggttct tgagtgaatc
     2401 ctttttactt ctctctctct cccccacccc cgcttctccc ttctgccttc atttctgacc
     2461 cttcttttct ggttccatta gaaaaggact aatcttatca gttctgcctt tttttttctg
     2521 ctctaataat tttgtcaaga gaattttttc aaagcacaag gccaatgaga agggggaaag
     2581 tcggtccaga aggcagccgg cccgactatt ctgagtttga atctactctt ggtggtcctg
     2641 ttaaaataca gtttgaagca aatcacttgt ttttatgctt ctaatgtcta ctctgtcgaa
     2701 agcccaaatt tccttgcttg gcatttaagg agactccaag ttcttaaaac ttcttgactt
     2761 tcatgcaagt caaacggatt tatttattgt atctcaaaca gtcctcttat attttccttt
     2821 ctgtattttt tgataatttt cttgtgcctg gaatattctc tgcttttatt taagtctcac
     2881 catctttcaa gacacaaaat atgtgtgatc tctgaggcct ttgtgaactg cctccagcat
     2941 ttactaagca attaattctg tctctgaact tttatagcac aaacccattc gttcacttga
     3001 tatttaacaa atatcaacct ctatcactta tctctttttt tttttttttt ttcttctgag
     3061 atggagtctt gctctgtcac ccaggctgga ctgcagtggc gcgatctccg ctcactgcaa
     3121 cctctgcctc ccgagatcaa gcgattcttc tgcctcagcc tcccaagtgg ctaggattac
     3181 aggcgcccgc cacggggccc ggctaatttt tgtattttta gtagagacaa ggtttcacca
     3241 tcttggccag gctgcagtcg aactcctaac ctcgtgatcc gcccacctca gcctcccaaa
     3301 gtgctgggat tacaagcgtg agccaccgtg cgcagcctat cacttatctt ttcatgctta
     3361 cattttctca ctgcttgaga ttttctttca tccagggtca agcactgagt ctattagaaa
     3421 ccccactgta tatgatctga tgaagatgag attatctttt taaaagccac atattaaatc
     3481 tcttaagtta ataatattgg caatcaactt aaatcaactg agtgaccact atgtttaagg
     3541 aagtttcctt tctggtaggc tgggaagcgg gagaagggaa ggatataact ttataaaaaa
     3601 aaaaagctgc agaagggaag gatataactt tataaaaaaa ggtccttgtt cacaaggagc
     3661 taatcactta ctggccagag aagaaacgtg ctccttcttt gcaatggctg tgtttttggg
     3721 tttagctaac tcaattcttt atgtcctcaa tttatgagtg cgcatcaaaa acgtttttgc
     3781 cacatctctg tgggaaagta ggtgagtcag aatgagtgca taatatataa gtatatattt
     3841 taatgataat gaatgtgtag attaacaaac ccaaactttg tttttgtttt tttgagagtc
     3901 ttgccctgtc gcccaggctg gagtgcaatg gcatgatctt ggctcactgc agcctctgcc
     3961 tcccgggttc acaggattgt cctgcctcag cctccggagt agagtagctg ggattacagg
     4021 tgaccgccac cacgcccgac taatttttgt agtttttagt agactgggcg tttcccatgt
     4081 tggccaggtt ggtcttgaac tcctgacctc aagtgatcca cccgcctcgg cctacccaaa
     4141 gtgatgggat tacaagcgtg agccaccgcg cccagccaaa cccaaacatt ctaaaagcgc
     4201 agagtaaccg ctcccctccc cgccaacggt aaccagcatc ttcgttctcc aaccagaaca
     4261 gctgtatgca ccggtgtata agcctgcctt aagtgctatt tttaatcttt tttaaaaaca
     4321 ggccttaaaa taactcattt gggtacaact ccagcggctg gtggagtggg cttaatatat
     4381 taaacagctg ttaattttgg tttctttttg gtaacagcga cacggagatc cgcatttgtc
     4441 gcagtttcca ccgcgggcgg gaagtgtaaa cacaagaaat acaaacatag cgcaacggct
     4501 aaaggagtgt cacagcgcca aaccttgctg gctccgcgcc aggccgagcc ccaccctctc
     4561 agctcgcggc caacaccccc accccgcctc acagcccgcc gcgcccgcgg ggcgacaccc
     4621 cccactccat catcccggag gtggtgcggc cgagccccgg acccaattgg cggaagcggg
     4681 gccggttgtg tgcgcgcgca caaatgcccg gatgcgccgc gacgacccgc gcgctcccct
     4741 cgggcggtag ggggcgcgca ccgaggcacc gcggcgagct tggctgcttc tggggcctgt
     4801 gtggccctgt gtgtcggaaa gatggagcaa gaagccgagc ccgaggggcg gccgcgaccc
     4861 ctctgaccga gatcctgctg ctttcgcagc caggagcacc gtccctcccc ggattagtgc
     4921 gtacgagcgc ccagtgccct ggcccggaga gtggaatgat ccccgaggcc cagggcgtcg
     4981 tgcttccgcg cgccccgtga aggaaactgg ggagtcttga gggacccccg actccaagcg
     5041 cgaaaacccc ggcaggtact ggcccggcag cgagcggtca cttttgggtc tgggctctga
     5101 cggtgtcccc tctatcgctg gttcccagcc tctgcccgtt cgcagccttt gtgcggttcg
     5161 tggctggggg ctcggggcgc ggggcgcggg gcatggggca cgtggctttg cggaggtttt
     5221 gttggactgg ggctaggcag tcgccgccag ggaggagggc gggatttcgg acggctctcg
     5281 cggcggtggg ggtgggggtg gttcggaggt cagcgcggga gttcagggta aaggtcacgg
     5341 gggccggggg ctgcggggcc gctgcggcgc gggaggtccg gatgatcgca ggtgcctgtc
     5401 gggtcactag tgtgaacgct gcgcgtagtc tgggcgggat tgggccggtt cagtgggcag
     5461 gttgactcag cttttcctct tgagctggtc aagttcagac acgttccgaa actgcagtaa
     5521 aaggagttaa gtcctgactt gtctccagct ggggctattt aaaccatgca ttttcccagc
     5581 tgtgttcagt ggcgattgga gggtagacct gtgggcacgg acgcacgcca ctttttctct
     5641 gctgatccag gtaagcaccg acttgcttgt agctttagtt ttaactgttg tttatgttct
     5701 ttatatatga tgtattttcc acagatgttt catgatttcc agttttcatc gtgtcttttt
     5761 tttccttgta ggcaaatgtg ctcgcagatg agaccacgaa
//
