# Supplementary material for: An endoribonuclease-based feedforward controller for decoupling resource-limited genetic modules in mammalian cells
Source: Nat Commun. 2020 Nov 10;11:5690. doi: 10.1038/s41467-020-19126-9 (PMC7656454; doi:10.1038/s41467-020-19126-9)
Supplement: Supplementary file 4 — Source Data [file 41467_2020_19126_MOESM4_ESM.zip › Source Data/Plasmids/Cloning/pRJ_00344.gb]

LOCUS       pRJ_00344               4799 bp    DNA     circular UNA 22-AUG-2017
DEFINITION  [pL0-P.2] hMDM2mod (no I/E).
ACCESSION   urn.local.jones.8g-ceh9p65
VERSION     urn.local.jones.8g-ceh9p65
KEYWORDS    .
SOURCE      
  ORGANISM  .
FEATURES             Location/Qualifiers
     misc_feature    145..168
                     /created_by="User"
                     /Transferred_From="pL0-P_Backbone"
                     /Transferred_Similarity="100.00%"
                     /label="Pamp"
                     /note="Geneious type: Promoter_prokaryotic"
     misc_feature    complement(160..180)
                     /Mismatches=0
                     /created_by="primer3"
                     /annotation_group="43402298682659148976fad-1cde-4b8b-94f5-
                     809e597ef9f5"
                     /%GC="47.6"
                     /Tm="56.4"
                     /Hairpin_Tm="None"
                     /Self_Dimer_Tm="13.2"
                     /Sequence="CAGGGTTATTGTCTCATGAGC"
                     /Transferred_From="pL0-P_Backbone"
                     /Transferred_Similarity="100.00%"
                     /label="JH856R"
                     /note="Geneious type: primer_bind_reverse"
     CDS             215..1225
                     /label="Sm/Sp no DraIII"
     rep_origin      complement(1320..2002)
                     /created_by="User"
                     /label="ColE1 Origin"
     rep_origin      1984
                     /label="ORI"
     primer_bind     2084..2103
                     /created_by="User"
                     /Sequence="ATTACCGCCTTTGAGTGAGC"
                     /label="G00101"
     misc_feature    2217..2225
                     /Recognition_pattern="CACNNN^GTG"
                     /annotation_group="CACNNNGTG"
                     /label="DraIII"
                     /note="Geneious type: restriction site"
     gibson_overhang 2221..2235
                     /created_by="User"
                     /label="Infusion"
     misc_feature    2225..2230
                     /Recognition_pattern="GGTCTC(1/5)"
                     /annotation_group="GGTCTC"
                     /label="BsaI"
                     /note="Geneious type: restriction site"
     protein_bind    2225..2230
                     /created_by="User"
                     /label="BsaI Bind"
     gg_overhang     2232..2235
                     /created_by="User"
                     /label="pL0 I-P"
     source          <2236..>4783
                     /organism="synthetic DNA construct"
                     /mol_type="other DNA"
                     /label="source synthetic DNA construct"
     promoter        2236..4748
                     /created_by="User"
                     /label="hMDM2 Promoter"
     primer_bind     2236..2257
                     /Sequence="ACCGAATTCTGTTCTGTGACCC"
                     /Hairpin_Tm="33.7"
                     /Tm="60.6"
                     /Self_Dimer_Tm="None"
                     /%GC="50.0"
                     /modified_by="User"
                     /label="RJ_00300Fa"
     misc_feature    2239..2244
                     /Recognition_pattern="G^AATTC"
                     /annotation_group="GAATTC"
                     /label="EcoRI"
                     /note="Geneious type: restriction site"
     protein_bind    2287..2291
                     /created_by="User"
                     /label="CTCF Bind (short)"
     protein_bind    complement(2300..2308)
                     /created_by="User"
                     /label="GAS"
     protein_bind    2300..2308
                     /created_by="User"
                     /label="STAT3 Bind"
     protein_bind    2337..2343
                     /Transfac_Accession="<a
                     href=""http://www.gene-regulation.com/cgi-bin/pub/database
                     s/transfac/getTF.cgi?AC=T00029"">T00029</a>"
                     /Found_Using="tfscan (searching Vertebrate)"
                     /Matches="R03352"
                     /Species="human, Homo sapiens."
                     /Quality="5 (Binding of uncharacterized extract protein to
                     a bone fide element)"
                     /label="AP-1 Bind"
     protein_bind    2395..2401
                     /Transfac_Accession="<a
                     href=""http://www.gene-regulation.com/cgi-bin/pub/database
                     s/transfac/getTF.cgi?AC=T00029"">T00029</a>"
                     /Found_Using="tfscan (searching Vertebrate)"
                     /Matches="R03352"
                     /Species="human, Homo sapiens."
                     /Quality="5 (Binding of uncharacterized extract protein to
                     a bone fide element)"
                     /label="AP-1 Bind"
     protein_bind    2479..2485
                     /Transfac_Accession="<a
                     href=""http://www.gene-regulation.com/cgi-bin/pub/database
                     s/transfac/getTF.cgi?AC=T00820"">T00820</a>"
                     /Found_Using="tfscan (searching Vertebrate)"
                     /Matches="R00770"
                     /Species="human, Homo sapiens."
                     /Quality="6 (No quality assigned)"
                     /label="TFIID"
     sts             2618..2715
                     /standard_name="PMC129072P3"
                     /db_xref="UniSTS:270589"
                     /Transferred_From="NG_016708 (modified)"
                     /Transferred_Similarity="100.00%"
                     /label="PMC129072P3"
     protein_bind    2618..2624
                     /Transfac_Accession="<a
                     href=""http://www.gene-regulation.com/cgi-bin/pub/database
                     s/transfac/getTF.cgi?AC=T00029"">T00029</a>"
                     /Found_Using="tfscan (searching Vertebrate)"
                     /Matches="R03352"
                     /Species="human, Homo sapiens."
                     /Quality="5 (Binding of uncharacterized extract protein to
                     a bone fide element)"
                     /label="AP-1 Bind"
     protein_bind    complement(2653..2661)
                     /created_by="User"
                     /label="GAS"
     protein_bind    2654..2660
                     /Transfac_Accession="<a
                     href=""http://www.gene-regulation.com/cgi-bin/pub/database
                     s/transfac/getTF.cgi?AC=T00029"">T00029</a>"
                     /Found_Using="tfscan (searching Vertebrate)"
                     /Matches="R03352"
                     /Species="human, Homo sapiens."
                     /Quality="5 (Binding of uncharacterized extract protein to
                     a bone fide element)"
                     /label="AP-1 Bind"
     protein_bind    2715..2723
                     /created_by="User"
                     /label="STAT3 Bind"
     protein_bind    2741..2749
                     /created_by="User"
                     /label="STAT3 Bind"
     protein_bind    2741..2748
                     /Transfac_Accession="<a
                     href=""http://www.gene-regulation.com/cgi-bin/pub/database
                     s/transfac/getTF.cgi?AC=T00820"">T00820</a>"
                     /Found_Using="tfscan (searching Vertebrate)"
                     /Matches="R03166"
                     /Species="human, Homo sapiens."
                     /Quality="6 (No quality assigned)"
                     /label="TFIID"
     protein_bind    complement(2760..2768)
                     /created_by="User"
                     /label="GAS"
     protein_bind    2828..2836
                     /created_by="User"
                     /label="STAT3 Bind"
     protein_bind    2845..2853
                     /created_by="User"
                     /label="STAT3 Bind"
     primer_bind     2907..2928
                     /created_by="User"
                     /Sequence="GATCTCTGAGGCCTTTGTGAAC"
                     /label="RJ_00305Fa"
     misc_feature    3053
                     /Original_Bases
                     /label
                     /note="Geneious type: Editing History Insertion"
     misc_feature    complement(3237..3255)
                     /created_by="User"
                     /Sequence="CAGCCTGGCCAAGATGGTG"
                     /label="RJ_00306Ra"
                     /note="Geneious type: primer_bind_reverse"
     ligation        3255..3258
                     /created_by="User"
                     /label="Ligation"
     misc_difference 3255..3260
                     /created_by="User"
                     /label="Removed BsaI"
     primer_bind     3259..3280
                     /created_by="User"
                     /Sequence="TCGAACTCCTAACCTCGTGATC"
                     /label="RJ_00306Fa"
     protein_bind    3377..3384
                     /Transfac_Accession="<a
                     href=""http://www.gene-regulation.com/cgi-bin/pub/database
                     s/transfac/getTF.cgi?AC=T00029"">T00029</a>"
                     /Found_Using="tfscan (searching Vertebrate)"
                     /Matches="R01730"
                     /Species="human, Homo sapiens."
                     /Quality="4 (Binding activity characterized via a known
                     binding sequence)"
                     /label="AP-1 Bind"
     protein_bind    3458..3466
                     /created_by="User"
                     /label="STAT3 Bind"
     protein_bind    3460..3466
                     /Transfac_Accession="<a
                     href=""http://www.gene-regulation.com/cgi-bin/pub/database
                     s/transfac/getTF.cgi?AC=T00820"">T00820</a>"
                     /Found_Using="tfscan (searching Vertebrate)"
                     /Matches="R00770"
                     /Species="human, Homo sapiens."
                     /Quality="6 (No quality assigned)"
                     /label="TFIID"
     protein_bind    3473..3479
                     /Transfac_Accession="<a
                     href=""http://www.gene-regulation.com/cgi-bin/pub/database
                     s/transfac/getTF.cgi?AC=T00820"">T00820</a>"
                     /Found_Using="tfscan (searching Vertebrate)"
                     /Matches="R00770"
                     /Species="human, Homo sapiens."
                     /Quality="6 (No quality assigned)"
                     /label="TFIID"
     protein_bind    3511..3517
                     /Transfac_Accession="<a
                     href=""http://www.gene-regulation.com/cgi-bin/pub/database
                     s/transfac/getTF.cgi?AC=T00029"">T00029</a>"
                     /Found_Using="tfscan (searching Vertebrate)"
                     /Matches="R03352"
                     /Species="human, Homo sapiens."
                     /Quality="5 (Binding of uncharacterized extract protein to
                     a bone fide element)"
                     /label="AP-1 Bind"
     protein_bind    complement(3535..3543)
                     /created_by="User"
                     /label="GAS"
     protein_bind    3592..3600
                     /created_by="User"
                     /label="STAT3 Bind"
     promoter        3593..3599
                     /created_by="User"
                     /label="TATA-like"
     protein_bind    3593..3599
                     /Transfac_Accession="<a
                     href=""http://www.gene-regulation.com/cgi-bin/pub/database
                     s/transfac/getTF.cgi?AC=T00820"">T00820</a>"
                     /Found_Using="tfscan (searching Vertebrate)"
                     /Matches="R00770"
                     /Species="human, Homo sapiens."
                     /Quality="6 (No quality assigned)"
                     /label="TFIID"
     protein_bind    3631..3639
                     /created_by="User"
                     /label="STAT3 Bind"
     promoter        3632..3638
                     /created_by="User"
                     /label="TATA-like"
     protein_bind    3632..3638
                     /Transfac_Accession="<a
                     href=""http://www.gene-regulation.com/cgi-bin/pub/database
                     s/transfac/getTF.cgi?AC=T00820"">T00820</a>"
                     /Found_Using="tfscan (searching Vertebrate)"
                     /Matches="R00770"
                     /Species="human, Homo sapiens."
                     /Quality="6 (No quality assigned)"
                     /label="TFIID"
     primer_bind     3661..3684
                     /created_by="User"
                     /Sequence="CTAATCACTTACTGGCCAGAGAAG"
                     /label="RJ_00305Fb"
     misc_feature    complement(3727..3759)
                     /created_by="User"
                     /Sequence="CTCATAAATTGAGGACATAAAGAATTGAGTTAG"
                     /label="RJ_00306Rb"
                     /note="Geneious type: primer_bind_reverse"
     misc_difference complement(3757..3762)
                     /created_by="User"
                     /label="Removed BsaI"
     ligation        3758..3761
                     /created_by="User"
                     /label="Ligation"
     primer_bind     3762..3784
                     /created_by="User"
                     /Sequence="CGCATCAAAAACGTTTTTGCCAC"
                     /label="RJ_00306Fb"
     protein_bind    3804..3810
                     /Transfac_Accession="<a
                     href=""http://www.gene-regulation.com/cgi-bin/pub/database
                     s/transfac/getTF.cgi?AC=T00029"">T00029</a>"
                     /Found_Using="tfscan (searching Vertebrate)"
                     /Matches="R03352"
                     /Species="human, Homo sapiens."
                     /Quality="5 (Binding of uncharacterized extract protein to
                     a bone fide element)"
                     /label="AP-1 Bind"
     protein_bind    3825..3831
                     /Transfac_Accession="<a
                     href=""http://www.gene-regulation.com/cgi-bin/pub/database
                     s/transfac/getTF.cgi?AC=T00820"">T00820</a>"
                     /Found_Using="tfscan (searching Vertebrate)"
                     /Matches="R00770"
                     /Species="human, Homo sapiens."
                     /Quality="6 (No quality assigned)"
                     /label="TFIID"
     misc_feature    complement(4035..4064)
                     /created_by="User"
                     /Sequence="TCTACTAAAAACTACAAAAATTAGTCGGGC"
                     /label="RJ_00306Rc"
                     /note="Geneious type: primer_bind_reverse"
     misc_difference complement(4063..4068)
                     /created_by="User"
                     /label="Removed BsmBI"
     ligation        4065..4068
                     /created_by="User"
                     /label="Ligation"
     primer_bind     4068..4085
                     /created_by="User"
                     /Sequence="GGCGTTTCCCATGTTGGC"
                     /label="RJ_00306Fc"
     protein_bind    4105..4112
                     /Transfac_Accession="<a
                     href=""http://www.gene-regulation.com/cgi-bin/pub/database
                     s/transfac/getTF.cgi?AC=T00029"">T00029</a>"
                     /Found_Using="tfscan (searching Vertebrate)"
                     /Matches="R03479"
                     /Species="human, Homo sapiens."
                     /Quality="4 (Binding activity characterized via a known
                     binding sequence)"
                     /label="AP-1 Bind"
     protein_bind    4191..4197
                     /Transfac_Accession="<a
                     href=""http://www.gene-regulation.com/cgi-bin/pub/database
                     s/transfac/getTF.cgi?AC=T00820"">T00820</a>"
                     /Found_Using="tfscan (searching Vertebrate)"
                     /Matches="R00770"
                     /Species="human, Homo sapiens."
                     /Quality="6 (No quality assigned)"
                     /label="TFIID"
     protein_bind    4215..4219
                     /created_by="User"
                     /label="CTCF Bind (short)"
     protein_bind    4310..4318
                     /created_by="User"
                     /label="STAT3 Bind"
     protein_bind    4311..4319
                     /created_by="User"
                     /label="STAT3 Bind"
     protein_bind    4312..4318
                     /Transfac_Accession="<a
                     href=""http://www.gene-regulation.com/cgi-bin/pub/database
                     s/transfac/getTF.cgi?AC=T00820"">T00820</a>"
                     /Found_Using="tfscan (searching Vertebrate)"
                     /Matches="R00770"
                     /Species="human, Homo sapiens."
                     /Quality="6 (No quality assigned)"
                     /label="TFIID"
     protein_bind    4379..4385
                     /Transfac_Accession="<a
                     href=""http://www.gene-regulation.com/cgi-bin/pub/database
                     s/transfac/getTF.cgi?AC=T00820"">T00820</a>"
                     /Found_Using="tfscan (searching Vertebrate)"
                     /Matches="R00770"
                     /Species="human, Homo sapiens."
                     /Quality="6 (No quality assigned)"
                     /label="TFIID"
     protein_bind    complement(4407..4415)
                     /created_by="User"
                     /label="GAS"
     protein_bind    4407..4415
                     /created_by="User"
                     /label="STAT3 Bind"
     protein_bind    4456..4461
                     /created_by="User"
                     /label="SP1 Bind (short)"
     enhancer        4536..4783
                     /created_by="User"
                     /modified_by="User"
                     /label="CpG Island"
     protein_bind    4555..4559
                     /created_by="User"
                     /label="CTCF Bind (short)"
     protein_bind    4637..4653
                     /created_by="User"
                     /label="Gal4 Bind"
     protein_bind    complement(4668..4676)
                     /created_by="User"
                     /label="GAS"
     protein_bind    4738..4742
                     /created_by="User"
                     /label="CTCF Bind (short)"
     protein_bind    4743..4748
                     /created_by="User"
                     /label="SP1 Bind (short)"
     misc_RNA        4748
                     /created_by="User"
                     /label="+1 Site"
     misc_feature    complement(4768..4783)
                     /Sequence="CAAGCTCGCCGCGGTG"
                     /Hairpin_Tm="45.6"
                     /Tm="61.6"
                     /Self_Dimer_Tm="20.1"
                     /%GC="75.0"
                     /Extension="TCGTGGTCTCATCTG"
                     /modified_by="User"
                     /label="RJ_00300Rd"
                     /note="Geneious type: primer_bind_reverse"
     STS             4773..>4783
                     /created_by="User"
                     /label="GDB:371587"
     gg_overhang     4784..4787
                     /created_by="User"
                     /label="pL0 P-5 v2"
     gibson_overhang 4784..4
                     /created_by="User"
                     /label="Infusion"
     gibson_overhang 4784..4798
                     /created_by="User"
                     /label="Infusion"
     primer_bind     4784..4
                     /Sequence="CAGATGAGACCACGAAGTGG"
                     /Hairpin_Tm="77.4"
                     /Tm="58.0"
                     /Self_Dimer_Tm="16.8"
                     /%GC="55.0"
                     /created_by="primer3"
                     /Extension="TGTGATCGTCACTTG"
                     /label="RJ_00294Fa"
     misc_feature    complement(4789..4794)
                     /Recognition_pattern="GGTCTC(1/5)"
                     /annotation_group="GGTCTC"
                     /label="BsaI"
                     /note="Geneious type: restriction site"
     protein_bind    complement(4789..4794)
                     /created_by="User"
                     /label="BsaI Bind"
ORIGIN      
        1 gtggctcttc agtggacgaa agggcctcgt gatacgccta tttttatagg ttaatgtcat
       61 gataataatg gtttcttaga cgtcaggtgg cacttttcgg ggaaatgtgc gcggaacccc
      121 tatttgttta tttttctaaa tacattcaaa tatgtatccg ctcatgagac aataaccctg
      181 ataaatgctt caataatatt gaaaaaggaa gagtatgcgc tcacgcaact ggtccagaac
      241 cttgaccgaa cgcagcggtg gtaacggcgc agtggcggtt ttcatggctt gttatgactg
      301 tttttttggg gtacagtcta tgcctcgggc atccaagcag caagcgcgtt acgccgtggg
      361 tcgatgtttg atgttatgga gcagcaacga tgttacgcag cagggcagtc gccctaaaac
      421 aaagttaaac atcatgaggg aagcggtgat cgccgaagta tcgactcaac tatcagaggt
      481 agttggcgtc atcgagcgcc atctcgaacc gacgttgctg gccgtacatt tgtacggctc
      541 cgcagtggat ggcggcctga agccacacag cgatattgat ttgctggtta cggtgaccgt
      601 aaggcttgat gaaacaacgc ggcgagcttt gatcaacgac cttttggaaa cttcggcttc
      661 ccctggagag agcgagattc tccgcgctgt agaagtcacc attgttgtgc acgacgacat
      721 cattccgtgg cgttatccag ctaagcgcga actgcaattt ggagaatggc agcgcaatga
      781 cattcttgca ggtatcttcg agccagccac gatcgacatt gatctggcta tcttgctgac
      841 aaaagcaaga gaacatagcg ttgccttggt aggtccagcg gcggaggaac tctttgatcc
      901 ggttcctgaa caggatctat ttgaggcgct aaatgaaacc ttaacgctat ggaactcgcc
      961 gcccgactgg gctggcgatg agcgaaatgt agtgcttacg ttgtcccgca tttggtacag
     1021 cgcagtaacc ggcaaaatcg cgccgaagga tgtcgctgcc gactgggcaa tggagcgcct
     1081 gccggcccag tatcagcccg tcatacttga agctagacag gcttatcttg gacaagaaga
     1141 agatcgcttg gcctcgcgcg cagatcagtt ggaagaattt gtccattacg taaaaggcga
     1201 gatcaccaag gtagtcggca aataactgtc agaccaagtt tactcatata tactttagat
     1261 tgatttaaaa cttcattttt aatttaaaag gatctaggtg aagatccttt ttgataatct
     1321 catgaccaaa atcccttaac gtgagttttc gttccactga gcgtcagacc ccgtagaaaa
     1381 gatcaaagga tcttcttgag atcctttttt tctgcgcgta atctgctgct tgcaaacaaa
     1441 aaaaccaccg ctaccagcgg tggtttgttt gccggatcaa gagctaccaa ctctttttcc
     1501 gaaggtaact ggcttcagca gagcgcagat accaaatact gtccttctag tgtagccgta
     1561 gttaggccac cacttcaaga actctgtagc accgcctaca tacctcgctc tgctaatcct
     1621 gttaccagtg gctgctgcca gtggcgataa gtcgtgtctt accgggttgg actcaagacg
     1681 atagttaccg gataaggcgc agcggtcggg ctgaacgggg ggttcgtgca cacagcccag
     1741 cttggagcga acgacctaca ccgaactgag atacctacag cgtgagctat gagaaagcgc
     1801 cacgcttccc gaagggagaa aggcggacag gtatccggta agcggcaggg tcggaacagg
     1861 agagcgcacg agggagcttc cagggggaaa cgcctggtat ctttatagtc ctgtcgggtt
     1921 tcgccacctc tgacttgagc gtcgattttt gtgatgctcg tcaggggggc ggagcctatg
     1981 gaaaaacgcc agcaacgcgg cctttttacg gttcctggcc ttttgctggc cttttgctca
     2041 catgttcttt cctgcgttat cccctgattc tgtggataac cgtattaccg cctttgagtg
     2101 agctgatacc gctcgccgca gccgaacgac cgagcgcagc gagtcagtga gcgaggaagc
     2161 ggaagagcgc ccaatacgca aaccgcctct ccccgcgcgt tggccgattc attaatcact
     2221 ctgtggtctc atactaccga attctgttct gtgacccata acttaaaact aacccaactt
     2281 ttcattccct ccagactttt tttggtaagc agtatcatca tgctttaggt ggacactgag
     2341 tcatactgct gtggtagtgc tggtacacgt agttttgaat accaggttct tgagtgaatc
     2401 ctttttactt ctctctctct cccccacccc cgcttctccc ttctgccttc atttctgacc
     2461 cttcttttct ggttccatta gaaaaggact aatcttatca gttctgcctt tttttttctg
     2521 ctctaataat tttgtcaaga gaattttttc aaagcacaag gccaatgaga agggggaaag
     2581 tcggtccaga aggcagccgg cccgactatt ctgagtttga atctactctt ggtggtcctg
     2641 ttaaaataca gtttgaagca aatcacttgt ttttatgctt ctaatgtcta ctctgtcgaa
     2701 agcccaaatt tccttgcttg gcatttaagg agactccaag ttcttaaaac ttcttgactt
     2761 tcatgcaagt caaacggatt tatttattgt atctcaaaca gtcctcttat attttccttt
     2821 ctgtattttt tgataatttt cttgtgcctg gaatattctc tgcttttatt taagtctcac
     2881 catctttcaa gacacaaaat atgtgtgatc tctgaggcct ttgtgaactg cctccagcat
     2941 ttactaagca attaattctg tctctgaact tttatagcac aaacccattc gttcacttga
     3001 tatttaacaa atatcaacct ctatcactta tctctttttt tttttttttt tttcttctga
     3061 gatggagtct tgctctgtca cccaggctgg actgcagtgg cgcgatctcc gctcactgca
     3121 acctctgcct cccgagatca agcgattctt ctgcctcagc ctcccaagtg gctaggatta
     3181 caggcgcccg ccacggggcc cggctaattt ttgtattttt agtagagaca aggtttcacc
     3241 atcttggcca ggctgcagtc gaactcctaa cctcgtgatc cgcccacctc agcctcccaa
     3301 agtgctggga ttacaagcgt gagccaccgt gcgcagccta tcacttatct tttcatgctt
     3361 acattttctc actgcttgag attttctttc atccagggtc aagcactgag tctattagaa
     3421 accccactgt atatgatctg atgaagatga gattatcttt ttaaaagcca catattaaat
     3481 ctcttaagtt aataatattg gcaatcaact taaatcaact gagtgaccac tatgtttaag
     3541 gaagtttcct ttctggtagg ctgggaagcg ggagaaggga aggatataac tttataaaaa
     3601 aaaaaagctg cagaagggaa ggatataact ttataaaaaa aggtccttgt tcacaaggag
     3661 ctaatcactt actggccaga gaagaaacgt gctccttctt tgcaatggct gtgtttttgg
     3721 gtttagctaa ctcaattctt tatgtcctca atttatgagt gcgcatcaaa aacgtttttg
     3781 ccacatctct gtgggaaagt aggtgagtca gaatgagtgc ataatatata agtatatatt
     3841 ttaatgataa tgaatgtgta gattaacaaa cccaaacttt gtttttgttt ttttgagagt
     3901 cttgccctgt cgcccaggct ggagtgcaat ggcatgatct tggctcactg cagcctctgc
     3961 ctcccgggtt cacaggattg tcctgcctca gcctccggag tagagtagct gggattacag
     4021 gtgaccgcca ccacgcccga ctaatttttg tagtttttag tagactgggc gtttcccatg
     4081 ttggccaggt tggtcttgaa ctcctgacct caagtgatcc acccgcctcg gcctacccaa
     4141 agtgatggga ttacaagcgt gagccaccgc gcccagccaa acccaaacat tctaaaagcg
     4201 cagagtaacc gctcccctcc ccgccaacgg taaccagcat cttcgttctc caaccagaac
     4261 agctgtatgc accggtgtat aagcctgcct taagtgctat ttttaatctt ttttaaaaac
     4321 aggccttaaa ataactcatt tgggtacaac tccagcggct ggtggagtgg gcttaatata
     4381 ttaaacagct gttaattttg gtttcttttt ggtaacagcg acacggagat ccgcatttgt
     4441 cgcagtttcc accgcgggcg ggaagtgtaa acacaagaaa tacaaacata gcgcaacggc
     4501 taaaggagtg tcacagcgcc aaaccttgct ggctccgcgc caggccgagc cccaccctct
     4561 cagctcgcgg ccaacacccc caccccgcct cacagcccgc cgcgcccgcg gggcgacacc
     4621 ccccactcca tcatcccgga ggtggtgcgg ccgagccccg gacccaattg gcggaagcgg
     4681 ggccggttgt gtgcgcgcgc acaaatgccc ggatgcgccg cgacgacccg cgcgctcccc
     4741 tcgggcggta gggggcgcgc accgaggcac cgcggcgagc ttgcagatga gaccacgaa
//
