# Supplementary material for: An endoribonuclease-based feedforward controller for decoupling resource-limited genetic modules in mammalian cells
Source: Nat Commun. 2020 Nov 10;11:5690. doi: 10.1038/s41467-020-19126-9 (PMC7656454; doi:10.1038/s41467-020-19126-9)
Supplement: Supplementary file 4 — Source Data [file 41467_2020_19126_MOESM4_ESM.zip › Source Data/Plasmids/Cloning/pRJ_00405.gb]

LOCUS       pRJ_00405               4492 bp ds-DNA     circular     16-FEB-2019
DEFINITION  [pL0-G] rTetR-NLS-VPR.
ACCESSION   urn.local.jones.8k-ceh9p66
KEYWORDS    .
SOURCE      .
  ORGANISM  .
COMMENT     ApEinfo:methylated:1.
FEATURES             Location/Qualifiers
     misc_feature    4..10
                     /Recognition_pattern="GCTCTTC(1/4)"
                     /annotation_group="GCTCTTC"
                     /label="SapI"
                     /note="Geneious type: restriction site"
     misc_feature    145..168
                     /Transferred_From="pAT61"
                     /Transferred_Similarity="100.00%"
                     /modified_by="User"
                     /label="Pamp"
                     /note="Geneious type: Promoter_prokaryotic"
     misc_feature    complement(160..180)
                     /Mismatches=0
                     /created_by="primer3"
                     /annotation_group="240472336635245b51deb9-23bc-4486-81f1-1
                     293de2ed810"
                     /%GC="47.6"
                     /Tm="56.4"
                     /Hairpin_Tm="None"
                     /Self_Dimer_Tm="13.2"
                     /Sequence="CAGGGTTATTGTCTCATGAGC"
                     /label="JH856R"
                     /note="Geneious type: primer_bind_reverse"
     CDS             215..1225
                     /created_by="User"
                     /label="Sm/Sp no DraIII"
     misc_feature    complement(686..709)
                     /Mismatches=0
                     /created_by="primer3"
                     /annotation_group="1035200103695901e3ccea44-129d-4c9e-b65d
                     -bc725f4a4bd9"
                     /%GC="45.8"
                     /Tm="60.3"
                     /Hairpin_Tm="36.5"
                     /Self_Dimer_Tm="4.8"
                     /Sequence="CACAACAATGGTGACTTCTACAGC"
                     /label="RJ_00189Ra"
                     /note="Geneious type: primer_bind_reverse"
     primer_bind     695..715
                     /Mismatches=0
                     /created_by="primer3"
                     /annotation_group="103520016170397301263a9c-2f4a-4411-a07f
                     -d8931812d3de"
                     /%GC="52.4"
                     /Tm="60.6"
                     /Hairpin_Tm="None"
                     /Self_Dimer_Tm="27.4"
                     /Sequence="GTCACCATTGTTGTGCACGAC"
                     /label="RJ_00190Fa"
     misc_feature    913..918
                     /ApEinfo_fwdcolor="#00ffff"
                     /ApEinfo_revcolor="green"
                     /ApEinfo_graphicformat="arrow_data {{0 1 2 0 0 -1} {} 0}
                     width 5 offset 0"
                     /label="BBb scar"
     misc_feature    1290..1295
                     /ApEinfo_label="BBb scar"
                     /ApEinfo_fwdcolor="#00ffff"
                     /ApEinfo_revcolor="green"
                     /ApEinfo_graphicformat="arrow_data {{0 1 2 0 0 -1} {} 0}
                     width 5 offset 0"
                     /label="BBb scar(1)"
     misc_feature    complement(1302..1307)
                     /ApEinfo_label="BBb scar"
                     /ApEinfo_fwdcolor="#00ffff"
                     /ApEinfo_revcolor="green"
                     /ApEinfo_graphicformat="arrow_data {{0 1 2 0 0 -1} {} 0}
                     width 5 offset 0"
                     /label="BBb scar(3)"
     rep_origin      complement(1320..2002)
                     /ApEinfo_fwdcolor="gray50"
                     /ApEinfo_revcolor="gray50"
                     /ApEinfo_graphicformat="arrow_data {{0 1 2 0 0 -1} {} 0}
                     width 5 offset 0"
                     /label="ColE1 origin"
     misc_feature    1388..1393
                     /ApEinfo_label="BBb scar"
                     /ApEinfo_fwdcolor="#00ffff"
                     /ApEinfo_revcolor="green"
                     /ApEinfo_graphicformat="arrow_data {{0 1 2 0 0 -1} {} 0}
                     width 5 offset 0"
                     /label="BBb scar(2)"
     misc_feature    complement(1399..1404)
                     /ApEinfo_label="BBb scar"
                     /ApEinfo_fwdcolor="#00ffff"
                     /ApEinfo_revcolor="green"
                     /ApEinfo_graphicformat="arrow_data {{0 1 2 0 0 -1} {} 0}
                     width 5 offset 0"
                     /label="BBb scar(4)"
     primer_bind     2084..2103
                     /created_by="User"
                     /Sequence="ATTACCGCCTTTGAGTGAGC"
                     /label="G00101"
     misc_feature    complement(2162..2168)
                     /Recognition_pattern="GCTCTTC(1/4)"
                     /annotation_group="GCTCTTC"
                     /label="SapI"
                     /note="Geneious type: restriction site"
     primer_bind     2219..2238
                     /created_by="User"
                     /Sequence="CTCTGTGGTCTCAAGGTGCC"
                     /label="RJ_00021Fa"
     gibson_overhang 2221..2235
                     /created_by="User"
                     /label="Infusion"
     primer_bind     2221..2239
                     /Sequence="CTGTGGTCTCAAGGTGCCG"
                     /Hairpin_Tm="None"
                     /Tm="60.7"
                     /Self_Dimer_Tm="None"
                     /%GC="63.2"
                     /created_by="primer3"
                     /label="RJ_00264Fa"
     protein_bind    2225..2230
                     /created_by="User"
                     /label="BsaI Bind"
     Gg_overhang     2232..2235
                     /created_by="User"
                     /label="pL0 5-G"
     motif           2236..2244
                     /created_by="User"
                     /label="Kozak"
     CDS             2245..4476
                     /ApEinfo_fwdcolor="#0000ff"
                     /ApEinfo_revcolor="green"
                     /ApEinfo_graphicformat="arrow_data {{0 1 2 0 0 -1} {} 0}
                     width 5 offset 0"
                     /modified_by="User"
                     /label="rTetR-NLS-VPR"
     primer_bind     2245..2266
                     /Sequence="ATGTCTAGACTGGACAAGAGCA"
                     /Hairpin_Tm="45.1"
                     /Tm="58.6"
                     /Self_Dimer_Tm="21.9"
                     /%GC="45.5"
                     /created_by="primer3"
                     /Extension="GCTGAAGCAGGCTGGCGATGTAGAGGAGAATCCTGGTCCG"
                     /modified_by="User"
                     /label="RJ_00060Fa"
     domain          2248..2856
                     /created_by="User"
                     /modified_by="User"
                     /label="rTetR"
     primer_bind     2248..2271
                     /Sequence="TCTAGACTGGACAAGAGCAAAGTC"
                     /Hairpin_Tm="None"
                     /Tm="60.0"
                     /Self_Dimer_Tm="None"
                     /%GC="45.8"
                     /created_by="primer3"
                     /Extension="GAGAACCCAGGCCCA"
                     /label="RJ_00400Fa"
     misc_feature    2251..2433
                     /created_by="User"
                     /label="HTH tetR-type.
                     {ECO:0000255|PROSITE-ProRule:PRU00335}."
                     /note="Geneious type: dna_binding_domain"
     misc_difference 2299..2301
                     /created_by="User"
                     /label="E-->G Modification"
     misc_feature    2320..2379
                     /created_by="User"
                     /label="H-T-H motif.
                     {ECO:0000255|PROSITE-ProRule:PRU00335}."
                     /note="Geneious type: dna_binding_domain"
     misc_difference 2410..2412
                     /created_by="User"
                     /label="A-->P Modification"
     misc_difference 2443..2445
                     /created_by="User"
                     /label="F-->S Modification"
     misc_difference 2500..2502
                     /created_by="User"
                     /label="F-->Y Modification"
     misc_difference 2686..2688
                     /created_by="User"
                     /label="D-->E Modification"
     misc_difference 2755..2757
                     /created_by="User"
                     /label="R-->K Modification"
     misc_difference 2779..2781
                     /created_by="User"
                     /label="H-->R Modification"
     misc_feature    complement(2835..2856)
                     /Sequence="TTCGCACTTTAGCTGTTTCTCC"
                     /Hairpin_Tm="None"
                     /Tm="59.2"
                     /Self_Dimer_Tm="None"
                     /%GC="45.5"
                     /created_by="primer3"
                     /Extension="CGAGGAGTGGATTTGGAATGGGTTTCCC"
                     /modified_by="User"
                     /label="RJ_00076Ra"
                     /note="Geneious type: primer_bind_reverse"
     misc_feature    complement(2835..2856)
                     /Sequence="TTCGCACTTTAGCTGTTTCTCC"
                     /Hairpin_Tm="None"
                     /Tm="59.2"
                     /Self_Dimer_Tm="None"
                     /%GC="45.5"
                     /Extension="CACCTTCCTCTTCTTCTTGGG"
                     /modified_by="User"
                     /label="RJ_00360Ra"
                     /note="Geneious type: primer_bind_reverse"
     motif           2857..2877
                     /created_by="User"
                     /label="SV40 NLS"
     primer_bind     2857..2877
                     /Sequence="CCCAAGAAGAAGAGGAAGGTG"
                     /Hairpin_Tm="None"
                     /Tm="57.9"
                     /Self_Dimer_Tm="None"
                     /%GC="52.4"
                     /created_by="primer3"
                     /label="RJ_00068Fa"
     gibson_overhang 2863..2877
                     /created_by="User"
                     /label="Infusion"
     primer_bind     2878..2895
                     /Sequence="GAAGGAGGCGGTGGAAGC"
                     /Hairpin_Tm="None"
                     /Tm="60.4"
                     /Self_Dimer_Tm="None"
                     /%GC="66.7"
                     /created_by="primer3"
                     /Extension="AAGAAGAGGAAGGTG"
                     /modified_by="User"
                     /label="RJ_00278Fa"
     motif           2881..2898
                     /created_by="User"
                     /label="Linker"
     domain          2899..3066
                     /created_by="User"
                     /label="VP64"
     domain          2905..2937
                     /created_by="User"
                     /label="VP16min"
     domain          2944..2976
                     /created_by="User"
                     /label="VP16min"
     domain          2983..3015
                     /created_by="User"
                     /label="VP16min"
     domain          3022..3054
                     /created_by="User"
                     /label="VP16min"
     motif           3067..3078
                     /created_by="User"
                     /modified_by="User"
                     /label="SSGS Linker"
     motif           3079..3102
                     /ApEinfo_fwdcolor="#66ff66"
                     /ApEinfo_revcolor="green"
                     /ApEinfo_graphicformat="arrow_data {{0 1 2 0 0 -1} {} 0}
                     width 5 offset 0"
                     /modified_by="User"
                     /Transferred_From="pBjh_4139"
                     /Transferred_Similarity="100.00%"
                     /label="SV40 NLS"
     domain          3103..3885
                     /created_by="User"
                     /modified_by="User"
                     /Transferred_From="Digestion of pRJ_00010 PCR Product -
                     Fragment 2, Digestion of pRJ_00012 PCR Product - Fragment
                     2, pRJ_00010, pRJ_00010 PCR Product, pRJ_00012, pRJ_00012
                     PCR Product, pRJ_00096, pRJ_00098"
                     /Transferred_Similarity="100.00%"
                     /label="p65"
     motif           3148..3159
                     /created_by="User"
                     /Transferred_From="p65 (pBjh_4067)"
                     /Transferred_Similarity="100.00%"
                     /label="NLS"
     misc_feature    3490..3624
                     /created_by="User"
                     /Transferred_From="p65 (pBjh_4067)"
                     /Transferred_Similarity="100.00%"
                     /label="Activation domain"
                     /note="Geneious type: Region_of_interest"
     motif           3853..3879
                     /created_by="User"
                     /Transferred_From="p65 (pBjh_4067)"
                     /Transferred_Similarity="100.00%"
                     /label="9aaTAD"
     motif           3886..3903
                     /created_by="User"
                     /label="GS-rich Linker"
     domain          3904..4473
                     /created_by="User"
                     /modified_by="User"
                     /Transferred_From="Digestion of pRJ_00010 PCR Product -
                     Fragment 2, Digestion of pRJ_00013 PCR Product - Fragment
                     2, pRJ_00010, pRJ_00010 PCR Product, pRJ_00013, pRJ_00013
                     PCR Product, pRJ_00096, pRJ_00099"
                     /Transferred_Similarity="100.00%"
                     /label="Rta"
     misc_feature    3991..4155
                     /created_by="User"
                     /Transferred_From="Rta (pBjh_4067)"
                     /Transferred_Similarity="100.00%"
                     /label="Pro-rich"
                     /note="Geneious type: Compositionally_biased"
     misc_feature    complement(4449..4473)
                     /Sequence="AAACAGAGATGTGTCGAAGATGGAC"
                     /Hairpin_Tm="40.7"
                     /Tm="61.1"
                     /Self_Dimer_Tm="None"
                     /%GC="44.0"
                     /created_by="primer3"
                     /Extension="CAGATGGTCTCGGGAGCC"
                     /modified_by="User"
                     /label="RJ_00363Ra"
                     /note="Geneious type: primer_bind_reverse"
     primer_bind     4474..4
                     /Sequence="TAAGCTTTGAGACCACGAAGTGG"
                     /Hairpin_Tm="77.4"
                     /Tm="60.8"
                     /Self_Dimer_Tm="16.8"
                     /%GC="47.8"
                     /created_by="primer3"
                     /label="RJ_00076Fa"
     Gg_overhang     4477..4480
                     /created_by="User"
                     /label="pL0 G-3"
     primer_bind     4477..4
                     /Sequence="GCTTTGAGACCACGAAGTGG"
                     /Hairpin_Tm="77.4"
                     /Tm="59.1"
                     /Self_Dimer_Tm="16.8"
                     /%GC="55.0"
                     /created_by="primer3"
                     /label="RJ_00161Fa"
     protein_bind    complement(4482..4487)
                     /created_by="User"
                     /label="BsaI Bind"
     misc_feature    complement(4492..18)
                     /Sequence="CGTCCACTGAAGAGCCACT"
                     /Hairpin_Tm="None"
                     /Tm="59.3"
                     /Self_Dimer_Tm="None"
                     /%GC="57.9"
                     /created_by="primer3"
                     /modified_by="User"
                     /label="RJ_00060Ra"
                     /note="Geneious type: primer_bind_reverse"
ORIGIN      
        1 gtggctcttc agtggacgaa agggcctcgt gatacgccta tttttatagg ttaatgtcat
       61 gataataatg gtttcttaga cgtcaggtgg cacttttcgg ggaaatgtgc gcggaacccc
      121 tatttgttta tttttctaaa tacattcaaa tatgtatccg ctcatgagac aataaccctg
      181 ataaatgctt caataatatt gaaaaaggaa gagtatgcgc tcacgcaact ggtccagaac
      241 cttgaccgaa cgcagcggtg gtaacggcgc agtggcggtt ttcatggctt gttatgactg
      301 tttttttggg gtacagtcta tgcctcgggc atccaagcag caagcgcgtt acgccgtggg
      361 tcgatgtttg atgttatgga gcagcaacga tgttacgcag cagggcagtc gccctaaaac
      421 aaagttaaac atcatgaggg aagcggtgat cgccgaagta tcgactcaac tatcagaggt
      481 agttggcgtc atcgagcgcc atctcgaacc gacgttgctg gccgtacatt tgtacggctc
      541 cgcagtggat ggcggcctga agccacacag cgatattgat ttgctggtta cggtgaccgt
      601 aaggcttgat gaaacaacgc ggcgagcttt gatcaacgac cttttggaaa cttcggcttc
      661 ccctggagag agcgagattc tccgcgctgt agaagtcacc attgttgtgc acgacgacat
      721 cattccgtgg cgttatccag ctaagcgcga actgcaattt ggagaatggc agcgcaatga
      781 cattcttgca ggtatcttcg agccagccac gatcgacatt gatctggcta tcttgctgac
      841 aaaagcaaga gaacatagcg ttgccttggt aggtccagcg gcggaggaac tctttgatcc
      901 ggttcctgaa caggatctat ttgaggcgct aaatgaaacc ttaacgctat ggaactcgcc
      961 gcccgactgg gctggcgatg agcgaaatgt agtgcttacg ttgtcccgca tttggtacag
     1021 cgcagtaacc ggcaaaatcg cgccgaagga tgtcgctgcc gactgggcaa tggagcgcct
     1081 gccggcccag tatcagcccg tcatacttga agctagacag gcttatcttg gacaagaaga
     1141 agatcgcttg gcctcgcgcg cagatcagtt ggaagaattt gtccattacg taaaaggcga
     1201 gatcaccaag gtagtcggca aataactgtc agaccaagtt tactcatata tactttagat
     1261 tgatttaaaa cttcattttt aatttaaaag gatctaggtg aagatccttt ttgataatct
     1321 catgaccaaa atcccttaac gtgagttttc gttccactga gcgtcagacc ccgtagaaaa
     1381 gatcaaagga tcttcttgag atcctttttt tctgcgcgta atctgctgct tgcaaacaaa
     1441 aaaaccaccg ctaccagcgg tggtttgttt gccggatcaa gagctaccaa ctctttttcc
     1501 gaaggtaact ggcttcagca gagcgcagat accaaatact gtccttctag tgtagccgta
     1561 gttaggccac cacttcaaga actctgtagc accgcctaca tacctcgctc tgctaatcct
     1621 gttaccagtg gctgctgcca gtggcgataa gtcgtgtctt accgggttgg actcaagacg
     1681 atagttaccg gataaggcgc agcggtcggg ctgaacgggg ggttcgtgca cacagcccag
     1741 cttggagcga acgacctaca ccgaactgag atacctacag cgtgagctat gagaaagcgc
     1801 cacgcttccc gaagggagaa aggcggacag gtatccggta agcggcaggg tcggaacagg
     1861 agagcgcacg agggagcttc cagggggaaa cgcctggtat ctttatagtc ctgtcgggtt
     1921 tcgccacctc tgacttgagc gtcgattttt gtgatgctcg tcaggggggc ggagcctatg
     1981 gaaaaacgcc agcaacgcgg cctttttacg gttcctggcc ttttgctggc cttttgctca
     2041 catgttcttt cctgcgttat cccctgattc tgtggataac cgtattaccg cctttgagtg
     2101 agctgatacc gctcgccgca gccgaacgac cgagcgcagc gagtcagtga gcgaggaagc
     2161 ggaagagcgc ccaatacgca aaccgcctct ccccgcgcgt tggccgattc attaatcact
     2221 ctgtggtctc aaggtgccgc caccatgtct agactggaca agagcaaagt cataaactct
     2281 gctctggaat tactcaatgg agtcggtatc gaaggcctga cgacaaggaa actcgctcaa
     2341 aagctgggag ttgagcagcc taccctgtac tggcacgtga agaacaagcg ggccctgctc
     2401 gatgccctgc caatcgagat gctggacagg catcataccc actcctgccc cctggaaggc
     2461 gagtcatggc aagactttct gcggaacaac gccaagtcat accgctgtgc tctcctctca
     2521 catcgcgacg gggctaaagt gcatctcggc acccgcccaa cagagaaaca gtacgaaacc
     2581 ctggaaaatc agctcgcgtt cctgtgtcag caaggcttct ccctggagaa cgcactgtac
     2641 gctctgtccg ccgtgggcca ctttacactg ggctgcgtat tggaggaaca ggagcatcaa
     2701 gtagcaaaag aggaaagaga gacacctacc accgattcta tgcccccact tctgaaacaa
     2761 gcaattgagc tgttcgaccg gcagggagcc gaacctgcct tccttttcgg cctggaacta
     2821 atcatatgtg gcctggagaa acagctaaag tgcgaaccca agaagaagag gaaggtggaa
     2881 ggaggcggtg gaagcggacg ggctgacgca ttggacgatt ttgatctgga tatgctggga
     2941 agtgacgccc tcgatgattt tgaccttgac atgcttggtt cggatgccct tgatgacttt
     3001 gacctcgaca tgctcggcag tgacgccctt gatgatttcg acctggacat gctgattaac
     3061 tctagaagtt ccggatctcc gaaaaagaaa cgcaaagttg gtagccagta cctgcccgac
     3121 accgacgacc ggcaccggat cgaggaaaag cggaagcgga cctacgagac attcaagagc
     3181 atcatgaaga agtccccctt cagcggcccc accgacccta gacctccacc tagaagaatc
     3241 gccgtgccca gcagatccag cgccagcgtg ccaaaacctg ccccccagcc ttaccccttc
     3301 accagcagcc tgagcaccat caactacgac gagttcccta ccatggtgtt ccccagcggc
     3361 cagatctctc aggcctctgc tctggctcca gcccctcctc aggtgctgcc tcaggctcct
     3421 gctcctgcac cagctccagc catggtgtct gcactggctc aggcaccagc acccgtgcct
     3481 gtgctggctc ctggacctcc acaggctgtg gctccaccag cccctaaacc tacacaggcc
     3541 ggcgagggca cactgtctga agctctgctg cagctgcagt tcgacgacga ggatctggga
     3601 gccctgctgg gaaacagcac cgatcctgcc gtgttcaccg acctggccag cgtggacaac
     3661 agcgagttcc agcagctgct gaaccagggc atccctgtgg cccctcacac caccgagccc
     3721 atgctgatgg aataccccga ggccatcacc cggctcgtga caggcgctca gaggcctcct
     3781 gatccagctc ctgcccctct gggagcacca ggcctgccta atggactgct gtctggcgac
     3841 gaggacttca gctctatcgc cgatatggat ttctcagcct tgctgggctc tggcagcggc
     3901 agccgggatt ccagggaagg gatgtttttg ccgaagcctg aggccggctc cgctattagt
     3961 gacgtgtttg agggccgcga ggtgtgccag ccaaaacgaa tccggccatt tcatcctcca
     4021 ggaagtccat gggccaaccg cccactcccc gccagcctcg caccaacacc aaccggtcca
     4081 gtacatgagc cagtcgggtc actgaccccg gcaccagtcc ctcagccact ggatccagcg
     4141 cccgcagtga ctcccgaggc cagtcacctg ttggaggatc ccgatgaaga gacgagccag
     4201 gctgtcaaag cccttcggga gatggccgat actgtgattc cccagaagga agaggctgca
     4261 atctgtggcc aaatggacct ttcccatccg cccccaaggg gccatctgga tgagctgaca
     4321 accacacttg agtccatgac cgaggatctg aacctggact cacccctgac cccggaattg
     4381 aacgagattc tggatacctt cctgaacgac gagtgcctct tgcatgccat gcatatcagc
     4441 acaggactgt ccatcttcga cacatctctg ttttaagctt tgagaccacg aa
//
