# Supplementary material for: An endoribonuclease-based feedforward controller for decoupling resource-limited genetic modules in mammalian cells
Source: Nat Commun. 2020 Nov 10;11:5690. doi: 10.1038/s41467-020-19126-9 (PMC7656454; doi:10.1038/s41467-020-19126-9)
Supplement: Supplementary file 4 — Source Data [file 41467_2020_19126_MOESM4_ESM.zip › Source Data/Plasmids/Cloning/tdTomato.gb]

LOCUS       tdTomato                3688 bp    DNA     circular UNA 20-FEB-2018
DEFINITION  [pL0-G] tdTomato.
ACCESSION   urn.local.jones.26-ceh0dyh
VERSION     urn.local.jones.26-ceh0dyh
KEYWORDS    .
SOURCE      
  ORGANISM  .
FEATURES             Location/Qualifiers
     misc_feature    145..168
                     /created_by="User"
                     /label="Pamp"
                     /note="Geneious type: Promoter_prokaryotic"
     misc_feature    complement(160..180)
                     /Mismatches=0
                     /created_by="primer3"
                     /annotation_group="806282442501476e13327f0-174a-403e-9024-
                     a011551f4a2d"
                     /%GC="47.6"
                     /Tm="56.4"
                     /Hairpin_Tm="None"
                     /Self_Dimer_Tm="13.2"
                     /Sequence="CAGGGTTATTGTCTCATGAGC"
                     /label="JH856R"
                     /note="Geneious type: primer_bind_reverse"
     CDS             215..1225
                     /label="Sm/Sp no DraIII"
     misc_feature    complement(686..709)
                     /Mismatches=0
                     /created_by="primer3"
                     /annotation_group="6288161577070145ca4ad58-93fb-4391-95ab-
                     842125ee2476"
                     /%GC="45.8"
                     /Tm="60.3"
                     /Hairpin_Tm="36.5"
                     /Self_Dimer_Tm="4.8"
                     /Sequence="CACAACAATGGTGACTTCTACAGC"
                     /label="RJ_00189Ra"
                     /note="Geneious type: primer_bind_reverse"
     primer_bind     695..715
                     /Mismatches=0
                     /created_by="primer3"
                     /annotation_group="628816253240905d0504938-c210-489b-9329-
                     09b43e8a2a55"
                     /%GC="52.4"
                     /Tm="60.6"
                     /Hairpin_Tm="None"
                     /Self_Dimer_Tm="27.4"
                     /Sequence="GTCACCATTGTTGTGCACGAC"
                     /label="RJ_00190Fa"
     rep_origin      complement(1320..2002)
                     /created_by="User"
                     /label="ColE1 origin"
     rep_origin      1984
                     /label="ORI"
     primer_bind     2084..2103
                     /created_by="User"
                     /Sequence="ATTACCGCCTTTGAGTGAGC"
                     /label="G00101"
     protein_bind    2225..2230
                     /created_by="User"
                     /label="BsaI Bind"
     primer_bind     2225..2244
                     /Sequence="GGTCTCAAGGTGCCACCATG"
                     /Hairpin_Tm="42.3"
                     /Tm="61.0"
                     /Self_Dimer_Tm="None"
                     /%GC="60.0"
                     /created_by="primer3"
                     /Extension="CTGT"
                     /modified_by="User"
                     /label="RJ_00288Fa"
     misc_feature    2225..2230
                     /Recognition_pattern="GGTCTC(1/5)"
                     /annotation_group="GGTCTC"
                     /label="BsaI"
                     /note="Geneious type: restriction site"
     Gg_overhang     2232..2235
                     /created_by="User"
                     /label="pL0 5-G"
     ligation        2232..2235
                     /label="Ligation"
     motif           2236..2241
                     /created_by="User"
                     /label="Kozak"
     misc_feature    2240..2245
                     /Recognition_pattern="C^CATGG"
                     /annotation_group="CCATGG"
                     /label="NcoI"
                     /note="Geneious type: restriction site"
     CDS             2242..3672
                     /created_by="User"
                     /label="tdTomato"
     primer_bind     2242..2259
                     /Mismatches=0
                     /Extension="CATAGGGTCTCTGAAGGGATCTGGCGCCACCAACTTCTCTCTGCT"
                     /created_by="primer3"
                     /annotation_group="337885364898153d56822d5-7b84-477f-8707-
                     9d3959f0a936"
                     /%GC="61.1"
                     /Tm="59.7"
                     /Hairpin_Tm="47.5"
                     /Self_Dimer_Tm="None"
                     /Sequence="ATGGTGAGCAAGGGCGAG"
                     /label="RJ_00019Fa"
     primer_bind     2242..2259
                     /Mismatches=0
                     /created_by="primer3"
                     /annotation_group="337885425397275c2d4002e-1fd6-47fd-a049-
                     81fce426d150"
                     /%GC="61.1"
                     /Tm="59.7"
                     /Hairpin_Tm="47.5"
                     /Self_Dimer_Tm="None"
                     /Sequence="ATGGTGAGCAAGGGCGAG"
                     /label="RJ_00019Fb"
     domain          2245..3669
                     /created_by="User"
                     /modified_by="User"
                     /label="tdTomato"
     primer_bind     2245..2262
                     /Sequence="GTGAGCAAGGGCGAGGAG"
                     /Hairpin_Tm="47.5"
                     /Tm="60.1"
                     /Self_Dimer_Tm="None"
                     /%GC="66.7"
                     /Extension="GAGAACCCAGGCCCA"
                     /modified_by="User"
                     /label="RJ_00398Fa"
     domain          2263..2913
                     /created_by="User"
                     /label="dsRed Monomer"
     misc_feature    2658..2663
                     /Recognition_pattern="GAAGAC(2/6)"
                     /annotation_group="GAAGAC"
                     /label="BbsI"
                     /note="Geneious type: restriction site"
     misc_feature    2663..2668
                     /Recognition_pattern="C^CATGG"
                     /annotation_group="CCATGG"
                     /label="NcoI"
                     /note="Geneious type: restriction site"
     domain          2989..3639
                     /created_by="User"
                     /label="dsRed Monomer"
     misc_feature    3384..3389
                     /Recognition_pattern="GAAGAC(2/6)"
                     /annotation_group="GAAGAC"
                     /label="BbsI"
                     /note="Geneious type: restriction site"
     misc_feature    3389..3394
                     /Recognition_pattern="C^CATGG"
                     /annotation_group="CCATGG"
                     /label="NcoI"
                     /note="Geneious type: restriction site"
     misc_feature    complement(3650..3669)
                     /Sequence="CTTGTACAGCTCGTCCATGC"
                     /Hairpin_Tm="None"
                     /Tm="59.0"
                     /Self_Dimer_Tm="None"
                     /%GC="55.0"
                     /created_by="primer3"
                     /Extension="TGGGCCTGGGTTCTCCTCCACGTCGCCGGCCTGCTTCAGCAGAGAG
                     AAGTTGGTGGCGCCAGATCC"
                     /modified_by="User"
                     /label="RJ_00288Ra"
                     /note="Geneious type: primer_bind_reverse"
     misc_feature    complement(3666..1)
                     /Mismatches=0
                     /created_by="primer3"
                     /annotation_group="33795288032371661821162-7564-47dd-8131-
                     238569c9f522"
                     /%GC="45.8"
                     /Tm="60.1"
                     /Hairpin_Tm="35.9"
                     /Self_Dimer_Tm="None"
                     /Sequence="CTTCGTGGTCTCAAAGCTTACTTG"
                     /label="RJ_00019Ra"
                     /note="Geneious type: primer_bind_reverse"
     Gg_overhang     3673..3676
                     /created_by="User"
                     /modified_by="User"
                     /label="pL0 G-3"
     ligation        3673..3676
                     /label="Ligation"
     protein_bind    complement(3678..3683)
                     /created_by="User"
                     /label="BsaI Bind"
     misc_feature    complement(3678..3683)
                     /Recognition_pattern="GGTCTC(1/5)"
                     /annotation_group="GGTCTC"
                     /label="BsaI"
                     /note="Geneious type: restriction site"
ORIGIN      
        1 gtggctcttc agtggacgaa agggcctcgt gatacgccta tttttatagg ttaatgtcat
       61 gataataatg gtttcttaga cgtcaggtgg cacttttcgg ggaaatgtgc gcggaacccc
      121 tatttgttta tttttctaaa tacattcaaa tatgtatccg ctcatgagac aataaccctg
      181 ataaatgctt caataatatt gaaaaaggaa gagtatgcgc tcacgcaact ggtccagaac
      241 cttgaccgaa cgcagcggtg gtaacggcgc agtggcggtt ttcatggctt gttatgactg
      301 tttttttggg gtacagtcta tgcctcgggc atccaagcag caagcgcgtt acgccgtggg
      361 tcgatgtttg atgttatgga gcagcaacga tgttacgcag cagggcagtc gccctaaaac
      421 aaagttaaac atcatgaggg aagcggtgat cgccgaagta tcgactcaac tatcagaggt
      481 agttggcgtc atcgagcgcc atctcgaacc gacgttgctg gccgtacatt tgtacggctc
      541 cgcagtggat ggcggcctga agccacacag cgatattgat ttgctggtta cggtgaccgt
      601 aaggcttgat gaaacaacgc ggcgagcttt gatcaacgac cttttggaaa cttcggcttc
      661 ccctggagag agcgagattc tccgcgctgt agaagtcacc attgttgtgc acgacgacat
      721 cattccgtgg cgttatccag ctaagcgcga actgcaattt ggagaatggc agcgcaatga
      781 cattcttgca ggtatcttcg agccagccac gatcgacatt gatctggcta tcttgctgac
      841 aaaagcaaga gaacatagcg ttgccttggt aggtccagcg gcggaggaac tctttgatcc
      901 ggttcctgaa caggatctat ttgaggcgct aaatgaaacc ttaacgctat ggaactcgcc
      961 gcccgactgg gctggcgatg agcgaaatgt agtgcttacg ttgtcccgca tttggtacag
     1021 cgcagtaacc ggcaaaatcg cgccgaagga tgtcgctgcc gactgggcaa tggagcgcct
     1081 gccggcccag tatcagcccg tcatacttga agctagacag gcttatcttg gacaagaaga
     1141 agatcgcttg gcctcgcgcg cagatcagtt ggaagaattt gtccattacg taaaaggcga
     1201 gatcaccaag gtagtcggca aataactgtc agaccaagtt tactcatata tactttagat
     1261 tgatttaaaa cttcattttt aatttaaaag gatctaggtg aagatccttt ttgataatct
     1321 catgaccaaa atcccttaac gtgagttttc gttccactga gcgtcagacc ccgtagaaaa
     1381 gatcaaagga tcttcttgag atcctttttt tctgcgcgta atctgctgct tgcaaacaaa
     1441 aaaaccaccg ctaccagcgg tggtttgttt gccggatcaa gagctaccaa ctctttttcc
     1501 gaaggtaact ggcttcagca gagcgcagat accaaatact gtccttctag tgtagccgta
     1561 gttaggccac cacttcaaga actctgtagc accgcctaca tacctcgctc tgctaatcct
     1621 gttaccagtg gctgctgcca gtggcgataa gtcgtgtctt accgggttgg actcaagacg
     1681 atagttaccg gataaggcgc agcggtcggg ctgaacgggg ggttcgtgca cacagcccag
     1741 cttggagcga acgacctaca ccgaactgag atacctacag cgtgagctat gagaaagcgc
     1801 cacgcttccc gaagggagaa aggcggacag gtatccggta agcggcaggg tcggaacagg
     1861 agagcgcacg agggagcttc cagggggaaa cgcctggtat ctttatagtc ctgtcgggtt
     1921 tcgccacctc tgacttgagc gtcgattttt gtgatgctcg tcaggggggc ggagcctatg
     1981 gaaaaacgcc agcaacgcgg cctttttacg gttcctggcc ttttgctggc cttttgctca
     2041 catgttcttt cctgcgttat cccctgattc tgtggataac cgtattaccg cctttgagtg
     2101 agctgatacc gctcgccgca gccgaacgac cgagcgcagc gagtcagtga gcgaggaagc
     2161 ggaagagcgc ccaatacgca aaccgcctct ccccgcgcgt tggccgattc attaatcact
     2221 ctgtggtctc aaggtgccac catggtgagc aagggcgagg aggtcatcaa agagttcatg
     2281 cgcttcaagg tgcgcatgga gggctccatg aacggccacg agttcgagat cgagggcgag
     2341 ggcgagggcc gcccctacga gggcacccag accgccaagc tgaaggtgac caagggcggc
     2401 cccctgccct tcgcctggga catcctgtcc ccccagttca tgtacggctc caaggcgtac
     2461 gtgaagcacc ccgccgacat ccccgattac aagaagctgt ccttccccga gggcttcaag
     2521 tgggagcgcg tgatgaactt cgaggacggc ggtctggtga ccgtgaccca ggactcctcc
     2581 ctgcaggacg gcacgctgat ctacaaggtg aagatgcgcg gcaccaactt cccccccgac
     2641 ggccccgtaa tgcagaagaa gaccatgggc tgggaggcct ccaccgagcg cctgtacccc
     2701 cgcgacggcg tgctgaaggg cgagatccac caggccctga agctgaagga cggcggccac
     2761 tacctggtgg agttcaagac catctacatg gccaagaagc ccgtgcaact gcccggctac
     2821 tactacgtgg acaccaagct ggacatcacc tcccacaacg aggactacac catcgtggaa
     2881 cagtacgagc gctccgaggg ccgccaccac ctgttcctgg ggcatggcac cggcagcacc
     2941 ggcagcggca gctccggcac cgcctcctcc gaggacaaca acatggccgt catcaaagag
     3001 ttcatgcgct tcaaggtgcg catggagggc tccatgaacg gccacgagtt cgagatcgag
     3061 ggcgagggcg agggccgccc ctacgagggc acccagaccg ccaagctgaa ggtgaccaag
     3121 ggcggccccc tgcccttcgc ctgggacatc ctgtcccccc agttcatgta cggctccaag
     3181 gcgtacgtga agcaccccgc cgacatcccc gattacaaga agctgtcctt ccccgagggc
     3241 ttcaagtggg agcgcgtgat gaacttcgag gacggcggtc tggtgaccgt gacccaggac
     3301 tcctccctgc aggacggcac gctgatctac aaggtgaaga tgcgcggcac caacttcccc
     3361 cccgacggcc ccgtaatgca gaagaagacc atgggctggg aggcctccac cgagcgcctg
     3421 tacccccgcg acggcgtgct gaagggcgag atccaccagg ccctgaagct gaaggacggc
     3481 ggccactacc tggtggagtt caagaccatc tacatggcca agaagcccgt gcaactgccc
     3541 ggctactact acgtggacac caagctggac atcacctccc acaacgagga ctacaccatc
     3601 gtggaacagt acgagcgctc cgagggccgc caccacctgt tcctgtacgg catggacgag
     3661 ctgtacaagt aagctttgag accacgaa
//
