# Supplementary material for: An endoribonuclease-based feedforward controller for decoupling resource-limited genetic modules in mammalian cells
Source: Nat Commun. 2020 Nov 10;11:5690. doi: 10.1038/s41467-020-19126-9 (PMC7656454; doi:10.1038/s41467-020-19126-9)
Supplement: Supplementary file 4 — Source Data [file 41467_2020_19126_MOESM4_ESM.zip › Source Data/Plasmids/Cloning/tRJ_00314.gb]

LOCUS       tRJ_00314               4815 bp    DNA     circular UNK 14-OCT-2020
DEFINITION  [ST1-2] D1_12xTRE-minCMV53_Inert_mNeonGreen_miR-FF8_WPRE-E1.
ACCESSION   tRJ_00314
KEYWORDS    .
SOURCE      .
  ORGANISM  .
FEATURES             Location/Qualifiers
     Gg_overhang     1..4
                     /created_by="User"
                     /label="pL0 T"
     Gg_overhang     5..7
                     /created_by="User"
                     /label="pL1 T2"
     misc_feature    complement(9..15)
                     /Recognition_pattern="GCTCTTC(1/4)"
                     /annotation_group="GCTCTTC"
                     /label="SapI"
                     /note="Geneious type: restriction site"
     protein_bind    complement(9..15)
                     /created_by="User"
                     /label="SapI Bind"
     Gibson_Overhang 16..60
                     /created_by="User"
                     /modified_by="User"
                     /label="pL1 S2"
     misc_feature    69..86
                     /Recognition_pattern="TAGGGATAACAGGGTAAT(-9/-13)"
                     /annotation_group="TAGGGATAACAGGGTAAT"
                     /label="I-SceI"
                     /note="Geneious type: restriction site"
     Gg_overhang     97..100
                     /created_by="User"
                     /label="Ins 1"
     rep_origin      107..216
                     /ApEinfo_fwdcolor="cyan"
                     /ApEinfo_revcolor="green"
                     /ApEinfo_graphicformat="arrow_data {{0 1 2 0 0 -1} {} 0}
                     width 5 offset 0"
                     /label="RK2 trfa"
     misc_feature    complement(213..232)
                     /Mismatches=0
                     /created_by="primer3"
                     /annotation_group="4415466540619014b4208a2-420c-4ae1-9a40-
                     719065fd35c0"
                     /%GC="55.0"
                     /Tm="57.2"
                     /Hairpin_Tm="36.6"
                     /Self_Dimer_Tm="17.9"
                     /Sequence="CCTGGCAGATCCTAGATGTG"
                     /label="JH1030R"
                     /note="Geneious type: primer_bind_reverse"
     rep_origin      244..926
                     /ApEinfo_fwdcolor="gray50"
                     /ApEinfo_graphicformat="arrow_data {{0 1 2 0 0 -1} {} 0}
                     width 5 offset 0"
                     /ApEinfo_revcolor="gray50"
                     /modified_by="jones"
                     /label="ColE1 origin"
     CDS             complement(1021..1881)
                     /created_by="User"
                     /label="AmpR"
     primer_bind     1712..1732
                     /Sequence="CTCTCAAGGATCTTACCGCTG"
                     /created_by="User"
                     /label="JH1030F"
     motif           complement(1882..1895)
                     /created_by="User"
                     /label="RBS"
     Gg_overhang     1990..1993
                     /created_by="User"
                     /label="Ins 7"
     misc_feature    complement(2007..2024)
                     /Recognition_pattern="TAGGGATAACAGGGTAAT(-9/-13)"
                     /annotation_group="TAGGGATAACAGGGTAAT"
                     /label="I-SceI"
                     /note="Geneious type: restriction site"
     Gibson_Overhang 2028..2072
                     /created_by="User"
                     /modified_by="User"
                     /label="pL1 S1"
     misc_feature    2073..2079
                     /Recognition_pattern="GCTCTTC(1/4)"
                     /annotation_group="GCTCTTC"
                     /label="SapI"
                     /note="Geneious type: restriction site"
     protein_bind    2073..2079
                     /created_by="User"
                     /label="SapI Bind"
     Gg_overhang     2081..2083
                     /created_by="User"
                     /label="pL1 T1"
     gg_overhang     2084..2087
                     /created_by="User"
                     /label="pL0 I"
     Insulator       2088..2368
                     /created_by="User"
                     /label="D1 Insulator"
     protein_bind    2141..2145
                     /created_by="User"
                     /label="CTCF Bind (Short)"
     ligation        2369..2372
                     /label="Ligation"
     gg_overhang     2369..2372
                     /created_by="User"
                     /modified_by="User"
                     /label="pL0 I-P"
     misc_feature    2373..2392
                     /created_by="User"
                     /label="Inert"
     ligation        2393..2396
                     /label="Ligation"
     gg_overhang     2393..2396
                     /created_by="User"
                     /modified_by="User"
                     /label="pSub0-P S7"
     Gg_overhang     2397..2400
                     /created_by="User"
                     /label="Insert L"
     Enhancer        2401..2470
                     /created_by="User"
                     /modified_by="User"
                     /label="TetR Responsive Element"
     protein_bind    2401..2420
                     /created_by="User"
                     /label="TetO"
     protein_bind    2426..2445
                     /created_by="User"
                     /label="TetO"
     protein_bind    2451..2470
                     /created_by="User"
                     /label="TetO"
     gg_overhang     2471..2474
                     /created_by="User"
                     /label="Insert R"
     ligation        2475..2478
                     /label="Ligation"
     gg_overhang     2475..2478
                     /created_by="User"
                     /modified_by="User"
                     /label="pSub0-P S6"
     Gg_overhang     2479..2482
                     /created_by="User"
                     /label="Insert L"
     Enhancer        2483..2552
                     /created_by="User"
                     /modified_by="User"
                     /label="TetR Responsive Element"
     protein_bind    2483..2502
                     /created_by="User"
                     /label="TetO"
     protein_bind    2508..2527
                     /created_by="User"
                     /label="TetO"
     protein_bind    2533..2552
                     /created_by="User"
                     /label="TetO"
     gg_overhang     2553..2556
                     /created_by="User"
                     /label="Insert R"
     ligation        2557..2560
                     /label="Ligation"
     Gg_overhang     2557..2560
                     /created_by="User"
                     /modified_by="User"
                     /label="pSub0-P S5"
     Enhancer        2565..2634
                     /created_by="User"
                     /modified_by="User"
                     /label="TetR Responsive Element"
     protein_bind    2565..2584
                     /created_by="User"
                     /label="TetO"
     protein_bind    2590..2609
                     /created_by="User"
                     /label="TetO"
     protein_bind    2615..2634
                     /created_by="User"
                     /label="TetO"
     Gg_overhang     2635..2638
                     /created_by="User"
                     /label="Insert R"
     ligation        2639..2642
                     /label="Ligation"
     Gg_overhang     2639..2642
                     /created_by="User"
                     /label="pSub0-P S4"
     Enhancer        2647..2716
                     /created_by="User"
                     /modified_by="User"
                     /label="TetR Responsive Element"
     protein_bind    2647..2666
                     /created_by="User"
                     /label="TetO"
     protein_bind    2672..2691
                     /created_by="User"
                     /label="TetO"
     protein_bind    2697..2716
                     /created_by="User"
                     /label="TetO"
     Gg_overhang     2717..2720
                     /created_by="User"
                     /label="Insert R"
     ligation        2721..2724
                     /label="Ligation"
     Gg_overhang     2721..2724
                     /created_by="User"
                     /modified_by="User"
                     /label="pSub0-P S3"
     promoter        2725..2786
                     /created_by="User"
                     /modified_by="User"
                     /label="CMV53"
     protein_bind    2744..2749
                     /created_by="User"
                     /modified_by="User"
                     /label="SP1 Bind (Short)"
     promoter        2765..2771
                     /created_by="User"
                     /label="BRE-Like"
     promoter        2772..2778
                     /created_by="User"
                     /label="TATA Box"
     misc_feature    2779..2786
                     /created_by="User"
                     /label="5' GC-Rich"
                     /note="Geneious type: Compositionally biased region"
     ligation        2787..2790
                     /label="Ligation"
     Gg_overhang     2787..2790
                     /created_by="User"
                     /modified_by="User"
                     /label="pSub0-P S2"
     promoter        2791..2805
                     /created_by="User"
                     /modified_by="User"
                     /label="minCMV Inr Region"
     promoter        2797..2801
                     /created_by="User"
                     /label="Possible Double TSS"
     misc_RNA        2798
                     /created_by="User"
                     /modified_by="User"
                     /label="Possible TSS"
     promoter        2799..2805
                     /created_by="User"
                     /label="Initiator"
     misc_RNA        2801
                     /created_by="User"
                     /modified_by="User"
                     /label="Putative +1 Site"
     Gg_overhang     2806..2809
                     /created_by="User"
                     /label="pL0 P-5 v2"
     5'UTR           2810..2829
                     /created_by="User"
                     /label="Inert"
     ligation        2830..2833
                     /label="Ligation"
     Gg_overhang     2830..2833
                     /created_by="User"
                     /label="pL0 5-G"
     motif           2834..2839
                     /created_by="User"
                     /label="Kozak"
     misc_feature    2838..2843
                     /Recognition_pattern="C^CATGG"
                     /annotation_group="CCATGG"
                     /label="NcoI"
                     /note="Geneious type: restriction site"
     CDS             2840..3550
                     /created_by="User"
                     /label="mNeonGreen"
     domain          2843..3547
                     /created_by="User"
                     /modified_by="User"
                     /label="mNeonGreen"
     misc_feature    3021..3026
                     /Recognition_pattern="G^GATCC"
                     /annotation_group="GGATCC"
                     /label="BamHI"
                     /note="Geneious type: restriction site"
     misc_feature    3099..3104
                     /Recognition_pattern="C^CATGG"
                     /annotation_group="CCATGG"
                     /label="NcoI"
                     /note="Geneious type: restriction site"
     misc_feature    3408..3413
                     /Recognition_pattern="C^CATGG"
                     /annotation_group="CCATGG"
                     /label="NcoI"
                     /note="Geneious type: restriction site"
     ligation        3551..3554
                     /label="Ligation"
     GG_Overhang     3551..3554
                     /created_by="User"
                     /modified_by="User"
                     /label="pL0 G-3"
     3'UTR           3555..3826
                     /created_by="User"
                     /modified_by="User"
                     /label="miR-FF8 [ZX]"
     intron          3559..3595
                     /created_by="User"
                     /modified_by="User"
                     /label="5' Intron"
     intron          3559..3561
                     /label="splice donor site"
     misc_feature    3562..3567
                     /Recognition_pattern="T^CTAGA"
                     /annotation_group="TCTAGA"
                     /label="XbaI"
                     /note="Geneious type: restriction site"
     misc_RNA        3597..>3623
                     /created_by="User"
                     /modified_by="User"
                     /modified_by="User"
                     /label="5'miR flanking region"
     ligation        3620..3623
                     /label="Ligation"
     ncRNA           complement(3625..3646)
                     /created_by="User"
                     /modified_by="User"
                     /label="FF8 (antisense)"
     stem_loop       3646..3664
                     /created_by="User"
                     /modified_by="User"
                     /label="Terminal Loop"
     ncRNA           3664..3683
                     /created_by="User"
                     /modified_by="User"
                     /label="FF8 (sense -2)"
     misc_RNA        3673..3674
                     /created_by="User"
                     /modified_by="User"
                     /label="No TG to make RNA notch"
     misc_RNA        3684..3727
                     /created_by="User"
                     /modified_by="User"
                     /label="3'miR flanking region"
     ligation        3684..3687
                     /label="Ligation"
     GG_Overhang     3684..3687
                     /created_by="User"
                     /label="Insert R"
     ligation        3728..3731
                     /label="Ligation"
     GG_Overhang     3728..3731
                     /created_by="User"
                     /modified_by="User"
                     /label="pSub0-miR S2"
     intron          3732..3735
                     /ApEinfo_label="3' region"
                     /ApEinfo_fwdcolor="#6666ff"
                     /ApEinfo_revcolor="green"
                     /ApEinfo_graphicformat="arrow_data {{0 1 2 0 0 -1} {} 0}
                     width 5 offset 0"
                     /modified_by="User"
                     /label="3' region"
     intron          3739..3743
                     /ApEinfo_fwdcolor="#004080"
                     /ApEinfo_revcolor="green"
                     /ApEinfo_graphicformat="arrow_data {{0 1 2 0 0 -1} {} 0}
                     width 5 offset 0"
                     /modified_by="User"
                     /label="Branch?"
     intron          3767..3770
                     /label="branch site"
     intron          3771..3816
                     /created_by="User"
                     /label="CT-rich"
     intron          3817..3819
                     /label="splice acceptor site"
     misc_feature    3821..3826
                     /Recognition_pattern="G^AATTC"
                     /annotation_group="GAATTC"
                     /label="EcoRI"
                     /note="Geneious type: restriction site"
     Gg_overhang     3827..3830
                     /created_by="User"
                     /label="pL0 3-T"
     ncRNA           3831..4488
                     /ApEinfo_fwdcolor="cyan"
                     /ApEinfo_revcolor="green"
                     /ApEinfo_graphicformat="arrow_data {{0 1 2 0 0 -1} {} 0}
                     width 5 offset 0"
                     /modified_by="User"
                     /label="WPRE"
     misc_feature    4239..4244
                     /Recognition_pattern="C^CATGG"
                     /annotation_group="CCATGG"
                     /label="NcoI"
                     /note="Geneious type: restriction site"
     misc_feature    complement(4366..4371)
                     /Recognition_pattern="GAAGAC(2/6)"
                     /annotation_group="GAAGAC"
                     /label="BbsI"
                     /note="Geneious type: restriction site"
     misc_feature    complement(4454..4459)
                     /Recognition_pattern="GAAGAC(2/6)"
                     /annotation_group="GAAGAC"
                     /label="BbsI"
                     /note="Geneious type: restriction site"
     misc_feature    4479..4484
                     /Recognition_pattern="C^CATGG"
                     /annotation_group="CCATGG"
                     /label="NcoI"
                     /note="Geneious type: restriction site"
     Insulator       4489..4815
                     /created_by="User"
                     /label="E1 Insulator"
     protein_bind    4567..4571
                     /created_by="User"
                     /label="CTCF Bind (Short)"
     protein_bind    complement(4579..4583)
                     /created_by="User"
                     /label="CTCF Bind (Short)"
     protein_bind    complement(4638..4642)
                     /created_by="User"
                     /label="CTCF Bind (Short)"
     misc_feature    4732..4737
                     /Recognition_pattern="T^CTAGA"
                     /annotation_group="TCTAGA"
                     /label="XbaI"
                     /note="Geneious type: restriction site"
     misc_feature    4760..4765
                     /Recognition_pattern="C^CATGG"
                     /annotation_group="CCATGG"
                     /label="NcoI"
                     /note="Geneious type: restriction site"
     misc_feature    4797..4802
                     /Recognition_pattern="GAAGAC(2/6)"
                     /annotation_group="GAAGAC"
                     /label="BbsI"
                     /note="Geneious type: restriction site"
ORIGIN      
        1 cgctcgctga agagcggtgc gtttttatgc ttgtagtatt gtataatgtt tttaagatcc
       61 ttaattaata gggataacag ggtaatatct tgccctgcac gaataccagc gaccccttgc
      121 ccaaatactt gccgtgggcc tcggcctgag agccaaaaca cttgatgcgg aagaagtcgg
      181 tgcgctcctg cttgtcgccg gcatcgttgc gccacatcta ggatctgcca ggaaccgtaa
      241 aaaggccgcg ttgctggcgt ttttccatag gctccgcccc cctgacgagc atcacaaaaa
      301 tcgacgctca agtcagaggt ggcgaaaccc gacaggacta taaagatacc aggcgtttcc
      361 ccctggaagc tccctcgtgc gctctcctgt tccgaccctg ccgcttaccg gatacctgtc
      421 cgcctttctc ccttcgggaa gcgtggcgct ttctcatagc tcacgctgta ggtatctcag
      481 ttcggtgtag gtcgttcgct ccaagctggg ctgtgtgcac gaaccccccg ttcagcccga
      541 ccgctgcgcc ttatccggta actatcgtct tgagtccaac ccggtaagac acgacttatc
      601 gccactggca gcagccactg gtaacaggat tagcagagcg aggtatgtag gcggtgctac
      661 agagttcttg aagtggtggc ctaactacgg ctacactaga aggacagtat ttggtatctg
      721 cgctctgctg aagccagtta ccttcggaaa aagagttggt agctcttgat ccggcaaaca
      781 aaccaccgct ggtagcggtg gtttttttgt ttgcaagcag cagattacgc gcagaaaaaa
      841 aggatctcaa gaagatcctt tgatcttttc tacggggtct gacgctcagt ggaacgaaaa
      901 ctcacgttaa gggattttgg tcatgagatt atcaaaaagg atcttcacct agatcctttt
      961 aaattaaaaa tgaagtttta aatcaatcta aagtatatat gagtaaactt ggtctgacag
     1021 ttaccaatgc ttaatcagtg aggcacctat ctcagcgatc tgtctatttc gttcatccat
     1081 agttgcctga ctccccgtcg tgtagataac tacgatacgg gagggcttac catctggccc
     1141 cagtgctgca atgataccgc gagaaccacg ctcaccggct ccagatttat cagcaataaa
     1201 ccagccagcc ggaagggccg agcgcagaag tggtcctgca actttatccg cctccatcca
     1261 gtctattaat tgttgccggg aagctagagt aagtagttcg ccagttaata gtttgcgcaa
     1321 cgttgttgcc attgctacag gcatcgtggt gtcacgctcg tcgtttggta tggcttcatt
     1381 cagctccggt tcccaacgat caaggcgagt tacatgatcc cccatgttgt gcaaaaaagc
     1441 ggttagctcc ttcggtcctc cgatcgttgt cagaagtaag ttggccgcag tgttatcact
     1501 catggttatg gcagcactgc ataattctct tactgtcatg ccatccgtaa gatgcttttc
     1561 tgtgactggt gagtactcaa ccaagtcatt ctgagaatag tgtatgcggc gaccgagttg
     1621 ctcttgcccg gcgtcaatac gggataatac cgcgccacat agcagaactt taaaagtgct
     1681 catcattgga aaacgttctt cggggcgaaa actctcaagg atcttaccgc tgttgagatc
     1741 cagttcgatg taacccactc gtgcacccaa ctgatcttca gcatctttta ctttcaccag
     1801 cgtttctggg tgagcaaaaa caggaaggca aaatgccgca aaaaagggaa taagggcgac
     1861 acggaaatgt tgaatactca tactcttcct ttttcaatat tattgaagca tttatcaggg
     1921 ttattgtctc atgagcggat acatatttga atgtatttag aaaaataaac aaataggggt
     1981 tccgcgcacg aattggccag cgctgcatta ccctgttatc cctaaccggt ttaccgagct
     2041 cttattggtt ttcaaacttc attgactgtg ccgctcttca accggagtct tttgcaatgc
     2101 tctttgggaa attatattag cctaattact aatttcctgg ccctcaaggt gacttgcttg
     2161 aacttgccac cttcgccact agggggcagc attggtttac acagggtgaa caaacgttca
     2221 attctaaact aatattcttt ggtgggaaag tgtgttcatt ttggtttgtt ttgaagaagt
     2281 cacttcatac ctttgaactg gggttaagct ggttaactcc caaaattcca ccagttccaa
     2341 tatcctatgg aaaaacccca aaaccactta cttaagtttg tacaaaaaag aggcttgtat
     2401 tccctatcag tgatagagaa acgcctccct atcagtgata gagaaaagct tccctatcag
     2461 tgatagagaa gaagaggtgt attccctatc agtgatagag aaacgcctcc ctatcagtga
     2521 tagagaaaag cttccctatc agtgatagag aagaagtgag gtattcccta tcagtgatag
     2581 agaaacgcct ccctatcagt gatagagaaa agcttcccta tcagtgatag agaagaagcc
     2641 tagtattccc tatcagtgat agagaaacgc ctccctatca gtgatagaga aaagcttccc
     2701 tatcagtgat agagaagaag gtaccaacaa aatgtcgtaa caagggcggt aggcgtgtac
     2761 ggtgggaggt ctatataagc agagctcgca gtgaaccgtc agatccagat aagtttgtac
     2821 aaaaaagaga ggtgccacca tggtgtccaa gggcgaagag gacaacatgg ccagcctgcc
     2881 tgccacccac gagctgcaca tcttcggcag catcaacggc gtggacttcg acatggtggg
     2941 acagggcacc ggcaacccca acgacggata cgaggaactg aacctgaagt ccacaaaggg
     3001 cgacctgcag ttcagcccct ggatcctggt gccccacatc ggctacggct tccaccagta
     3061 cctgccctac cctgacggca tgagcccttt ccaggccgcc atggtggatg gctctggcta
     3121 ccaggtgcac agaaccatgc agttcgagga cggcgccagc ctgaccgtga actacagata
     3181 cacctacgag ggcagccaca tcaagggcga ggcccaagtg aagggcacag gcttccctgc
     3241 tgacggcccc gtgatgacca actctctgac agccgccgac tggtgcagaa gcaagaaaac
     3301 ctaccctaac gacaagacca tcatcagcac cttcaagtgg tcctacacca caggcaacgg
     3361 caagagatac agaagcaccg ccagaaccac ctacaccttc gccaagccca tggccgccaa
     3421 ctacctgaag aaccagccta tgtacgtgtt ccgcaagacc gagctgaagc actccaagac
     3481 agaactgaac ttcaaagagt ggcagaaagc cttcaccgac gtgatgggca tggacgagct
     3541 gtacaagtga gcttccgcca gtctagatga ccccggacca agtggtggct attgcactgg
     3601 aggcttgctg aaggctgtat gctggggttg gcaccagcag cgcacgtttt ggccactgac
     3661 tgacgtgcgc tgcgtgccaa ccccaggaca caaggcctgt tactagcact cacatggaac
     3721 aaatggcagg tcggtggcct gaccccggac tagttcccgg gtcgagcatt tttacaaagc
     3781 tgaattaaaa tggtataaat taaatcactt taaaaccagg gaattccaac aatcaacctc
     3841 tggattacaa aatttgtgaa agattgactg gtattcttaa ctatgttgct ccttttacgc
     3901 tatgtggata cgctgcttta atgcctttgt atcatgctat tgcttcccgt atggctttca
     3961 ttttctcctc cttgtataaa tcctggttgc tgtctcttta tgaggagttg tggcccgttg
     4021 tcaggcaacg tggcgtggtg tgcactgtgt ttgctgacgc aacccccact ggttggggca
     4081 ttgccaccac ctgtcagctc ctttccggga ctttcgcttt ccccctccct attgccacgg
     4141 cggaactcat cgccgcctgc cttgcccgct gctggacagg ggctcggctg ttgggcactg
     4201 acaattccgt ggtgttgtcg gggaagctga cgtcctttcc atggctgctc gcctgtgttg
     4261 ccacctggat tctgcgcggg acgtccttct gctacgtccc ttcggccctc aatccagcgg
     4321 accttccttc ccgcggcctg ctgccggctc tgcggcctct tccgcgtctt cgccttcgcc
     4381 ctcagacgag tcggatctcc ctttgggccg cctccccgcc tgtttcgcct cggcgtccgg
     4441 tccgtgttgc ttggtcttca cctgtgcaga cttgcgaacc atggattcgc cacctttggt
     4501 cttgacattc actaaggagt gggcctggaa taaaaccaga aatccccatt ctcagtctgc
     4561 cccaagccct ccaattccga gggcgctgta tgtataagct cgggcaggca aaagtcgact
     4621 gtgagaacac gccagcagag ggcgctgtgg ccccatcagt ccctgcccac tgaactctcc
     4681 agaaggaaaa gcggcaagga tgcaaacaag aaaatcagac cagactggga gtctagaccc
     4741 tgcgtcccac gcggtcccac catggcttcc tctttggaat tttcaggggg acccaggaag
     4801 actgacaccg ctgat
//
