# Supplementary material for: An endoribonuclease-based feedforward controller for decoupling resource-limited genetic modules in mammalian cells
Source: Nat Commun. 2020 Nov 10;11:5690. doi: 10.1038/s41467-020-19126-9 (PMC7656454; doi:10.1038/s41467-020-19126-9)
Supplement: Supplementary file 4 — Source Data [file 41467_2020_19126_MOESM4_ESM.zip › Source Data/Plasmids/Cloning/tRJ_00534.gb]

LOCUS       tRJ_00534               4849 bp    DNA     circular UNK 06-FEB-2020
DEFINITION  [ST2-3] Inert_hEF1a_Inert_rTetR-NLS-VP64_Inert_WPRE.
ACCESSION   tRJ_00534
KEYWORDS    .
SOURCE      .
  ORGANISM  .
FEATURES             Location/Qualifiers
     Gg_overhang     1..4
                     /created_by="User"
                     /label="pL0 T"
     Gg_overhang     5..7
                     /created_by="User"
                     /label="pL1 T3"
     misc_feature    complement(9..15)
                     /Recognition_pattern="GCTCTTC(1/4)"
                     /annotation_group="GCTCTTC"
                     /label="SapI"
                     /note="Geneious type: restriction site"
     protein_bind    complement(9..15)
                     /created_by="User"
                     /label="SapI Bind"
     Gibson_Overhang 16..60
                     /created_by="User"
                     /modified_by="User"
                     /label="pL1 S3"
     misc_feature    69..86
                     /Recognition_pattern="TAGGGATAACAGGGTAAT(-9/-13)"
                     /annotation_group="TAGGGATAACAGGGTAAT"
                     /label="I-SceI"
                     /note="Geneious type: restriction site"
     rep_origin      107..216
                     /ApEinfo_fwdcolor="cyan"
                     /ApEinfo_revcolor="green"
                     /ApEinfo_graphicformat="arrow_data {{0 1 2 0 0 -1} {} 0}
                     width 5 offset 0"
                     /label="RK2 trfa"
     rep_origin      244..926
                     /ApEinfo_fwdcolor="gray50"
                     /ApEinfo_graphicformat="arrow_data {{0 1 2 0 0 -1} {} 0}
                     width 5 offset 0"
                     /ApEinfo_revcolor="gray50"
                     /modified_by="jones"
                     /label="ColE1 origin"
     CDS             complement(1021..1881)
                     /created_by="User"
                     /label="AmpR"
     primer_bind     1712..1732
                     /Sequence="CTCTCAAGGATCTTACCGCTG"
                     /created_by="User"
                     /label="JH1030F"
     motif           complement(1882..1895)
                     /created_by="User"
                     /label="RBS"
     misc_feature    complement(2007..2024)
                     /Recognition_pattern="TAGGGATAACAGGGTAAT(-9/-13)"
                     /annotation_group="TAGGGATAACAGGGTAAT"
                     /label="I-SceI"
                     /note="Geneious type: restriction site"
     Gibson_Overhang 2028..2072
                     /created_by="User"
                     /modified_by="User"
                     /label="pL1 S2"
     misc_feature    2073..2079
                     /Recognition_pattern="GCTCTTC(1/4)"
                     /annotation_group="GCTCTTC"
                     /label="SapI"
                     /note="Geneious type: restriction site"
     protein_bind    2073..2079
                     /created_by="User"
                     /label="SapI Bind"
     Gg_overhang     2081..2083
                     /created_by="User"
                     /modified_by="User"
                     /label="pL1 T2"
     gg_overhang     2084..2087
                     /created_by="User"
                     /label="pL0 I"
     Insulator       2088..2107
                     /created_by="User"
                     /label="Inert Insulator"
     misc_feature    2088..2107
                     /created_by="User"
                     /label="Inert"
     ligation        2108..2111
                     /label="Ligation"
     gg_overhang     2108..2111
                     /created_by="User"
                     /label="pL0 I-P"
     promoter        2116..2348
                     /modified_by="User"
                     /label="hEF1a Promoter"
     Enhancer        2145..2406
                     /created_by="User"
                     /label="CpG Island"
     promoter        2280..2285
                     /created_by="User"
                     /label="BRE-like"
     promoter        2286..2292
                     /created_by="User"
                     /label="TATA Box"
     misc_RNA        2316
                     /created_by="User"
                     /label="+1 Site"
     intron          2346..2354
                     /created_by="User"
                     /modified_by="User"
                     /label="U2 Splice Donor"
     misc_RNA        2348..2349
                     /created_by="User"
                     /label="Cut"
     intron          2349..3287
                     /created_by="User"
                     /label="hEF1a First Intron"
     Enhancer        2512..2601
                     /created_by="User"
                     /label="CpG Island"
     Enhancer        2704..3104
                     /created_by="User"
                     /label="CpG Island"
     protein_bind    2704..2718
                     /created_by="User"
                     /label="Gal4 Close Match (15)"
     protein_bind    2719..2737
                     /created_by="User"
                     /label="Gal4 Close Match (19)"
     protein_bind    2720..2725
                     /created_by="User"
                     /label="SP1 Binding Site"
     protein_bind    2723..2737
                     /created_by="User"
                     /label="Gal4 Close Match (15)"
     protein_bind    complement(2862..2867)
                     /created_by="User"
                     /label="SP1 Binding Site"
     protein_bind    2869..2874
                     /created_by="User"
                     /label="SP1 Binding Site"
     protein_bind    2872..2887
                     /created_by="User"
                     /label="Gal4 Close Match (16)"
     protein_bind    2977..2982
                     /created_by="User"
                     /label="SP1 Binding Site"
     misc_RNA        2982..2983
                     /created_by="User"
                     /modified_by="User"
                     /label="Putative Cut"
     protein_bind    2984..2990
                     /created_by="User"
                     /label="AP-1 Binding Site"
     protein_bind    3046..3062
                     /created_by="User"
                     /label="Gal4 Close Match"
     protein_bind    complement(3137..3146)
                     /created_by="User"
                     /label="NFkB Binding Site"
     intron          3252..3256
                     /created_by="User"
                     /modified_by="User"
                     /label="U2 Branch Point-like"
     intron          3269..3284
                     /created_by="User"
                     /label="Poly-Y Tract"
     intron          3285..3288
                     /created_by="User"
                     /modified_by="User"
                     /label="U2 Splice Acceptor"
     misc_RNA        3287..3288
                     /created_by="User"
                     /label="Cut"
     5'UTR           3288..3301
                     /created_by="User"
                     /label="hEF1a 5'UTR"
     Gg_overhang     3302..3305
                     /created_by="User"
                     /label="pL0 P-5 v2"
     5'UTR           3306..3325
                     /created_by="User"
                     /label="Inert"
     Gg_overhang     3326..3329
                     /created_by="User"
                     /label="pL0 5-G"
     motif           3330..3338
                     /created_by="User"
                     /label="Kozak"
     CDS             3339..4163
                     /ApEinfo_fwdcolor="#0000ff"
                     /ApEinfo_revcolor="green"
                     /ApEinfo_graphicformat="arrow_data {{0 1 2 0 0 -1} {} 0}
                     width 5 offset 0"
                     /modified_by="User"
                     /label="rTetR-NLS-VP64"
     domain          3342..3950
                     /created_by="User"
                     /modified_by="User"
                     /label="rTetR"
     misc_feature    3342..3347
                     /Recognition_pattern="T^CTAGA"
                     /annotation_group="TCTAGA"
                     /label="XbaI"
                     /note="Geneious type: restriction site"
     domain          3345..3527
                     /created_by="User"
                     /label="HTH tetR-type.
                     {ECO:0000255|PROSITE-ProRule:PRU00335}."
     misc_difference 3393..3395
                     /created_by="User"
                     /label="E-->G Modification"
     misc_feature    3414..3473
                     /created_by="User"
                     /label="H-T-H motif.
                     {ECO:0000255|PROSITE-ProRule:PRU00335}."
                     /note="Geneious type: dna_binding_domain"
     misc_difference 3504..3506
                     /created_by="User"
                     /label="A-->P Modification"
     misc_difference 3537..3539
                     /created_by="User"
                     /label="F-->S Modification"
     misc_difference 3594..3596
                     /created_by="User"
                     /label="F-->Y Modification"
     misc_difference 3780..3782
                     /created_by="User"
                     /label="D-->E Modification"
     misc_difference 3849..3851
                     /created_by="User"
                     /label="R-->K Modification"
     misc_difference 3873..3875
                     /created_by="User"
                     /label="H-->R Modification"
     motif           3951..3971
                     /created_by="User"
                     /label="SV40 NLS"
     gibson_overhang 3957..3971
                     /created_by="User"
                     /label="Infusion"
     motif           3975..3992
                     /created_by="User"
                     /label="Linker"
     domain          3993..4160
                     /created_by="User"
                     /label="VP64"
     domain          3999..4031
                     /created_by="User"
                     /label="VP16min"
     domain          4038..4070
                     /created_by="User"
                     /label="VP16min"
     domain          4077..4109
                     /created_by="User"
                     /label="VP16min"
     domain          4116..4148
                     /created_by="User"
                     /label="VP16min"
     misc_feature    4155..4160
                     /Recognition_pattern="T^CTAGA"
                     /annotation_group="TCTAGA"
                     /label="XbaI"
                     /note="Geneious type: restriction site"
     gg_overhang     4164..4167
                     /created_by="User"
                     /label="pL0 G-3"
     3'UTR           4168..4187
                     /created_by="User"
                     /label="Inert"
     Gg_overhang     4188..4191
                     /created_by="User"
                     /label="pL0 3-T"
     ncRNA           4192..4849
                     /ApEinfo_fwdcolor="cyan"
                     /ApEinfo_revcolor="green"
                     /ApEinfo_graphicformat="arrow_data {{0 1 2 0 0 -1} {} 0}
                     width 5 offset 0"
                     /modified_by="User"
                     /label="WPRE"
     misc_feature    4600..4605
                     /Recognition_pattern="C^CATGG"
                     /annotation_group="CCATGG"
                     /label="NcoI"
                     /note="Geneious type: restriction site"
     misc_feature    complement(4727..4732)
                     /Recognition_pattern="GAAGAC(2/6)"
                     /annotation_group="GAAGAC"
                     /label="BbsI"
                     /note="Geneious type: restriction site"
     misc_feature    complement(4815..4820)
                     /Recognition_pattern="GAAGAC(2/6)"
                     /annotation_group="GAAGAC"
                     /label="BbsI"
                     /note="Geneious type: restriction site"
     misc_feature    4840..4845
                     /Recognition_pattern="C^CATGG"
                     /annotation_group="CCATGG"
                     /label="NcoI"
                     /note="Geneious type: restriction site"
ORIGIN      
        1 cgcttactga agagcggtct aatacccaat ctctcgtctt atccagatgt tttatacgcc
       61 ttaattaata gggataacag ggtaatatct tgccctgcac gaataccagc gaccccttgc
      121 ccaaatactt gccgtgggcc tcggcctgag agccaaaaca cttgatgcgg aagaagtcgg
      181 tgcgctcctg cttgtcgccg gcatcgttgc gccacatcta ggatctgcca ggaaccgtaa
      241 aaaggccgcg ttgctggcgt ttttccatag gctccgcccc cctgacgagc atcacaaaaa
      301 tcgacgctca agtcagaggt ggcgaaaccc gacaggacta taaagatacc aggcgtttcc
      361 ccctggaagc tccctcgtgc gctctcctgt tccgaccctg ccgcttaccg gatacctgtc
      421 cgcctttctc ccttcgggaa gcgtggcgct ttctcatagc tcacgctgta ggtatctcag
      481 ttcggtgtag gtcgttcgct ccaagctggg ctgtgtgcac gaaccccccg ttcagcccga
      541 ccgctgcgcc ttatccggta actatcgtct tgagtccaac ccggtaagac acgacttatc
      601 gccactggca gcagccactg gtaacaggat tagcagagcg aggtatgtag gcggtgctac
      661 agagttcttg aagtggtggc ctaactacgg ctacactaga aggacagtat ttggtatctg
      721 cgctctgctg aagccagtta ccttcggaaa aagagttggt agctcttgat ccggcaaaca
      781 aaccaccgct ggtagcggtg gtttttttgt ttgcaagcag cagattacgc gcagaaaaaa
      841 aggatctcaa gaagatcctt tgatcttttc tacggggtct gacgctcagt ggaacgaaaa
      901 ctcacgttaa gggattttgg tcatgagatt atcaaaaagg atcttcacct agatcctttt
      961 aaattaaaaa tgaagtttta aatcaatcta aagtatatat gagtaaactt ggtctgacag
     1021 ttaccaatgc ttaatcagtg aggcacctat ctcagcgatc tgtctatttc gttcatccat
     1081 agttgcctga ctccccgtcg tgtagataac tacgatacgg gagggcttac catctggccc
     1141 cagtgctgca atgataccgc gagaaccacg ctcaccggct ccagatttat cagcaataaa
     1201 ccagccagcc ggaagggccg agcgcagaag tggtcctgca actttatccg cctccatcca
     1261 gtctattaat tgttgccggg aagctagagt aagtagttcg ccagttaata gtttgcgcaa
     1321 cgttgttgcc attgctacag gcatcgtggt gtcacgctcg tcgtttggta tggcttcatt
     1381 cagctccggt tcccaacgat caaggcgagt tacatgatcc cccatgttgt gcaaaaaagc
     1441 ggttagctcc ttcggtcctc cgatcgttgt cagaagtaag ttggccgcag tgttatcact
     1501 catggttatg gcagcactgc ataattctct tactgtcatg ccatccgtaa gatgcttttc
     1561 tgtgactggt gagtactcaa ccaagtcatt ctgagaatag tgtatgcggc gaccgagttg
     1621 ctcttgcccg gcgtcaatac gggataatac cgcgccacat agcagaactt taaaagtgct
     1681 catcattgga aaacgttctt cggggcgaaa actctcaagg atcttaccgc tgttgagatc
     1741 cagttcgatg taacccactc gtgcacccaa ctgatcttca gcatctttta ctttcaccag
     1801 cgtttctggg tgagcaaaaa caggaaggca aaatgccgca aaaaagggaa taagggcgac
     1861 acggaaatgt tgaatactca tactcttcct ttttcaatat tattgaagca tttatcaggg
     1921 ttattgtctc atgagcggat acatatttga atgtatttag aaaaataaac aaataggggt
     1981 tccgcgcacg aattggccag cgctgcatta ccctgttatc cctaaccggt gcgtttttat
     2041 gcttgtagta ttgtataatg tttttaagat ccgctcttca cgcggaggta tcacaggaga
     2101 atttcagtac tttaattggc tccggtgccc gtcagtgggc agagcgcaca tcgcccacag
     2161 tccccgagaa gttgtgggga ggggtcggca attgaaccgg tgcctagaga aggtggcgcg
     2221 gggtaaactg ggaaagtgat gtcgtgtact ggctccgcct ttttcccgag ggtgggggag
     2281 aaccgtatat aagtgcagta gtcgccgtga acgttctttt tcgcaacggg tttgccgcca
     2341 gaacacaggt aagtgccgtg tgtggttccc gcgggcctgg cctctttacg ggttatggcc
     2401 cttgcgtgcc ttgaattact tccacctggc tgcagtacgt gattcttgat cccgagcttc
     2461 gggttggaag tgggtgggag agttcgaggc cttgcgctta aggagcccct tcgcctcgtg
     2521 cttgagttga ggcctggcct gggcgctggg gccgccgcgt gcgaatctgg tggcaccttc
     2581 gcgcctgtct cgctgctttc gataagtctc tagccattta aaatttttga tgacctgctg
     2641 cgacgctttt tttctggcaa gatagtcttg taaatgcggg ccaagatctg cacactggta
     2701 tttcggtttt tggggccgcg ggcggcgacg gggcccgtgc gtcccagcgc acatgttcgg
     2761 cgaggcgggg cctgcgagcg cggccaccga gaatcggacg ggggtagtct caagctggcc
     2821 ggcctgctct ggtgcctggc ctcgcgccgc cgtgtatcgc cccgccctgg gcggcaaggc
     2881 tggcccggtc ggcaccagtt gcgtgagcgg aaagatggcc gcttcccggc cctgctgcag
     2941 ggagctcaaa atggaggacg cggcgctcgg gagagcgggc gggtgagtca cccacacaaa
     3001 ggaaaagggc ctttccgtcc tcagccgtcg cttcatgtga ctccacggag taccgggcgc
     3061 cgtccaggca cctcgattag ttctcgagct tttggagtac gtcgtcttta ggttgggggg
     3121 aggggtttta tgcgatggag tttccccaca ctgagtgggt ggagactgaa gttaggccag
     3181 cttggcactt gatgtaattc tccttggaat ttgccctttt tgagtttgga tcttggttca
     3241 ttctcaagcc tcagacagtg gttcaaagtt tttttcttcc atttcaggtg gatcccaagg
     3301 gcagataagt ttgtacaaaa aagagaggtg ccgccaccat gtctagactg gacaagagca
     3361 aagtcataaa ctctgctctg gaattactca atggagtcgg tatcgaaggc ctgacgacaa
     3421 ggaaactcgc tcaaaagctg ggagttgagc agcctaccct gtactggcac gtgaagaaca
     3481 agcgggccct gctcgatgcc ctgccaatcg agatgctgga caggcatcat acccactcct
     3541 gccccctgga aggcgagtca tggcaagact ttctgcggaa caacgccaag tcataccgct
     3601 gtgctctcct ctcacatcgc gacggggcta aagtgcatct cggcacccgc ccaacagaga
     3661 aacagtacga aaccctggaa aatcagctcg cgttcctgtg tcagcaaggc ttctccctgg
     3721 agaacgcact gtacgctctg tccgccgtgg gccactttac actgggctgc gtattggagg
     3781 aacaggagca tcaagtagca aaagaggaaa gagagacacc taccaccgat tctatgcccc
     3841 cacttctgaa acaagcaatt gagctgttcg accggcaggg agccgaacct gccttccttt
     3901 tcggcctgga actaatcata tgtggcctgg agaaacagct aaagtgcgaa cccaagaaga
     3961 agaggaaggt ggaaggaggc ggtggaagcg gacgggctga cgcattggac gattttgatc
     4021 tggatatgct gggaagtgac gccctcgatg attttgacct tgacatgctt ggttcggatg
     4081 cccttgatga ctttgacctc gacatgctcg gcagtgacgc ccttgatgat ttcgacctgg
     4141 acatgctgat taactctaga taagcttcca ctggattgta caattaccaa caatcaacct
     4201 ctggattaca aaatttgtga aagattgact ggtattctta actatgttgc tccttttacg
     4261 ctatgtggat acgctgcttt aatgcctttg tatcatgcta ttgcttcccg tatggctttc
     4321 attttctcct ccttgtataa atcctggttg ctgtctcttt atgaggagtt gtggcccgtt
     4381 gtcaggcaac gtggcgtggt gtgcactgtg tttgctgacg caacccccac tggttggggc
     4441 attgccacca cctgtcagct cctttccggg actttcgctt tccccctccc tattgccacg
     4501 gcggaactca tcgccgcctg ccttgcccgc tgctggacag gggctcggct gttgggcact
     4561 gacaattccg tggtgttgtc ggggaagctg acgtcctttc catggctgct cgcctgtgtt
     4621 gccacctgga ttctgcgcgg gacgtccttc tgctacgtcc cttcggccct caatccagcg
     4681 gaccttcctt cccgcggcct gctgccggct ctgcggcctc ttccgcgtct tcgccttcgc
     4741 cctcagacga gtcggatctc cctttgggcc gcctccccgc ctgtttcgcc tcggcgtccg
     4801 gtccgtgttg cttggtcttc acctgtgcag acttgcgaac catggattc
//
