# Supplementary material for: An endoribonuclease-based feedforward controller for decoupling resource-limited genetic modules in mammalian cells
Source: Nat Commun. 2020 Nov 10;11:5690. doi: 10.1038/s41467-020-19126-9 (PMC7656454; doi:10.1038/s41467-020-19126-9)
Supplement: Supplementary file 4 — Source Data [file 41467_2020_19126_MOESM4_ESM.zip › Source Data/Plasmids/Cloning/tRJ_00752.gb]

LOCUS       tRJ_00752               4741 bp    DNA     circular UNK 14-OCT-2020
DEFINITION  [ST2-3] cHS4_hEF1a_CasErec_mNeonGreen_Inert_Synth pA.
ACCESSION   tRJ_00752
KEYWORDS    .
SOURCE      .
  ORGANISM  .
FEATURES             Location/Qualifiers
     Gg_overhang     1..4
                     /created_by="User"
                     /label="pL0 T"
     Gg_overhang     5..7
                     /created_by="User"
                     /label="pL1 T3"
     misc_feature    complement(9..15)
                     /Recognition_pattern="GCTCTTC(1/4)"
                     /annotation_group="GCTCTTC"
                     /label="SapI"
                     /note="Geneious type: restriction site"
     protein_bind    complement(9..15)
                     /created_by="User"
                     /label="SapI Bind"
     Gibson_Overhang 16..60
                     /created_by="User"
                     /modified_by="User"
                     /label="pL1 S3"
     misc_feature    69..86
                     /Recognition_pattern="TAGGGATAACAGGGTAAT(-9/-13)"
                     /annotation_group="TAGGGATAACAGGGTAAT"
                     /label="I-SceI"
                     /note="Geneious type: restriction site"
     rep_origin      107..216
                     /ApEinfo_fwdcolor="cyan"
                     /ApEinfo_revcolor="green"
                     /ApEinfo_graphicformat="arrow_data {{0 1 2 0 0 -1} {} 0}
                     width 5 offset 0"
                     /label="RK2 trfa"
     rep_origin      244..926
                     /ApEinfo_fwdcolor="gray50"
                     /ApEinfo_graphicformat="arrow_data {{0 1 2 0 0 -1} {} 0}
                     width 5 offset 0"
                     /ApEinfo_revcolor="gray50"
                     /modified_by="jones"
                     /label="ColE1 origin"
     CDS             complement(1021..1881)
                     /created_by="User"
                     /label="AmpR"
     misc_feature    1761..1766
                     /Recognition_pattern="G^TGCAC"
                     /annotation_group="GTGCAC"
                     /label="ApaLI"
                     /note="Geneious type: restriction site"
     motif           complement(1882..1895)
                     /created_by="User"
                     /label="RBS"
     misc_feature    complement(1923..1951)
                     /created_by="User"
                     /label="pAmp"
                     /note="Geneious type: promoter_prokaryotic"
     misc_feature    complement(2007..2024)
                     /Recognition_pattern="TAGGGATAACAGGGTAAT(-9/-13)"
                     /annotation_group="TAGGGATAACAGGGTAAT"
                     /label="I-SceI"
                     /note="Geneious type: restriction site"
     Gibson_Overhang 2028..2072
                     /created_by="User"
                     /modified_by="User"
                     /label="pL1 S2"
     misc_feature    2073..2079
                     /Recognition_pattern="GCTCTTC(1/4)"
                     /annotation_group="GCTCTTC"
                     /label="SapI"
                     /note="Geneious type: restriction site"
     protein_bind    2073..2079
                     /created_by="User"
                     /label="SapI Bind"
     Gg_overhang     2081..2083
                     /created_by="User"
                     /modified_by="User"
                     /label="pL1 T2"
     ligation        2084..2087
                     /label="Ligation"
     gg_overhang     2084..2087
                     /created_by="User"
                     /label="pL0 I"
     Insulator       2088..2657
                     /created_by="User"
                     /modified_by="User"
                     /label="2x cHS4 Insulator"
     protein_bind    2166..2170
                     /created_by="User"
                     /label="CTCF Bind (Short)"
     protein_bind    2445..2449
                     /created_by="User"
                     /label="CTCF Bind (Short)"
     ligation        2658..2661
                     /label="Ligation"
     gg_overhang     2658..2661
                     /created_by="User"
                     /label="pL0 I-P"
     promoter        2666..2898
                     /modified_by="User"
                     /label="hEF1a Promoter"
     Enhancer        2695..2956
                     /created_by="User"
                     /label="CpG Island"
     promoter        2830..2835
                     /created_by="User"
                     /label="BRE-like"
     promoter        2836..2842
                     /created_by="User"
                     /label="TATA Box"
     misc_RNA        2866
                     /created_by="User"
                     /label="+1 Site"
     intron          2896..2904
                     /created_by="User"
                     /modified_by="User"
                     /label="U2 Splice Donor"
     misc_RNA        2898..2899
                     /created_by="User"
                     /label="Cut"
     intron          2899..3837
                     /created_by="User"
                     /label="hEF1a First Intron"
     Enhancer        3062..3151
                     /created_by="User"
                     /label="CpG Island"
     Enhancer        3254..3654
                     /created_by="User"
                     /label="CpG Island"
     protein_bind    3254..3268
                     /created_by="User"
                     /label="Gal4 Close Match (15)"
     protein_bind    3269..3287
                     /created_by="User"
                     /label="Gal4 Close Match (19)"
     protein_bind    3270..3275
                     /created_by="User"
                     /label="SP1 Binding Site"
     protein_bind    3273..3287
                     /created_by="User"
                     /label="Gal4 Close Match (15)"
     protein_bind    complement(3412..3417)
                     /created_by="User"
                     /label="SP1 Binding Site"
     protein_bind    3419..3424
                     /created_by="User"
                     /label="SP1 Binding Site"
     protein_bind    3422..3437
                     /created_by="User"
                     /label="Gal4 Close Match (16)"
     protein_bind    3527..3532
                     /created_by="User"
                     /label="SP1 Binding Site"
     misc_RNA        3532..3533
                     /created_by="User"
                     /modified_by="User"
                     /label="Putative Cut"
     protein_bind    3534..3540
                     /created_by="User"
                     /label="AP-1 Binding Site"
     protein_bind    3596..3612
                     /created_by="User"
                     /label="Gal4 Close Match"
     protein_bind    complement(3687..3696)
                     /created_by="User"
                     /label="NFkB Binding Site"
     intron          3802..3806
                     /created_by="User"
                     /modified_by="User"
                     /label="U2 Branch Point-like"
     intron          3819..3834
                     /created_by="User"
                     /label="Poly-Y Tract"
     intron          3835..3838
                     /created_by="User"
                     /modified_by="User"
                     /label="U2 Splice Acceptor"
     misc_RNA        3837..3838
                     /created_by="User"
                     /label="Cut"
     5'UTR           3838..3851
                     /created_by="User"
                     /label="hEF1a 5'UTR"
     ligation        3852..3855
                     /created_by="User"
                     /label="Ligation"
     Gg_overhang     3852..3855
                     /created_by="User"
                     /modified_by="User"
                     /label="pL0 P-5 v2"
     motif           3856..3884
                     /created_by="User"
                     /modified_by="User"
                     /label="casE Recognition"
     misc_feature    3885..3893
                     /created_by="User"
                     /label="Source: 18nt-2xK-turn"
     misc_feature    3885..3890
                     /Recognition_pattern="G^GATCC"
                     /annotation_group="GGATCC"
                     /label="BamHI"
                     /note="Geneious type: restriction site"
     ligation        3894..3897
                     /label="Ligation"
     Gg_overhang     3894..3897
                     /created_by="User"
                     /label="pL0 5-G"
     motif           3898..3903
                     /created_by="User"
                     /label="Kozak"
     misc_feature    3902..3907
                     /Recognition_pattern="C^CATGG"
                     /annotation_group="CCATGG"
                     /label="NcoI"
                     /note="Geneious type: restriction site"
     CDS             3904..4614
                     /created_by="User"
                     /label="neonGreen"
     domain          3907..4611
                     /created_by="User"
                     /modified_by="User"
                     /label="NeonGreen"
     misc_feature    4085..4090
                     /Recognition_pattern="G^GATCC"
                     /annotation_group="GGATCC"
                     /label="BamHI"
                     /note="Geneious type: restriction site"
     misc_feature    4163..4168
                     /Recognition_pattern="C^CATGG"
                     /annotation_group="CCATGG"
                     /label="NcoI"
                     /note="Geneious type: restriction site"
     misc_feature    4472..4477
                     /Recognition_pattern="C^CATGG"
                     /annotation_group="CCATGG"
                     /label="NcoI"
                     /note="Geneious type: restriction site"
     gg_overhang     4615..4618
                     /created_by="User"
                     /label="pL0 G-3"
     3'UTR           4619..4638
                     /created_by="User"
                     /label="Inert"
     ligation        4639..4642
                     /label="Ligation"
     gg_overhang     4639..4642
                     /created_by="User"
                     /label="pL0 3-T"
     terminator      4643..4741
                     /created_by="User"
                     /modified_by="User"
                     /label="Synth Terminator"
     misc_feature    4646..4651
                     /Recognition_pattern="T^CTAGA"
                     /annotation_group="TCTAGA"
                     /label="XbaI"
                     /note="Geneious type: restriction site"
     polyA_signal    4667..4672
                     /created_by="User"
                     /label="Poly-A Signal"
     polyA_signal    complement(4678..4683)
                     /created_by="User"
                     /label="Poly-A Signal"
ORIGIN      
        1 cgcttactga agagcggtct aatacccaat ctctcgtctt atccagatgt tttatacgcc
       61 ttaattaata gggataacag ggtaatatct tgccctgcac gaataccagc gaccccttgc
      121 ccaaatactt gccgtgggcc tcggcctgag agccaaaaca cttgatgcgg aagaagtcgg
      181 tgcgctcctg cttgtcgccg gcatcgttgc gccacatcta ggatctgcca ggaaccgtaa
      241 aaaggccgcg ttgctggcgt ttttccatag gctccgcccc cctgacgagc atcacaaaaa
      301 tcgacgctca agtcagaggt ggcgaaaccc gacaggacta taaagatacc aggcgtttcc
      361 ccctggaagc tccctcgtgc gctctcctgt tccgaccctg ccgcttaccg gatacctgtc
      421 cgcctttctc ccttcgggaa gcgtggcgct ttctcatagc tcacgctgta ggtatctcag
      481 ttcggtgtag gtcgttcgct ccaagctggg ctgtgtgcac gaaccccccg ttcagcccga
      541 ccgctgcgcc ttatccggta actatcgtct tgagtccaac ccggtaagac acgacttatc
      601 gccactggca gcagccactg gtaacaggat tagcagagcg aggtatgtag gcggtgctac
      661 agagttcttg aagtggtggc ctaactacgg ctacactaga aggacagtat ttggtatctg
      721 cgctctgctg aagccagtta ccttcggaaa aagagttggt agctcttgat ccggcaaaca
      781 aaccaccgct ggtagcggtg gtttttttgt ttgcaagcag cagattacgc gcagaaaaaa
      841 aggatctcaa gaagatcctt tgatcttttc tacggggtct gacgctcagt ggaacgaaaa
      901 ctcacgttaa gggattttgg tcatgagatt atcaaaaagg atcttcacct agatcctttt
      961 aaattaaaaa tgaagtttta aatcaatcta aagtatatat gagtaaactt ggtctgacag
     1021 ttaccaatgc ttaatcagtg aggcacctat ctcagcgatc tgtctatttc gttcatccat
     1081 agttgcctga ctccccgtcg tgtagataac tacgatacgg gagggcttac catctggccc
     1141 cagtgctgca atgataccgc gagaaccacg ctcaccggct ccagatttat cagcaataaa
     1201 ccagccagcc ggaagggccg agcgcagaag tggtcctgca actttatccg cctccatcca
     1261 gtctattaat tgttgccggg aagctagagt aagtagttcg ccagttaata gtttgcgcaa
     1321 cgttgttgcc attgctacag gcatcgtggt gtcacgctcg tcgtttggta tggcttcatt
     1381 cagctccggt tcccaacgat caaggcgagt tacatgatcc cccatgttgt gcaaaaaagc
     1441 ggttagctcc ttcggtcctc cgatcgttgt cagaagtaag ttggccgcag tgttatcact
     1501 catggttatg gcagcactgc ataattctct tactgtcatg ccatccgtaa gatgcttttc
     1561 tgtgactggt gagtactcaa ccaagtcatt ctgagaatag tgtatgcggc gaccgagttg
     1621 ctcttgcccg gcgtcaatac gggataatac cgcgccacat agcagaactt taaaagtgct
     1681 catcattgga aaacgttctt cggggcgaaa actctcaagg atcttaccgc tgttgagatc
     1741 cagttcgatg taacccactc gtgcacccaa ctgatcttca gcatctttta ctttcaccag
     1801 cgtttctggg tgagcaaaaa caggaaggca aaatgccgca aaaaagggaa taagggcgac
     1861 acggaaatgt tgaatactca tactcttcct ttttcaatat tattgaagca tttatcaggg
     1921 ttattgtctc atgagcggat acatatttga atgtatttag aaaaataaac aaataggggt
     1981 tccgcgcacg aattggccag cgctgcatta ccctgttatc cctaaccggt gcgtttttat
     2041 gcttgtagta ttgtataatg tttttaagat ccgctcttca cgcggagttc tgcaattcat
     2101 gtgatctgcg cctgggagct cacggggaca gccccccccc aaagccccca gggatgtaat
     2161 tacgtccctc ccccgctagg gggcagcagc gagccgcccg gggctccgct ccggtccggc
     2221 gctccccccg catccccgag ccggcagcgt gcggggacag cccgggcacg gggaaggtgg
     2281 cacgggatcg ctttcctctg aacgcttctc gctgctcttt gagcctgcag acacctgggg
     2341 ggatacgggg aaaaagctag gctgaaagag gatcttagaa tgacacgcgc ctgggagctc
     2401 acggggacag ccccccccca aagcccccag ggatgtaatt acgtccctcc cccgctaggg
     2461 ggcagcagcg agccgcccgg ggctccgctc cggtccggcg ctccccccgc atccccgagc
     2521 cggcagcgtg cggggacagc ccgggcacgg ggaaggtggc acgggatcgc tttcctctga
     2581 acgcttctcg ctgctctttg agcctgcaga cacctggggg gatacgggga aaaagctgga
     2641 tcataactcg acgtgcatac tttaattggc tccggtgccc gtcagtgggc agagcgcaca
     2701 tcgcccacag tccccgagaa gttgtgggga ggggtcggca attgaaccgg tgcctagaga
     2761 aggtggcgcg gggtaaactg ggaaagtgat gtcgtgtact ggctccgcct ttttcccgag
     2821 ggtgggggag aaccgtatat aagtgcagta gtcgccgtga acgttctttt tcgcaacggg
     2881 tttgccgcca gaacacaggt aagtgccgtg tgtggttccc gcgggcctgg cctctttacg
     2941 ggttatggcc cttgcgtgcc ttgaattact tccacctggc tgcagtacgt gattcttgat
     3001 cccgagcttc gggttggaag tgggtgggag agttcgaggc cttgcgctta aggagcccct
     3061 tcgcctcgtg cttgagttga ggcctggcct gggcgctggg gccgccgcgt gcgaatctgg
     3121 tggcaccttc gcgcctgtct cgctgctttc gataagtctc tagccattta aaatttttga
     3181 tgacctgctg cgacgctttt tttctggcaa gatagtcttg taaatgcggg ccaagatctg
     3241 cacactggta tttcggtttt tggggccgcg ggcggcgacg gggcccgtgc gtcccagcgc
     3301 acatgttcgg cgaggcgggg cctgcgagcg cggccaccga gaatcggacg ggggtagtct
     3361 caagctggcc ggcctgctct ggtgcctggc ctcgcgccgc cgtgtatcgc cccgccctgg
     3421 gcggcaaggc tggcccggtc ggcaccagtt gcgtgagcgg aaagatggcc gcttcccggc
     3481 cctgctgcag ggagctcaaa atggaggacg cggcgctcgg gagagcgggc gggtgagtca
     3541 cccacacaaa ggaaaagggc ctttccgtcc tcagccgtcg cttcatgtga ctccacggag
     3601 taccgggcgc cgtccaggca cctcgattag ttctcgagct tttggagtac gtcgtcttta
     3661 ggttgggggg aggggtttta tgcgatggag tttccccaca ctgagtgggt ggagactgaa
     3721 gttaggccag cttggcactt gatgtaattc tccttggaat ttgccctttt tgagtttgga
     3781 tcttggttca ttctcaagcc tcagacagtg gttcaaagtt tttttcttcc atttcaggtg
     3841 gatcccaagg gcagagagtt ccccgcgcca gcggggataa accgggatcc accaggtgcc
     3901 accatggtgt ccaagggcga agaggacaac atggccagcc tgcctgccac ccacgagctg
     3961 cacatcttcg gcagcatcaa cggcgtggac ttcgacatgg tgggacaggg caccggcaac
     4021 cccaacgacg gatacgagga actgaacctg aagtccacaa agggcgacct gcagttcagc
     4081 ccctggatcc tggtgcccca catcggctac ggcttccacc agtacctgcc ctaccctgac
     4141 ggcatgagcc ctttccaggc cgccatggtg gatggctctg gctaccaggt gcacagaacc
     4201 atgcagttcg aggacggcgc cagcctgacc gtgaactaca gatacaccta cgagggcagc
     4261 cacatcaagg gcgaggccca agtgaagggc acaggcttcc ctgctgacgg ccccgtgatg
     4321 accaactctc tgacagccgc cgactggtgc agaagcaaga aaacctaccc taacgacaag
     4381 accatcatca gcaccttcaa gtggtcctac accacaggca acggcaagag atacagaagc
     4441 accgccagaa ccacctacac cttcgccaag cccatggccg ccaactacct gaagaaccag
     4501 cctatgtacg tgttccgcaa gaccgagctg aagcactcca agacagaact gaacttcaaa
     4561 gagtggcaga aagccttcac cgacgtgatg ggcatggacg agctgtacaa gtgagcttcc
     4621 actggattgt acaattacca actgatctag aaccggtcat ggccgcaata aaatatcttt
     4681 attttcatta catctgtgtg ttggtttttt gtgtgttcga actagatgct gtcgaccgat
     4741 g
//
