# Supplementary material for: An endoribonuclease-based feedforward controller for decoupling resource-limited genetic modules in mammalian cells
Source: Nat Commun. 2020 Nov 10;11:5690. doi: 10.1038/s41467-020-19126-9 (PMC7656454; doi:10.1038/s41467-020-19126-9)
Supplement: Supplementary file 4 — Source Data [file 41467_2020_19126_MOESM4_ESM.zip › Source Data/Plasmids/Cloning/tRJ_00854.gb]

LOCUS       tRJ_00854               5362 bp    DNA     circular UNK 05-FEB-2020
DEFINITION  [ST1-2] cHS4_CMV-Intron_Inert_Fluc2_Inert_Synth pA.
ACCESSION   tRJ_00854
KEYWORDS    .
SOURCE      .
  ORGANISM  .
FEATURES             Location/Qualifiers
     Gg_overhang     1..4
                     /created_by="User"
                     /label="pL0 T"
     Gg_overhang     5..7
                     /created_by="User"
                     /label="pL1 T2"
     protein_bind    complement(9..15)
                     /created_by="User"
                     /label="SapI Bind"
     Gibson_Overhang 16..60
                     /created_by="User"
                     /modified_by="User"
                     /label="pL1 S2"
     Gg_overhang     97..100
                     /created_by="User"
                     /label="Ins 1"
     rep_origin      107..216
                     /ApEinfo_fwdcolor="cyan"
                     /ApEinfo_revcolor="green"
                     /ApEinfo_graphicformat="arrow_data {{0 1 2 0 0 -1} {} 0}
                     width 5 offset 0"
                     /label="RK2 trfa"
     primer_bind     complement(213..232)
                     /Mismatches=0
                     /%GC="55.0"
                     /Hairpin_Tm="35.3"
                     /Self_Dimer_Tm="17.9"
                     /Tm="57.2"
                     /annotation_group="6466161738612800ddb5c8ab-ae84-4ae9-80d1
                     -42e53263c953"
                     /Sequence="CCTGGCAGATCCTAGATGTG"
                     /created_by="primer3"
                     /label="JH1030R"
     rep_origin      244..926
                     /ApEinfo_fwdcolor="gray50"
                     /ApEinfo_graphicformat="arrow_data {{0 1 2 0 0 -1} {} 0}
                     width 5 offset 0"
                     /ApEinfo_revcolor="gray50"
                     /modified_by="jones"
                     /label="ColE1 origin"
     CDS             complement(1021..1881)
                     /created_by="User"
                     /label="AmpR"
     primer_bind     1712..1732
                     /Mismatches=0
                     /%GC="52.4"
                     /Hairpin_Tm="34.7"
                     /Self_Dimer_Tm="None"
                     /Tm="57.9"
                     /annotation_group="6466161478594300340bc337-f34e-40b1-a891
                     -dc055fc3414c"
                     /Sequence="CTCTCAAGGATCTTACCGCTG"
                     /created_by="primer3"
                     /label="JH1030F"
     misc_feature    1761..1766
                     /Recognition_pattern="G^TGCAC"
                     /annotation_group="GTGCAC"
                     /label="ApaLI"
                     /note="Geneious type: restriction site"
     motif           complement(1882..1895)
                     /created_by="User"
                     /label="RBS"
     primer_bind     1916..1936
                     /Mismatches=0
                     /%GC="47.6"
                     /Hairpin_Tm="None"
                     /Self_Dimer_Tm="18.4"
                     /Tm="56.4"
                     /annotation_group="64661618656721003fc6f36a-a76d-4b88-ac6f
                     -d96ff7d0ca15"
                     /Sequence="CAGGGTTATTGTCTCATGAGC"
                     /created_by="primer3"
                     /label="JH856R"
     misc_feature    complement(1923..1951)
                     /created_by="User"
                     /label="pAmp"
                     /note="Geneious type: promoter_prokaryotic"
     Gg_overhang     1990..1993
                     /created_by="User"
                     /label="Ins 7"
     Gibson_Overhang 2028..2072
                     /created_by="User"
                     /modified_by="User"
                     /label="pL1 S1"
     protein_bind    2073..2079
                     /created_by="User"
                     /label="SapI Bind"
     Gg_overhang     2081..2083
                     /created_by="User"
                     /label="pL1 T1"
     ligation        2084..2087
                     /label="Ligation"
     gg_overhang     2084..2087
                     /created_by="User"
                     /label="pL0 I"
     Insulator       2088..2657
                     /created_by="User"
                     /modified_by="User"
                     /label="2x cHS4 Insulator"
     protein_bind    2166..2170
                     /created_by="User"
                     /label="CTCF Bind (Short)"
     protein_bind    2445..2449
                     /created_by="User"
                     /label="CTCF Bind (Short)"
     gg_overhang     2658..2661
                     /created_by="User"
                     /label="pL0 I-P"
     promoter        2662..3545
                     /created_by="User"
                     /modified_by="User"
                     /label="CMV-Intron"
     enhancer        2720..3125
                     /ApEinfo_fwdcolor="cyan"
                     /ApEinfo_revcolor="green"
                     /ApEinfo_graphicformat="arrow_data {{0 1 2 0 0 -1} {} 0}
                     width 5 offset 0"
                     /modified_by="User"
                     /label="IE Enhancer"
     protein_bind    complement(2759..2764)
                     /created_by="User"
                     /label="SP1 Bind (Short)"
     protein_bind    complement(2773..2778)
                     /created_by="User"
                     /label="SP1 Bind (Short)"
     protein_bind    2781..2788
                     /created_by="User"
                     /label="CREB Response Element (CRE)"
     protein_bind    2822..2831
                     /created_by="User"
                     /label="NFkB Bind"
     protein_bind    2834..2841
                     /created_by="User"
                     /label="CREB Response Element (CRE)"
     protein_bind    2917..2924
                     /created_by="User"
                     /label="CREB Response Element (CRE)"
     protein_bind    2973..2982
                     /created_by="User"
                     /label="NFkB Bind"
     protein_bind    3069..3075
                     /created_by="User"
                     /label="AP-1 Bind"
     protein_bind    3077..3086
                     /created_by="User"
                     /label="NFKB Bind"
     protein_bind    3102..3109
                     /created_by="User"
                     /label="CREB Response Element (CRE)"
     promoter        3128..3253
                     /ApEinfo_fwdcolor="#ffcc66"
                     /ApEinfo_revcolor="green"
                     /ApEinfo_graphicformat="arrow_data {{0 1 2 0 0 -1} {} 0}
                     width 5 offset 0"
                     /modified_by="User"
                     /label="Minimal Promoter"
     protein_bind    3140..3149
                     /created_by="User"
                     /label="NFkB Bind"
     protein_bind    complement(3164..3173)
                     /created_by="User"
                     /label="SP1 Bind (Full)"
     protein_bind    3186..3191
                     /created_by="User"
                     /label="SP1 Bind (Short)"
     promoter        3214..3220
                     /created_by="User"
                     /label="TATA Box"
     protein_bind    3214..3220
                     /Transfac_Accession="<a
                     href=http://www.gene-regulation.com/cgi-bin/pub/database
                     s/transfac/getTF.cgi?AC=T00820>T00820</a>"
                     /Found_Using="tfscan (searching Vertebrate)"
                     /Matches="R00770"
                     /Species="human, Homo sapiens."
                     /Quality="6 (No quality assigned)"
                     /label="TFIID Bind"
     promoter        3243..3249
                     /created_by="User"
                     /label="Initiator"
     misc_RNA        3245
                     /created_by="User"
                     /label="+1 Site"
     intron          3326..3332
                     /created_by="User"
                     /label="Possible Splice Donor?"
     misc_RNA        3329..3330
                     /created_by="User"
                     /modified_by="User"
                     /label="Cut?"
     intron          3364..3473
                     /ApEinfo_fwdcolor="cyan"
                     /ApEinfo_revcolor="green"
                     /ApEinfo_graphicformat="arrow_data {{0 1 2 0 0 -1} {} 0}
                     width 5 offset 0"
                     /modified_by="User"
                     /label="Intron"
     intron          3390..3393
                     /created_by="User"
                     /label="Possible Branch Point?"
     intron          3424..3427
                     /created_by="User"
                     /label="Possible Branch Point?"
     intron          3446..3469
                     /created_by="User"
                     /label="Poly-Y Tract"
     intron          3471..3474
                     /created_by="User"
                     /label="U2 Splice Acceptor"
     misc_RNA        3473..3474
                     /created_by="User"
                     /modified_by="User"
                     /label="Cut"
     Gg_overhang     3546..3549
                     /created_by="User"
                     /label="pL0 P-5 v2"
     5'UTR           3550..3569
                     /created_by="User"
                     /label="Inert"
     Gg_overhang     3570..3573
                     /created_by="User"
                     /label="pL0 5-G"
     motif           3574..3579
                     /created_by="User"
                     /label="Kozak"
     CDS             3580..5232
                     /ApEinfo_fwdcolor="#6666ff"
                     /ApEinfo_revcolor="green"
                     /ApEinfo_graphicformat="arrow_data {{0 1 2 0 0 -1} {} 0}
                     width 5 offset 0"
                     /modified_by="User"
                     /label="Fluc2"
     domain          3583..5229
                     /created_by="User"
                     /label="Fluc2"
     gg_overhang     5236..5239
                     /created_by="User"
                     /label="pL0 G-3"
     3'UTR           5240..5259
                     /created_by="User"
                     /label="Inert"
     ligation        5260..5263
                     /label="Ligation"
     gg_overhang     5260..5263
                     /created_by="User"
                     /label="pL0 3-T"
     terminator      5264..5362
                     /created_by="User"
                     /modified_by="User"
                     /label="Synth Terminator"
     polyA_signal    5288..5293
                     /created_by="User"
                     /label="Poly-A Signal"
     polyA_signal    complement(5299..5304)
                     /created_by="User"
                     /label="Poly-A Signal"
ORIGIN      
        1 cgctcgctga agagcggtgc gtttttatgc ttgtagtatt gtataatgtt tttaagatcc
       61 ttaattaata gggataacag ggtaatatct tgccctgcac gaataccagc gaccccttgc
      121 ccaaatactt gccgtgggcc tcggcctgag agccaaaaca cttgatgcgg aagaagtcgg
      181 tgcgctcctg cttgtcgccg gcatcgttgc gccacatcta ggatctgcca ggaaccgtaa
      241 aaaggccgcg ttgctggcgt ttttccatag gctccgcccc cctgacgagc atcacaaaaa
      301 tcgacgctca agtcagaggt ggcgaaaccc gacaggacta taaagatacc aggcgtttcc
      361 ccctggaagc tccctcgtgc gctctcctgt tccgaccctg ccgcttaccg gatacctgtc
      421 cgcctttctc ccttcgggaa gcgtggcgct ttctcatagc tcacgctgta ggtatctcag
      481 ttcggtgtag gtcgttcgct ccaagctggg ctgtgtgcac gaaccccccg ttcagcccga
      541 ccgctgcgcc ttatccggta actatcgtct tgagtccaac ccggtaagac acgacttatc
      601 gccactggca gcagccactg gtaacaggat tagcagagcg aggtatgtag gcggtgctac
      661 agagttcttg aagtggtggc ctaactacgg ctacactaga aggacagtat ttggtatctg
      721 cgctctgctg aagccagtta ccttcggaaa aagagttggt agctcttgat ccggcaaaca
      781 aaccaccgct ggtagcggtg gtttttttgt ttgcaagcag cagattacgc gcagaaaaaa
      841 aggatctcaa gaagatcctt tgatcttttc tacggggtct gacgctcagt ggaacgaaaa
      901 ctcacgttaa gggattttgg tcatgagatt atcaaaaagg atcttcacct agatcctttt
      961 aaattaaaaa tgaagtttta aatcaatcta aagtatatat gagtaaactt ggtctgacag
     1021 ttaccaatgc ttaatcagtg aggcacctat ctcagcgatc tgtctatttc gttcatccat
     1081 agttgcctga ctccccgtcg tgtagataac tacgatacgg gagggcttac catctggccc
     1141 cagtgctgca atgataccgc gagaaccacg ctcaccggct ccagatttat cagcaataaa
     1201 ccagccagcc ggaagggccg agcgcagaag tggtcctgca actttatccg cctccatcca
     1261 gtctattaat tgttgccggg aagctagagt aagtagttcg ccagttaata gtttgcgcaa
     1321 cgttgttgcc attgctacag gcatcgtggt gtcacgctcg tcgtttggta tggcttcatt
     1381 cagctccggt tcccaacgat caaggcgagt tacatgatcc cccatgttgt gcaaaaaagc
     1441 ggttagctcc ttcggtcctc cgatcgttgt cagaagtaag ttggccgcag tgttatcact
     1501 catggttatg gcagcactgc ataattctct tactgtcatg ccatccgtaa gatgcttttc
     1561 tgtgactggt gagtactcaa ccaagtcatt ctgagaatag tgtatgcggc gaccgagttg
     1621 ctcttgcccg gcgtcaatac gggataatac cgcgccacat agcagaactt taaaagtgct
     1681 catcattgga aaacgttctt cggggcgaaa actctcaagg atcttaccgc tgttgagatc
     1741 cagttcgatg taacccactc gtgcacccaa ctgatcttca gcatctttta ctttcaccag
     1801 cgtttctggg tgagcaaaaa caggaaggca aaatgccgca aaaaagggaa taagggcgac
     1861 acggaaatgt tgaatactca tactcttcct ttttcaatat tattgaagca tttatcaggg
     1921 ttattgtctc atgagcggat acatatttga atgtatttag aaaaataaac aaataggggt
     1981 tccgcgcacg aattggccag cgctgcatta ccctgttatc cctaaccggt ttaccgagct
     2041 cttattggtt ttcaaacttc attgactgtg ccgctcttca accggagttc tgcaattcat
     2101 gtgatctgcg cctgggagct cacggggaca gccccccccc aaagccccca gggatgtaat
     2161 tacgtccctc ccccgctagg gggcagcagc gagccgcccg gggctccgct ccggtccggc
     2221 gctccccccg catccccgag ccggcagcgt gcggggacag cccgggcacg gggaaggtgg
     2281 cacgggatcg ctttcctctg aacgcttctc gctgctcttt gagcctgcag acacctgggg
     2341 ggatacgggg aaaaagctag gctgaaagag gatcttagaa tgacacgcgc ctgggagctc
     2401 acggggacag ccccccccca aagcccccag ggatgtaatt acgtccctcc cccgctaggg
     2461 ggcagcagcg agccgcccgg ggctccgctc cggtccggcg ctccccccgc atccccgagc
     2521 cggcagcgtg cggggacagc ccgggcacgg ggaaggtggc acgggatcgc tttcctctga
     2581 acgcttctcg ctgctctttg agcctgcaga cacctggggg gatacgggga aaaagctgga
     2641 tcataactcg acgtgcatac ttagttatta atagtaatca attacggggt cattagttca
     2701 tagcccatat atggagttcc gcgttacata acttacggta aatggcccgc ctggctgacc
     2761 gcccaacgac ccccgcccat tgacgtcaat aatgacgtat gttcccatag taacgccaat
     2821 agggactttc cattgacgtc aatgggtgga gtatttacgg taaactgccc acttggcagt
     2881 acatcaagtg tatcatatgc caagtacgcc ccctattgac gtcaatgacg gtaaatggcc
     2941 cgcctggcat tatgcccagt acatgacctt atgggacttt cctacttggc agtacatcta
     3001 gtattagtca tcgctattac catggtgatg cggttttggc agtacatcaa tgggcgtgga
     3061 tagcggtttg actcacgggg atttccaagt ctccacccca ttgacgtcaa tgggagtttg
     3121 ttttggcacc aaaatcaacg ggactttcca aaatgtcgta acaactccgc cccattgacg
     3181 caaatgggcg gtaggcgtgt acggtgggag gtctatataa gcagagctcg tttagtgaac
     3241 cgtcagatcg cctggagacg ccatccacgc tgttttgacc tccatagaag acaccgggac
     3301 cgatccagcc tccgcggccg ggaacggtgc attggaacgc ggattccccg tgccaagagt
     3361 gacgtaagta ccgcctatag actctatagg cacacccctt tggctcttat gcatgaatta
     3421 atacgactca ctatagggag acagactgtt cctttcctgg gtcttttctg caggcaccgt
     3481 cgtcgactta acagatctcg agctcaagct tcgaattctg cagtcgacgg taccgcgggc
     3541 ccatccagat aagtttgtac aaaaaagaga ggtgccacca tggaagatgc caaaaacatt
     3601 aagaagggcc cagcgccatt ctacccactc gaagacggga ccgccggcga gcagctgcac
     3661 aaagccatga agcgctacgc cctggtgccc ggcaccatcg cctttaccga cgcacatatc
     3721 gaggtggaca ttacctacgc cgagtacttc gagatgagcg ttcggctggc agaagctatg
     3781 aagcgctatg ggctgaatac aaaccatcgg atcgtggtgt gcagcgagaa tagcttgcag
     3841 ttcttcatgc ccgtgttggg tgccctgttc atcggtgtgg ctgtggcccc agctaacgac
     3901 atctacaacg agcgcgagct gctgaacagc atgggcatca gccagcccac cgtcgtattc
     3961 gtgagcaaga aagggctgca aaagatcctc aacgtgcaaa agaagctacc gatcatacaa
     4021 aagatcatca tcatggatag caagaccgac taccagggct tccaaagcat gtacaccttc
     4081 gtgacttccc atttgccacc cggcttcaac gagtacgact tcgtgcccga gagcttcgac
     4141 cgggacaaaa ccatcgccct gatcatgaac agtagtggca gtaccggatt gcccaagggc
     4201 gtagccctac cgcaccgcac cgcttgtgtc cgattcagtc atgcccgcga ccccatcttc
     4261 ggcaaccaga tcatccccga caccgctatc ctcagcgtgg tgccatttca ccacggcttc
     4321 ggcatgttca ccacgctggg ctacttgatc tgcggctttc gggtcgtgct catgtaccgc
     4381 ttcgaggagg agctattctt gcgcagcttg caagactata agattcaatc tgccctgctg
     4441 gtgcccacac tatttagctt cttcgctaag agcactctca tcgacaagta cgacctaagc
     4501 aacttgcacg agatcgccag cggcggggcg ccgctcagca aggaggtagg tgaggccgtg
     4561 gccaaacgct tccacctacc aggcatccgc cagggctacg gcctgacaga aacaaccagc
     4621 gccattctga tcacccccga aggggacgac aagcctggcg cagtaggcaa ggtggtgccc
     4681 ttcttcgagg ctaaggtggt ggacttggac accggtaaga cactgggtgt gaaccagcgc
     4741 ggcgagctgt gcgtccgtgg ccccatgatc atgagcggct acgttaacaa ccccgaggct
     4801 acaaacgctc tcatcgacaa ggacggctgg ctgcacagcg gcgacatcgc ctactgggac
     4861 gaggacgagc acttcttcat cgtggaccgg ctgaagagcc tgatcaaata caagggctac
     4921 caggtagccc cagccgaact ggagagcatc ctgctgcaac accccaacat cttcgacgcc
     4981 ggggtcgccg gcctgcccga cgacgatgcc ggcgagctgc ccgccgcagt cgtcgtgctg
     5041 gaacacggta aaaccatgac cgagaaggag atcgtggact atgtggccag ccaggttaca
     5101 accgccaaga agctgcgcgg tggtgttgtg ttcgtggacg aggtgcctaa aggactgacc
     5161 ggcaagttgg acgcccgcaa gatccgcgag attctcatta aggccaagaa gggcggcaag
     5221 atcgccgtgt aataagcttc cactggattg tacaattacc aactgatcta gaaccggtca
     5281 tggccgcaat aaaatatctt tattttcatt acatctgtgt gttggttttt tgtgtgttcg
     5341 aactagatgc tgtcgaccga tg
//
